# Supplementary material for: Trypanosoma cruzi reprograms mitochondrial metabolism within the anterior midgut of its vector Rhodnius prolixus during the early stages of infection
Source: Parasit Vectors. 2024 Sep 6;17:381. doi: 10.1186/s13071-024-06415-1 (PMC11380418; doi:10.1186/s13071-024-06415-1)
Supplement: Supplementary file 1 [file 13071_2024_6415_MOESM1_ESM.xlsx]

## Sheet: Legend
A	List of total identified proteins at 6hours
B	List of total identified proteins at 24hours
C	Up-regulated proteins at 6 hours following T. cruzi infection
D	Down-regulated proteins at 6 hours following T. cruzi infection
E	Up-regulated proteins at 24 hours following T. cruzi infection
F	Down-regulated proteins at 24 hours following T. cruzi infection

## Sheet: A
Identified proteins 6 hours
Significant	̅Log(P-value)	Difference	Protein IDs	Majority protein IDs	Peptides	Razor + unique peptides	Unique peptides	Sequence coverage [%]	Unique + razor sequence coverage [%]	Unique sequence coverage [%]	Mol. weight [kDa]	Q-value	Score	Intensity	MS/MS count	LFQ intensity BF1	LFQ intensity BF2	LFQ intensity BF3	LFQ intensity BF4	LFQ intensity INF1	LFQ intensity INF2	LFQ intensity INF3	LFQ intensity INF4
+	1.0104	0.246377	A0A0D4WUY9;A0A0H2UI63;T1HU86	A0A0D4WUY9;A0A0H2UI63	15	15	15	26.7	26.7	26.7	81.637	0	48.372	612920000	74	24.3179	23.9114	23.9531	24.1313	24.0486	23.824	23.8204	23.6353
+	3.57997	0.214512	A0A0H2UI64	A0A0H2UI64	21	21	15	42.7	42.7	26.4	68.4	0	108.88	5287800000	273	26.078	26.1419	26.0869	26.049	25.8246	25.9241	25.8741	25.8751
+	0.595183	-0.163561	A0A0H2UI69	A0A0H2UI69	12	12	12	11	11	11	227.64	0	99.085	562220000	68	24.8437	24.5592	24.5537	24.2347	24.7829	24.7657	24.6528	24.6441
+	1.04818	-0.666214	A0A0U3BIT0;T1HC21	A0A0U3BIT0;T1HC21	8	8	8	14	14	14	55.198	0	39.617	765140000	69	25.102	25.1383	25.111	23.8106	25.4153	25.3711	25.5598	25.4804
+	0.765255	0.188104	A0A1B2G378;A0A4V0Y8M0;T1HIK5	A0A1B2G378;A0A4V0Y8M0;T1HIK5	40	40	40	81.6	81.6	81.6	43.585	0	323.31	69804000000	1606	29.9714	30.2155	30.2591	30.2494	29.9208	29.8189	30.2773	29.9261
+	0.263531	-0.911118	A0A4P6D5Z8;T1HBK7	A0A4P6D5Z8;T1HBK7	17	17	17	26.8	26.8	26.8	85.598	0	32.635	535420000	37	21.5316	21.1073	21.486	20.0362	21.0727	20.8378	26.0118	19.8832
+	1.75327	-0.892272	A0A4P6D604;T1I736	A0A4P6D604;T1I736	2	2	2	5.9	5.9	5.9	77.098	0	50.606	53965000	8	20.7911	20.9665	21.8547	21.668	22.462	22.2178	22.1207	22.049
+	1.3526	0.339776	A0A4P6D653;T1HV50	A0A4P6D653;T1HV50	11	11	11	24.7	24.7	24.7	62.322	0	44.75	1459100000	103	25.4501	25.2355	25.3493	25.0928	25.1764	25.0816	24.7361	24.7745
+	2.52707	-0.616468	A0A4P6D682	A0A4P6D682	7	7	7	20.5	20.5	20.5	56.556	0	44.518	438520000	56	23.6551	23.295	23.7676	23.4423	23.9789	24.2008	24.3235	24.1227
+	0.688903	-0.144917	T1HYI0;A0A4P6D6C1	T1HYI0;A0A4P6D6C1	8	8	8	21.9	21.9	21.9	66.564	0	49.107	199690000	26	23.1077	23.0958	23.0866	22.8939	22.9723	23.1437	23.2601	23.3875
+	0.274695	0.0629516	A0A4P6D6D2;T1I644	A0A4P6D6D2;T1I644	14	14	14	39.6	39.6	39.6	45.928	0	75.729	3737700000	176	26.3846	26.2541	26.2224	26.5697	26.193	26.2816	26.4415	26.263
+	0.707361	0.893543	A0A4P6D6D6	A0A4P6D6D6	4	4	4	7.5	7.5	7.5	86.299	0	6.61	68441000	16	22.5451	20.8635	23.152	23.5369	21.4076	21.9142	21.2679	21.9337
+	1.23325	0.41654	T1HD76;A0A4P6D6G1	T1HD76;A0A4P6D6G1	6	6	6	14.8	14.8	14.8	63.544	0	15.754	316460000	29	23.8365	23.5833	23.6543	23.5077	23.376	23.5795	23.1458	22.8143
+	1.388	0.0794683	A0A4P6D6L7;T1HRI9	A0A4P6D6L7;T1HRI9	5	5	5	17.2	17.2	17.2	57.782	0	12.012	115110000	16	22.0947	22.15	22.1253	22.1743	22.0612	22.0605	21.9903	22.1144
+	0.387129	0.172078	A0A4P6D6N0;T1HBW6	A0A4P6D6N0;T1HBW6	8	8	8	24.8	24.8	24.8	54.095	0	53.696	458280000	24	24.5066	24.4632	24.403	23.7504	24.2823	24.1785	23.9227	24.0513
+	1.50332	0.401608	A0A4P6D6P7	A0A4P6D6P7	8	8	4	25.2	25.2	14.6	51.786	0	77.086	780760000	41	24.4884	23.997	24.4944	24.1908	24.1057	23.8985	23.7692	23.7908
+	0.168381	0.279688	A0A4P6D6Q1	A0A4P6D6Q1	3	3	3	6.4	6.4	6.4	50.516	0.001992	1.5391	55140000	10	22.6728	22.5843	20.5133	22.59	21.2016	21.7588	22.8631	21.4182
+	0.274394	0.0319486	A0A4P6D6R6;T1I0S1;G1K0T2	A0A4P6D6R6;T1I0S1	10	10	10	56.2	56.2	56.2	29.827	0	28.524	1231600000	118	25.6622	25.7208	25.6007	25.6905	25.5642	25.621	25.7534	25.6079
+	1.8321	-0.575982	A0A4P6D6U0;R4FP25;T1I9G9;T1I8T9	A0A4P6D6U0;R4FP25;T1I9G9	10	10	10	40.6	40.6	40.6	28.05	0	20.857	1476400000	77	26.6447	26.1238	26.6428	26.5359	26.9682	26.7859	27.3152	27.1819
+	0.0587944	0.114973	T1HCW5;A0A4P6D6U2	T1HCW5;A0A4P6D6U2	4	4	4	6.9	6.9	6.9	73.228	0	3.4215	69226000	13	20.721	22.8927	23.5057	22.7239	22.7923	21.3426	22.6396	22.6088
+	0.746886	-0.124098	T1HBK0;A0A4P6D6U7	T1HBK0;A0A4P6D6U7	3	3	3	6.5	6.5	6.5	65.863	0	7.0608	124960000	17	22.7461	22.4472	22.5853	22.6684	22.6405	22.6621	22.7884	22.8523
+	0.308574	0.334095	A0A4P6D6V5	A0A4P6D6V5	2	2	2	4.4	4.4	4.4	71.204	0	20.443	63368000	10	22.5709	22.539	22.3198	22.4258	22.7419	22.5933	22.3944	20.7895
+	2.1971	0.503681	A0A4P6D6W5;T1HFE3	A0A4P6D6W5;T1HFE3	3	3	3	23.7	23.7	23.7	26.179	0	12.171	849240000	34	25.8032	25.7913	26.1154	26.1027	25.586	25.5838	25.3858	25.2422
+	1.2541	0.325621	A0A4P6D6W8;T1IAU3;R4G8F9	A0A4P6D6W8;T1IAU3;R4G8F9	12	12	12	36	36	36	41.961	0	118.05	591190000	67	24.5239	24.5515	24.282	24.8346	24.1856	24.2974	24.0218	24.3846
+	0.995476	-0.549588	A0A4P6D6X3;T1IB72	A0A4P6D6X3;T1IB72	3	3	3	14	14	14	42.371	0	20.264	106400000	17	22.6653	22.6712	22.9082	21.7229	22.8577	23.1536	22.8634	23.2912
+	4.7178	-3.59351	T1I618;A0A4P6D6Y5	T1I618;A0A4P6D6Y5	3	3	3	20.1	20.1	20.1	33.689	0	8.2553	241940000	31	21.1621	21.8459	21.3411	21.476	24.2871	25.1701	25.3614	25.3805
+	0.067277	-0.028142	A0A4P6D6Y6	A0A4P6D6Y6	14	2	2	24.5	5.6	5.6	65.917	0	25.766	1316000000	26	26.9616	26.8717	26.8368	26.3966	26.5963	26.9119	26.7371	26.9338
+	0.255411	0.185605	A0A4P6D6Z9	A0A4P6D6Z9	1	1	1	2.7	2.7	2.7	62.497	0	16.113	14900000	6	21.0839	20.3722	20.8527	19.919	20.2107	20.1028	20.4066	20.7652
+	1.52639	-1.61609	A0A4P6D700;T1HCN4	A0A4P6D700;T1HCN4	1	1	1	3.9	3.9	3.9	36.919	0	2.3845	20944000	10	18.9789	19.2643	19.0355	20.6138	20.0395	20.836	21.9685	21.5129
+	0.539444	0.0658484	A0A4P6D702;T1HFY6	A0A4P6D702;T1HFY6	2	2	2	18	18	18	21.691	0	7.9945	171840000	10	24.1972	24.0853	24.0708	24.3039	24.0812	24.1419	24.0721	24.0986
+	2.62791	-0.904772	A0A4P6D730	A0A4P6D730	22	22	14	48	48	35.6	58.384	0	260.59	10871000000	445	27.0351	27.6055	27.1792	26.9045	27.9299	27.9838	28.0722	28.3575
+	0.928385	0.506501	A0A4P6D745;T1HP07	A0A4P6D745;T1HP07	13	13	13	47.9	47.9	47.9	34.345	0	61.869	939400000	104	25.2199	25.0294	24.6122	25.2212	23.959	24.849	24.2826	24.9662
+	4.55947	-3.29291	A0A4V0Y8S3;A0A4P6D747	A0A4V0Y8S3;A0A4P6D747	4	4	4	34.3	34.3	34.3	19.781	0	9.3763	683010000	30	23.167	22.9269	23.4243	23.1379	25.9445	26.0379	26.8601	26.9853
+	2.28397	-3.16953	A0A4P6D757	A0A4P6D757	1	1	1	6.5	6.5	6.5	21.549	0	2.2685	157670000	12	21.0572	21.0519	21.5654	20.975	22.1896	24.828	25.4437	24.8662
+	0.550234	-0.347203	A0A4P6D768;T1HC74	A0A4P6D768	3	3	3	12.5	12.5	12.5	33.301	0	44.489	28373000	4	21.8175	20.9299	21.9462	20.9825	21.4575	21.7046	21.9604	21.9425
+	0.0408064	0.248048	A0A4P6D769	A0A4P6D769	1	1	1	6.6	6.6	6.6	20.984	0.0075188	1.0364	15090000	4	17.7261	20.5405	15.2803	22.1927	21.1403	21.2225	16.7393	15.6453
+	1.48785	-3.52253	A0A4P6D792;T1IBC7	A0A4P6D792;T1IBC7	2	2	2	9	9	9	49.664	0	3.4625	266610000	5	20.3245	20.7999	20.5317	21.426	25.1438	20.5999	25.2968	26.1316
+	0.0483024	-0.0226274	A0A4P6D796;T1HKF8	A0A4P6D796;T1HKF8	4	4	4	24.1	24.1	24.1	31.073	0	6.4132	60629000	12	22.1268	22.2679	21.6094	21.8656	21.9127	21.8447	22.192	22.0109
+	1.07409	0.268464	T1I7V0;A0A4P6D7B1	T1I7V0;A0A4P6D7B1	3	3	3	34	34	34	16.785	0.000818	1.8147	129230000	19	23.1275	23.179	23.0317	22.8895	22.6295	22.7211	22.6796	23.1236
+	0.0028195	-0.00105286	A0A4P6D7B8;T1HS20	A0A4P6D7B8;T1HS20	15	15	15	53.1	53.1	53.1	46.113	0	98.602	6378500000	184	28.8037	29.1169	29.3164	29.1938	29.192	29.1753	28.9338	29.1339
+	1.10268	0.516412	A0A4P6D7C6	A0A4P6D7C6	11	11	11	20.6	20.6	20.6	90.123	0	52.182	554960000	66	24.1159	24.2894	24.5047	24.7462	24.3374	23.7918	23.3894	24.0719
+	4.91451	-1.82849	A0A4P6D7C9;R4FP29;T1I9R3	A0A4P6D7C9;R4FP29;T1I9R3	6	6	6	15.3	15.3	15.3	46.315	0	44.579	387960000	51	22.7675	22.9278	22.9606	22.8908	24.7294	24.5312	24.5139	25.0862
+	1.65639	0.625145	A0A4P6D7D2	A0A4P6D7D2	24	24	3	59.2	59.2	9.4	43.993	0	267.02	6215200000	349	27.1262	26.8077	27.0213	27.294	26.5497	26.8466	26.0057	26.3466
+	4.70825	-1.8442	A0A4P6D7D6;T1I5N4	A0A4P6D7D6	12	12	12	66.4	66.4	66.4	26.512	0	76.959	1476000000	111	24.4317	24.4658	24.9625	24.5179	26.3289	26.302	26.4306	26.6931
+	0.502495	0.120026	A0A4P6D7E2;T1HDD0	A0A4P6D7E2;T1HDD0	9	9	9	16.3	16.3	16.3	82.365	0	18.236	222500000	18	23.4462	23.3661	23.0839	23.5431	23.1347	23.3577	23.2088	23.2581
+	1.60027	0.43903	A0A4P6D7E5;T1I826	A0A4P6D7E5;T1I826	7	4	4	46.7	27.7	27.7	15.66	0	8.4733	2157500000	46	26.693	26.7468	26.9432	26.3573	26.2973	26.4614	26.128	26.0974
+	0.0711238	0.0698514	A0A4P6D7F8	A0A4P6D7F8	1	1	1	12	12	12	14.037	0	15.428	313060000	23	25.0026	24.9009	24.2135	23.7641	24.4146	23.9143	24.8592	24.4134
+	0.117996	-0.0288329	A0A4P6D7F9;T1HR09	A0A4P6D7F9;T1HR09	4	4	4	11.1	11.1	11.1	72.433	0	7.9773	97563000	18	22.3922	22.3343	22.2402	22.3195	22.5898	22.3551	22.214	22.2424
+	0.145454	0.115885	A0A4P6D7M6;T1HPW4	A0A4P6D7M6;T1HPW4	7	4	4	12.9	8.8	8.8	78.81	0	8.8146	98428000	12	22.6529	22.7673	23.3309	22.1317	22.6765	22.1584	22.5666	23.0179
+	1.96901	0.740147	A0A4P6D7N2;T1HSH0	A0A4P6D7N2;T1HSH0	7	7	7	66.9	66.9	66.9	20.329	0	35.648	1524400000	76	25.9152	25.7705	25.6422	25.6087	25.2996	25.336	24.7588	24.5815
+	1.79523	0.33909	A0A4P6D7N7	A0A4P6D7N7	5	5	2	31.5	31.5	10.7	19.712	0	20.132	2170100000	106	26.747	26.4488	26.7561	26.5068	26.4422	26.2893	26.2323	26.1385
+	1.91501	0.478848	A0A4P6D7P0	A0A4P6D7P0	36	3	3	53	5.5	5.5	63.782	0	128.84	709110000	48	26.0788	25.8485	26.0395	25.8484	25.4289	25.421	25.8113	25.2387
+	0.757855	0.892371	A0A4P6D7Q4;T1HIB1	A0A4P6D7Q4;T1HIB1	3	3	3	4.6	4.6	4.6	105.72	0	6.16	100980000	7	22.8201	22.6995	22.7098	22.9945	20.1916	22.3667	22.5326	22.5635
+	0.697926	0.765121	A0A4P6D7Q6	A0A4P6D7Q6	3	3	3	15.9	15.9	15.9	35.21	0	3.6636	38537000	48	22.2896	22.0679	22.1328	22.0436	21.7112	21.9733	21.9963	19.7927
+	0.759092	-0.34438	A0A4P6D7U7;T1HYH3	A0A4P6D7U7;T1HYH3	2	2	2	5.7	5.7	5.7	50.161	0	4.2433	15067000	6	21.2054	20.8451	20.5449	20.6789	20.9617	21.1724	20.8746	21.6431
+	1.28901	0.489227	A0A4P6D7W3;T1HE79	A0A4P6D7W3;T1HE79	4	4	4	38.6	38.6	38.6	15.964	0	2.4908	107190000	10	22.7817	22.9153	22.5512	22.2183	22.1546	22.2806	21.7475	22.3269
+	0.115163	0.0534706	A0A4P6D7X3	A0A4P6D7X3	5	5	5	40.2	40.2	40.2	14.691	0	14.509	51711000	18	22.4645	22.0013	21.8392	21.7609	21.9363	21.8313	22.1623	21.9221
+	1.22546	1.00992	A0A4P6D7Z1;T1HW65	A0A4P6D7Z1;T1HW65	4	4	4	4.8	4.8	4.8	107.3	0	10.836	46222000	10	22.1425	22.0572	22.1795	22.608	21.6961	19.9848	21.6503	21.6164
+	3.62608	0.419387	A0A4P6D804	A0A4P6D804	4	4	4	12.1	12.1	12.1	50.142	0	7.649	183170000	32	23.0539	23.031	22.8564	23.0737	22.5738	22.5356	22.5953	22.6327
+	0.470379	0.168914	A0A4P6D810;T1HAG5	A0A4P6D810;T1HAG5	8	8	8	12.3	12.3	12.3	107.83	0	57.9	459700000	41	23.9889	23.7743	23.9099	24.1275	24.0403	23.6607	23.4292	23.9948
+	0.679828	0.225726	T1HBZ3;A0A4P6D829	T1HBZ3;A0A4P6D829	8	8	8	27.4	27.4	27.4	44.095	0	42.314	394580000	50	23.7109	23.5768	23.9681	23.4428	23.678	23.5548	23.1432	23.4197
+	1.03925	-0.557653	A0A4P6D846	A0A4P6D846	3	3	3	14.1	14.1	14.1	25.62	0	5.223	35117000	5	20.9131	21.2534	20.6956	20.0783	21.1856	21.1457	21.1684	21.6713
+	2.1247	0.69386	A0A4P6D853;T1I3Z7	A0A4P6D853;T1I3Z7	4	4	4	8.9	8.9	8.9	76.158	0	66.206	84474000	17	22.8612	23.1488	22.9131	22.8784	22.5325	22.5106	21.8603	22.1227
+	0.669842	0.189902	A0A4P6D884;T1H8H9;A0A0D4CZ18	A0A4P6D884;T1H8H9;A0A0D4CZ18	20	20	19	38.5	38.5	37.2	71.432	0	54.074	2228700000	150	25.6063	25.642	25.55	25.8989	25.2421	25.4896	25.7839	25.422
+	0.785519	1.3466	T1IEB1;A0A4P6D885	T1IEB1;A0A4P6D885	2	2	2	3.7	3.7	3.7	64.758	0	2.5265	22294000	24	20.9915	20.746	19.9125	20.6797	20.7282	20.3486	17.178	18.6886
+	0.0145127	0.00422049	A0A4P6D887;T1HEC5	A0A4P6D887	7	7	7	29.2	29.2	29.2	43.632	0	18.344	305690000	25	23.9389	23.7077	23.9989	23.8905	23.9353	23.8446	24.0485	23.6907
+	0.0159294	0.00623703	A0A4P6D8A5	A0A4P6D8A5	14	2	2	44.7	9.7	9.7	47.7	0	18.209	106130000	16	22.8121	22.9189	23.0417	22.7552	22.531	22.9834	22.9478	23.0407
+	0.759603	0.129887	A0A4P6D8A9;T1HMW9;T1HN35	A0A4P6D8A9;T1HMW9	19	19	19	42.5	42.5	42.5	64.075	0	65.944	1762700000	140	26.016	26.2377	26.0733	25.9635	26.0314	25.894	25.7969	26.0487
+	0.541656	0.182202	A0A4P6D8D9	A0A4P6D8D9	3	3	3	13.2	13.2	13.2	45.93	0	36.619	91558000	17	22.2945	22.4054	22.5166	22.3416	21.9285	22.0533	22.2375	22.61
+	2.39517	-1.03158	A0A4P6D8G2;T1HHU7	A0A4P6D8G2	14	6	6	39.6	21.7	21.7	56.237	0	70.563	1305100000	70	24.9925	25.6168	25.3595	24.8589	26.0719	26.0548	26.145	26.6823
+	1.52046	0.233558	A0A4P6D8I5;R4G3J8;T1HFR3	A0A4P6D8I5;R4G3J8;T1HFR3	22	22	22	61.2	61.2	61.2	56.439	0	241.8	19833000000	509	28.5129	28.5089	28.5802	28.7324	28.2908	28.4321	28.4779	28.1993
+	1.81646	0.511946	A0A4P6D8I9	A0A4P6D8I9	6	6	3	23.3	23.3	11.4	38.678	0	32.78	379930000	26	24.1604	24.2311	24.4978	24.6069	24.0876	23.9611	23.5776	23.8221
+	0.576031	-0.436421	A0A4P6D8J6;T1HKX5;T1HKZ8	A0A4P6D8J6	4	4	4	17.4	17.4	17.4	39.663	0	58.385	131870000	14	22.9637	22.9125	22.624	21.7197	22.8467	22.8667	22.6541	23.5981
+	0.666016	-0.134411	A0A4P6D8J8;T1HMY3	A0A4P6D8J8;T1HMY3	4	4	4	22.5	22.5	22.5	33.174	0	11.808	66465000	12	21.7883	21.784	21.9823	22.0638	21.8423	22.0717	22.1379	22.1042
+	0.488931	-0.205711	A0A4P6D8L7	A0A4P6D8L7	5	5	5	24.9	24.9	24.9	37.272	0	22.221	196570000	52	22.8854	22.7988	22.9591	22.1326	22.9602	22.9144	22.8399	22.8842
+	1.669	0.58791	T1I5Z6;A0A4P6D8M2	T1I5Z6;A0A4P6D8M2	4	4	4	47.5	47.5	47.5	13.339	0	27.701	437690000	25	24.6443	24.6407	24.885	25.0189	24.098	24.2438	24.6437	23.8519
+	1.04387	0.725036	A0A4P6D8P7	A0A4P6D8P7	6	6	6	39.1	39.1	39.1	31.704	0	16.717	387770000	49	25.2691	25.179	25.373	24.8897	24.6368	24.7109	25.0137	23.4491
+	0.855955	-0.70331	A0A4P6D8R1	A0A4P6D8R1	9	1	1	42.9	7.1	7.1	28.729	0	2.5369	19069000	10	19.4476	20.2029	20.497	20.7675	21.548	21.2139	20.1589	20.8074
+	0.298784	0.0725818	A0A4P6D8T5	A0A4P6D8T5	7	7	5	27.7	27.7	21.7	42.281	0	33.688	716030000	69	24.2643	24.4553	24.5968	24.2097	24.3978	24.368	24.1759	24.2941
+	1.69186	-0.524538	R4G4G8;A0A4P6D8V1;G1K045;T1HIV7;T1HFP7;T1HFV1	R4G4G8;A0A4P6D8V1;G1K045;T1HIV7;T1HFP7	6	6	6	29.1	29.1	29.1	28.774	0	16.399	437470000	35	24.285	23.9152	23.8088	23.7137	24.4409	24.1447	24.6153	24.6198
+	0.00640326	0.00171947	A0A4P6D8X7	A0A4P6D8X7	10	10	5	44.9	44.9	23.9	27.092	0	52.202	470930000	51	23.8809	23.9214	23.8378	23.9762	23.7087	23.823	24.0914	23.9863
+	0.241407	-0.0696683	A0A4P6D8Z3	A0A4P6D8Z3	6	6	6	22.6	22.6	22.6	39.629	0	38.047	211830000	16	23.6718	23.6054	23.307	23.8122	23.6389	23.8127	23.5984	23.625
+	1.80068	-0.329565	A0A4P6D8Z5;T1IDK5	A0A4P6D8Z5;T1IDK5	6	6	6	36.4	36.4	36.4	25.639	0	29.371	1649000000	66	26.0898	26.1047	25.7365	25.8356	26.2239	26.2087	26.3683	26.284
+	0.0110844	-0.0127053	A0A4P6D912;R4FN16;T1H823;T1HVY3	A0A4P6D912;R4FN16	8	8	8	38.7	38.7	38.7	36.613	0	66.489	625940000	78	24.9062	24.6018	24.7957	23.3953	24.1682	24.7244	24.1361	24.7212
+	1.68978	-2.27825	A0A4P6D945;T1H7W0	A0A4P6D945;T1H7W0	2	2	2	9.8	9.8	9.8	27.761	0	7.9868	232570000	15	21.0614	23.9733	21.9156	23.5624	24.6423	24.8231	24.5362	25.6243
+	1.48368	0.986478	A0A4P6D953;T1HGD8	A0A4P6D953;T1HGD8	2	2	2	9.4	9.4	9.4	41.82	0	19.627	44327000	14	22.4739	22.5356	22.0163	22.7115	21.945	21.8925	21.4133	20.5407
+	1.83579	0.165798	A0A4P6D959	A0A4P6D959	6	6	6	23.4	23.4	23.4	43.621	0	28.513	135850000	20	22.4307	22.4435	22.4151	22.4733	22.3864	22.1734	22.3148	22.2249
+	1.87084	0.386153	A0A4P6D966;T1I051	A0A4P6D966;T1I051	4	4	4	8.1	8.1	8.1	91.309	0	13.433	159260000	19	23.3257	23.3047	23.4473	23.3703	22.7477	23.1757	22.8398	23.1401
+	1.15755	-0.188756	A0A4P6D969	A0A4P6D969	3	3	3	14.6	14.6	14.6	22.26	0	3.001	75869000	12	22.3588	22.3699	22.2451	22.4299	22.6896	22.5911	22.5502	22.328
+	0.411611	0.139545	A0A4P6D970;T1HC70	A0A4P6D970;T1HC70	5	5	5	32.6	32.6	32.6	24.839	0	20.12	258000000	32	23.9466	24.0174	24.047	23.7276	24.0885	23.504	23.9284	23.6597
+	1.56253	-1.4479	T1HXF4;A0A4P6D975	T1HXF4;A0A4P6D975	3	3	3	23.8	23.8	23.8	17.665	0	15.447	52447000	9	21.0584	20.9787	21.2616	20.4222	21.5483	22.3922	21.8954	23.6765
+	1.59414	-1.70124	A0A4P6D977;T1I161	A0A4P6D977;T1I161	4	4	4	9.6	9.6	9.6	71.533	0	50.636	277830000	25	23.6548	23.4244	23.3754	21.2493	24.3531	24.4835	24.8023	24.87
+	1.71446	0.294744	A0A4P6D979;T1HHJ6	A0A4P6D979;T1HHJ6	12	12	12	47.1	47.1	47.1	38.505	0	147.09	2445100000	146	26.0153	26.254	26.0878	26.4017	25.8119	25.8902	25.9777	25.9
+	0.235921	-0.306512	A0A4P6D984	A0A4P6D984	21	3	3	41.7	4	4	65.225	0	4.6619	420130000	13	25.6003	25.8089	23.7248	25.3645	25.9788	25.5889	24.9616	25.1953
+	0.745215	-0.829994	A0A4P6D993;T1HVI1	A0A4P6D993;T1HVI1	4	4	4	20	20	20	24.154	0	6.4608	257470000	19	23.3164	23.368	24.4099	22.6407	24.6077	23.8101	23.4083	25.2289
+	1.37297	-1.65226	A0A4P6D9B0;A0A4P6D7Y4	A0A4P6D9B0;A0A4P6D7Y4	4	4	4	26	26	26	29.204	0	38.482	146780000	23	21.4044	21.9199	22.9623	20.1199	22.8733	22.8181	23.4306	23.8935
+	0.819643	-0.527803	A0A4P6D9C0;T1HIM2;A0A4P6DBP8	A0A4P6D9C0;T1HIM2;A0A4P6DBP8	1	1	1	8	8	8	19.5	0.0099448	0.90598	11071000	8	20.1603	19.4371	19.7743	20.2469	19.9548	20.8258	20.9404	20.0089
+	2.88803	-1.21616	A0A4P6D9C2	A0A4P6D9C2	22	12	7	67.9	42.1	21.8	29.076	0	50.202	3963500000	222	25.4348	25.0687	25.7829	25.8973	26.5457	26.771	26.6871	27.0445
+	0.135646	0.0472875	A0A4P6D9C6;R4G4D0	A0A4P6D9C6;R4G4D0	2	2	2	15	15	15	23.075	0	100.1	227720000	26	23.824	23.8526	23.6346	23.3429	23.5806	23.6068	23.7809	23.4966
+	2.73007	0.513381	A0A4P6D9E0	A0A4P6D9E0	14	14	14	47.7	47.7	47.7	41.282	0	43.987	3426600000	145	27.226	27.0713	27.0842	27.1285	26.7451	26.7938	26.437	26.4805
+	1.64497	-0.797047	T1HPA9;R4G3Z5;A0A4P6D9G3	T1HPA9;R4G3Z5;A0A4P6D9G3	3	3	3	31.5	31.5	31.5	16.679	0	4.4604	616660000	25	25.7415	25.3253	25.9861	25.125	26.4685	26.4811	25.8255	26.5909
+	0.627264	0.174803	A0A4P6D9H1	A0A4P6D9H1	4	2	1	20.3	8.8	5.8	33.426	0	22.057	121160000	18	22.8282	22.8324	22.9035	23.2081	22.9252	22.9428	22.6478	22.5572
+	2.86245	-2.54774	T1HYB6;R4G8I6;A0A4P6D9J9	T1HYB6;R4G8I6;A0A4P6D9J9	4	4	3	60.5	60.5	53.2	13.296	0	51.89	559500000	109	22.6999	22.1608	21.9232	22.0291	24.474	24.0627	25.9768	24.4905
+	1.33866	-1.99488	T1HJ83;R4G905;A0A4P6D9K7;A0A4P6DGI5;T1HQ60	T1HJ83;R4G905;A0A4P6D9K7	3	3	3	22.6	22.6	22.6	20.791	0	11.388	214890000	16	23.4113	23.3639	22.5012	20.0709	24.1098	24.1337	24.4246	24.6587
+	0.79603	0.643773	T1IG59;A0A4P6D9L5	T1IG59;A0A4P6D9L5	3	3	3	16.3	16.3	16.3	22.825	0	2.8478	261030000	8	24.5898	24.8354	23.2838	23.4228	23.4009	23.3611	23.2466	23.5482
+	1.0591	0.239139	R4G427;A0A4P6D9M1	R4G427;A0A4P6D9M1	5	5	5	29.4	29.4	29.4	29.954	0	14.191	83409000	11	22.6411	22.1568	22.4908	22.3798	22.185	22.3233	22.1618	22.0419
+	4.99345	-2.40072	R4G4F6;A0A4P6D9P4	R4G4F6;A0A4P6D9P4	8	8	8	38	38	38	20.712	0	18.02	1147100000	65	23.5213	23.8124	24.0479	23.7255	26.07	26.0268	26.0167	26.5965
+	0.248373	0.906792	G1K0T3;G1K0C1;A0A4P6D9R0	G1K0T3;G1K0C1;A0A4P6D9R0	2	2	2	9.1	9.1	9.1	11.94	0	2.3711	167970000	13	23.6583	25.5517	20.6337	24.1623	24.9288	22.2455	23.3515	19.853
+	3.0758	0.52625	A0A4P6D9R2;T1HCP7	A0A4P6D9R2;T1HCP7	13	13	13	68	68	68	17.643	0	47.213	15172000000	419	28.5983	28.6813	28.5118	28.7939	28.0601	28.0841	28.2997	28.0363
+	2.10102	0.782239	A0A4P6D9V7;T1HJD5	A0A4P6D9V7;T1HJD5	7	7	7	46.5	46.5	46.5	26.047	0	131.03	617030000	49	24.9821	25.0956	25.0147	24.2694	24.1065	24.0696	23.8954	24.1612
+	0.527162	0.234257	A0A4P6D9X2	A0A4P6D9X2	4	4	3	47.3	47.3	37.8	8.1754	0	9.5679	219740000	20	23.762	24.3922	23.9013	23.9915	23.8008	24.0844	23.8733	23.3515
+	1.1031	1.19335	A0A4P6D9Y9;T1I0S6;A0A4P6D869	A0A4P6D9Y9;T1I0S6;A0A4P6D869	4	4	4	29.7	29.7	29.7	23.563	0	67.505	320900000	35	24.8681	24.6573	25.2899	23.1416	22.8024	23.2114	22.9623	24.2073
+	1.74295	0.314727	A0A4P6DA28;T1HDJ9	A0A4P6DA28;T1HDJ9	2	2	2	7.1	7.1	7.1	58.552	0	13.771	133970000	18	23.3401	23.5353	23.5902	23.3242	23.1257	23.2947	23.1585	22.952
+	0.233045	0.118752	A0A4P6DA49;R4FMI7	A0A4P6DA49;R4FMI7	5	5	5	71.9	71.9	71.9	10.395	0	84.871	889250000	65	24.8319	24.6251	25.3776	24.7775	24.7952	24.8252	24.4573	25.0595
+	2.53828	-1.02333	A0A4P6DA64	A0A4P6DA64	11	8	3	29.7	20.1	11.2	48.994	0	20.596	360210000	30	23.1807	23.437	22.9856	23.9275	24.2533	24.4931	24.383	24.4947
+	3.43024	-3.37348	A0A4P6DA99;T1HAN2;A0A4P6DA26	A0A4P6DA99;T1HAN2	4	4	4	49.6	49.6	49.6	12.577	0	89.941	159120000	15	20.9169	22.1861	20.2029	20.7241	23.853	24.7542	24.6826	24.2341
+	2.93286	-2.29885	A0A4P6DAD1;R4G517	A0A4P6DAD1;R4G517	9	9	9	69.5	69.5	69.5	17.147	0	25.524	3207100000	100	25.3108	24.6537	25.9584	26.3745	27.7301	27.862	27.6695	28.2312
+	5.65905	0.362021	A0A4P6DAF9;T1I199	A0A4P6DAF9;T1I199	22	22	22	52	52	52	53.914	0	256.38	11071000000	401	27.3173	27.3355	27.2992	27.3178	26.9824	26.984	26.9016	26.9537
+	2.56189	-2.02752	A0A4P6DAG3	A0A4P6DAG3	7	7	7	32.1	32.1	32.1	39.658	0	39.914	428640000	40	23.3873	21.7061	22.4092	21.6136	24.3721	24.3673	24.1174	24.3695
+	2.04738	0.34626	A0A4P6DAJ8	A0A4P6DAJ8	8	8	8	24.2	24.2	24.2	50.115	0	115.18	915070000	77	25.1033	25.1521	25.0321	25.365	24.849	24.6754	24.7975	24.9455
+	1.48838	0.706703	A0A4P6DAK0;T1IE73	A0A4P6DAK0;T1IE73	4	4	4	59	59	59	12.703	0	32.068	448900000	40	24.8072	24.5238	25.0557	24.5951	24.638	24.0811	23.8651	23.5708
+	3.40216	-3.30209	A0A4P6DAL9;T1HHK0	A0A4P6DAL9	7	7	4	50.6	50.6	38.3	18.162	0	15.552	1562500000	52	23.1391	23.7222	22.9936	24.0871	26.7358	25.7033	27.387	27.3242
+	4.09363	-2.45265	A0A4P6DAP6;T1HAU6	A0A4P6DAP6;T1HAU6	21	21	21	48	48	48	60.779	0	273.05	4510500000	161	24.9869	25.3768	25.396	25.8962	27.6528	27.6095	27.8093	28.3949
+	2.3508	0.389312	T1HM56;A0A4P6DAR8;T1HQF9	T1HM56;A0A4P6DAR8	11	11	11	40.3	40.3	40.3	48.375	0	74.431	1817100000	136	26.3421	26.2345	26.2886	26.31	26.0265	26.0109	25.9217	25.6588
+	2.02421	0.829334	A0A4P6DAR9	A0A4P6DAR9	5	5	5	21.8	21.8	21.8	49.186	0	15.267	289200000	41	23.612	23.6529	23.5875	23.8613	23.3861	22.7988	22.86	22.3515
+	0.255527	0.111885	T1I053;A0A4P6DAT9	T1I053;A0A4P6DAT9	12	12	12	43.4	43.4	43.4	43.094	0	92.905	1133900000	78	25.1061	25.1648	25.4283	25.4616	25.0885	25.2658	24.8112	25.5478
+	1.09646	0.271107	A0A4P6DAX1	A0A4P6DAX1	6	6	6	17.7	17.7	17.7	41.092	0	11.252	726710000	29	25.4293	25.5135	24.9783	25.2545	25.0687	24.8785	25.0281	25.1158
+	2.55864	0.401514	A0A4P6DB45	A0A4P6DB45	9	9	9	28.3	28.3	28.3	47.692	0	83.206	615720000	64	24.3482	24.4465	24.4068	24.1692	24.1002	23.8993	23.8489	23.9162
+	2.22133	0.440406	A0A4P6DB55	A0A4P6DB55	24	24	22	65.7	65.7	61.1	40.668	0	101.55	16440000000	422	28.8448	28.8097	28.6557	28.7032	28.153	28.5892	28.2925	28.2172
+	1.75842	0.136878	A0A4P6DB56;T1HX87;T1HX89;T1HX88	A0A4P6DB56;T1HX87	14	14	14	52.8	52.8	52.8	32.958	0	55.489	1436100000	128	26.2298	26.3004	26.2463	26.4011	26.2029	26.1621	26.1283	26.1368
+	1.06407	-0.300499	A0A4P6DB61;T1I453;T1HP59	A0A4P6DB61;T1I453	4	4	4	24.5	24.5	24.5	34.455	0	29.746	103930000	15	22.8042	22.4928	22.4022	22.8854	22.8639	22.7785	22.958	23.1862
+	1.94937	-0.600716	A0A4P6DB99;T1I8U3	A0A4P6DB99;T1I8U3	2	2	2	10.9	10.9	10.9	31.356	0	12.958	67211000	10	21.9042	21.639	21.8573	21.8919	22.7808	22.3729	22.0372	22.5043
+	0.0672895	-0.0252633	A0A4P6DBK7;R4FQY2	A0A4P6DBK7;R4FQY2	4	4	1	29.5	29.5	12.9	25.137	0	16.548	847000000	43	25.2983	25.6092	25.3276	25.5593	25.6632	25.5397	25.1635	25.5291
+	0.210494	0.687216	A0A4P6DBM5	A0A4P6DBM5	7	7	6	52.2	52.2	47.4	23.072	0	14.33	285710000	21	20.394	22.9734	24.0958	24.5433	24.502	21.0315	23.0966	20.6276
+	0.107324	-0.169097	A0A4P6DCL9	A0A4P6DCL9	5	5	1	40.3	40.3	14.8	26.728	0	19.751	156720000	21	22.7043	22.8589	22.8494	21.8516	21.1873	23.1166	23.0515	23.5852
+	0.0400285	-0.0909181	A0A4P6DCP3;T1HQW8	A0A4P6DCP3;T1HQW8	1	1	1	2.7	2.7	2.7	43.559	0	2.0514	9961400	7	20.2074	21.6669	19.8306	19.1758	21.5939	21.0083	19.4447	19.1975
+	3.98123	-0.943267	A0A4P6DCS0	A0A4P6DCS0	11	3	3	26.6	7.8	7.8	64.61	0	8.8308	171530000	21	22.5445	22.3461	22.8014	22.4276	23.5007	23.5146	23.5035	23.3738
+	0.948871	-0.419811	A0A4P6DD15	A0A4P6DD15	9	9	9	20.1	20.1	20.1	38.146	0	74.913	10723000000	209	27.9243	28.0415	27.9167	27.1931	27.8918	28.2028	28.4572	28.2029
+	2.22805	0.399743	A0A4P6DD19;T1HFH5	A0A4P6DD19;T1HFH5	11	11	11	65.3	65.3	65.3	37.658	0	59.328	1363900000	134	25.1684	25.5437	25.3755	25.5368	25.0387	24.8984	25.0721	25.0162
+	1.47381	0.937116	A0A4P6DED8;T1HTM3	A0A4P6DED8;T1HTM3	4	4	4	4.2	4.2	4.2	135.46	0	12.337	57936000	8	22.2429	22.8662	22.1256	21.9051	20.9353	21.1002	22.1478	21.208
+	1.06405	0.748321	A0A4P6DEL3;T1IAK1	A0A4P6DEL3;T1IAK1	5	5	4	8.6	8.6	6.8	77.271	0	6.0804	101770000	10	23.048	22.82	22.7581	22.6412	22.7391	22.5739	21.2404	21.7207
+	1.15873	-0.229157	A0A4P6DEN1;T1I1M9	A0A4P6DEN1;T1I1M9	5	5	5	8.4	8.4	8.4	72.399	0	4.4582	75614000	10	21.7641	22.1277	22.0938	21.8923	22.221	22.3538	22.1226	22.0971
+	3.39053	-2.82557	A0A4P6DEN8;T1HC95	A0A4P6DEN8;T1HC95	3	3	3	7.6	7.6	7.6	71.947	0	4.5772	160690000	8	20.8868	20.9452	21.8603	20.6985	23.3631	23.5384	24.0723	24.7194
+	1.27211	-0.442682	A0A4P6DET8	A0A4P6DET8	12	12	5	31.4	31.4	12.9	65.356	0	49.873	945810000	76	24.3481	23.9533	24.5755	23.7986	24.5534	24.6277	24.5244	24.7407
+	3.97301	-3.21601	A0A4P6DEY9;T1H8I0	A0A4P6DEY9;T1H8I0	2	2	2	7.6	7.6	7.6	60.415	0	23.847	100290000	9	20.8255	20.77	20.0684	21.27	23.6322	23.6044	23.8569	24.7044
+	0.611541	0.957857	A0A4P6DG32	A0A4P6DG32	2	2	2	11.4	11.4	11.4	30.348	0	3.1418	46426000	5	22.0885	22.4242	22.0727	20.8458	22.5176	20.0416	19.6451	21.3956
+	1.26924	-0.754994	T1IB70;A0A4P6DG68	T1IB70;A0A4P6DG68	2	2	2	13.5	13.5	13.5	22.016	0	15.762	42929000	11	21.4755	20.2578	21.4436	21.3756	21.7223	22.2293	21.8091	21.8117
+	2.41153	-0.774906	A0A4P6DG76	A0A4P6DG76	4	4	4	26.6	26.6	26.6	27.584	0	15.348	248320000	26	23.4978	23.159	23.5561	23.0564	24.3632	23.9287	23.867	24.2101
+	0.27598	-0.534091	A0A4P6DGP6	A0A4P6DGP6	8	8	8	45.2	45.2	45.2	21.32	0	73.689	943110000	39	24.0328	23.9799	23.5593	24.1009	23.9553	22.7338	26.5257	24.5943
+	0.432097	-0.294377	A0A4P6DGQ4;T1HUI1	A0A4P6DGQ4;T1HUI1	2	2	2	20.1	20.1	20.1	21.175	0	13.673	34331000	26	21.9297	20.8707	22.1538	21.4588	22.1953	21.785	21.703	21.9072
+	3.32272	0.902992	R4G900;A0A4P6DGW0	R4G900;A0A4P6DGW0	7	7	7	71	71	71	16.377	0	23.858	299830000	33	24.293	24.2132	24.1423	23.836	23.1931	23.0694	23.1456	23.4644
+	2.35814	0.360037	A0A4P6DGW8;T1I1G0	A0A4P6DGW8	11	11	11	59.5	59.5	59.5	16.637	0	55.38	7273000000	152	28.5941	28.4317	28.5536	28.6871	28.2205	28.252	28.3206	28.0332
+	0.361564	0.116109	A0A4P6DH23;T1I9K8	A0A4P6DH23;T1I9K8	3	3	3	36	36	36	13.839	0	6.9828	134810000	20	23.3545	23.1945	23.6291	23.3182	23.4221	23.4511	23.0451	23.1135
+	1.03358	0.963508	A0A4P6DHB4;G1K0C4;T1HCK4	A0A4P6DHB4;G1K0C4;T1HCK4	3	3	3	32.2	32.2	32.2	10.243	0	3.9194	40976000	9	22.2817	21.9853	21.0837	22.5315	20.4243	20.8768	22.0632	20.6639
+	0.669428	0.108098	A0A4P6DHK7	A0A4P6DHK7	35	2	2	62	2.5	2.5	78.685	0	2.2433	679810000	26	25.8364	25.7377	25.9595	25.7505	25.7676	25.5529	25.8255	25.7057
+	0.0401351	0.0228071	A0A4P6DHN9;T1HKB0	A0A4P6DHN9;T1HKB0	5	5	5	13.9	13.9	13.9	55.478	0	34.18	134450000	6	22.7652	22.6917	23.1639	22.7694	22.9334	23.233	22.6604	22.4723
+	1.50436	0.33777	T1I5T8;A0A4V0Y8H7	T1I5T8;A0A4V0Y8H7	4	4	4	4.7	4.7	4.7	109.21	0	4.6392	118620000	15	23.1501	23.3861	22.9014	22.9609	22.7314	22.8921	22.7792	22.6447
+	0.120115	-0.218546	A0A4V0Y8I8	A0A4V0Y8I8	2	2	2	5.4	5.4	5.4	64.004	0	7.6807	10872000	11	19.3702	21.4775	20.3982	20.0306	19.6017	21.9978	20.1167	20.4345
+	1.74332	0.650279	A0A4V0Y8J7;T1HVG8	A0A4V0Y8J7;T1HVG8	6	6	6	18.4	18.4	18.4	56.176	0	31.026	110880000	25	21.9943	22.4792	22.2613	22.5154	22.0104	21.8606	21.4421	21.3359
+	0.128817	0.0605569	A0A4V0Y8K5	A0A4V0Y8K5	17	5	5	48.5	20	20	47.725	0	42.288	1311200000	105	25.6562	25.4901	25.7242	25.9197	25.7392	25.7377	25.8806	25.1905
+	0.373338	0.150147	A0A4V0Y8L5;T1HA91	A0A4V0Y8L5;T1HA91	3	3	3	8.2	8.2	8.2	41.727	0.0034938	1.2981	82279000	7	22.3652	22.3025	22.3599	21.9373	22.1197	22.2553	22.3066	21.6826
+	0.472325	1.0376	A0A4V0Y8L9;T1HWB8;R4G5S8	A0A4V0Y8L9;T1HWB8	7	7	7	35.6	35.6	35.6	42.259	0	17.859	486680000	37	24.8585	24.6304	24.8303	25.2513	24.8186	24.4623	25.207	20.9322
+	1.0728	0.452013	A0A4V0Y8M3;T1HCH0;T1HVQ6	A0A4V0Y8M3	8	8	8	29	29	29	40.169	0	33.243	180460000	39	22.6163	22.7139	22.4512	23.1325	22.6187	22.4874	22.0627	21.937
+	0.598079	0.130941	A0A4V0Y8Q6;T1I3S8	A0A4V0Y8Q6;T1I3S8	6	6	6	34.5	34.5	34.5	24.52	0	6.9067	479520000	37	24.3913	24.3974	24.3116	24.1159	24.3667	24.1665	23.976	24.1833
+	2.24484	0.681852	A0A4V0Y8R5	A0A4V0Y8R5	16	16	16	71.4	71.4	71.4	20.391	0	110.14	5280300000	222	27.2808	27.0542	27.1258	27.3633	26.7886	26.7291	26.4211	26.158
+	1.05804	0.86986	A0A4V0Y8S4;T1HC85	A0A4V0Y8S4;T1HC85	2	2	2	15.9	15.9	15.9	20.672	0	2.6336	70077000	8	22.7505	22.5607	23.3265	22.5715	22.3798	22.2061	20.7787	22.3652
+	0.269702	-0.584556	A0A4V0Y8T3	A0A4V0Y8T3	4	4	4	15.8	15.8	15.8	16.909	0	40.048	795490000	190	24.856	24.5684	24.537	24.3065	26.054	25.8989	26.1574	22.496
+	3.09756	-4.14399	A0A4V0Y8U5;T1HAI6	A0A4V0Y8U5;T1HAI6	5	5	5	34.3	34.3	34.3	12.709	0	5.1745	440670000	22	21.5251	20.5144	21.6173	23.6192	25.7562	25.81	25.8895	26.3961
+	0.547997	0.195689	A0A4V0Y8W0	A0A4V0Y8W0	9	9	9	39.3	39.3	39.3	38.516	0	106.79	1590100000	140	25.4523	25.7104	25.7287	25.8092	25.6556	25.7194	25.0667	25.4762
+	1.06425	0.772404	A0A4V0Y8X4	A0A4V0Y8X4	3	2	2	24.8	18.4	18.4	36	0	9.0447	27196000	7	20.6288	22.0061	22.23	22.0894	20.9312	21.05	20.8263	21.0571
+	0.884941	0.213472	R4FMS4;A0A5P1HF61;G1K0B0	R4FMS4;A0A5P1HF61;G1K0B0	3	3	3	36.1	36.1	36.1	16.678	0	10.633	684710000	41	25.8847	25.5094	25.7701	25.3879	25.5345	25.3805	25.3438	25.4394
+	4.44113	-4.57665	A0A7D7JCX5;Q8M7Q5	A0A7D7JCX5;Q8M7Q5	2	2	2	6.5	6.5	6.5	56.573	0	14.232	298910000	15	21.5968	20.922	20.8312	21.5505	25.4896	25.79	25.1001	26.8275
+	4.7519	-3.62915	G1K0F0;A0A7D7JRB0	G1K0F0;A0A7D7JRB0	2	2	2	12.4	12.4	12.4	24.753	0	19.589	297850000	14	21.2157	21.2131	21.1822	21.9427	24.6142	24.8838	24.8915	25.6809
+	1.37965	-1.90486	R4G8I4;T1IGM2;A9LN31	R4G8I4;T1IGM2;A9LN31	3	3	3	35.1	35.1	35.1	14.873	0	27.247	173670000	9	21.9026	20.5583	23.2459	23.6749	24.0353	23.7543	24.7149	24.4966
+	2.81351	1.97787	A9LN32	A9LN32	2	2	2	18.1	18.1	18.1	15.172	0	5.5702	47043000	9	22.9274	23.385	21.7936	22.3658	20.4433	20.8616	20.7779	20.4776
+	2.92032	0.49469	A9YLN1;G1K098	A9YLN1;G1K098	8	8	8	62.9	62.9	62.9	9.9712	0	36.787	8187700000	219	29.3721	29.2985	29.335	29.1086	28.8774	28.8983	28.6349	28.7248
+	0.052523	0.0346441	R4G8W6;B8LJ43	R4G8W6;B8LJ43	14	14	14	25.4	25.4	25.4	70.151	0	52.625	876790000	87	24.3266	24.6471	24.3001	24.8669	23.9543	24.6047	24.631	24.8122
+	0.0690609	-0.187481	B8QEI8	B8QEI8	3	3	3	27.6	27.6	27.6	11.037	0	34.507	71726000	13	21.0957	23.6514	21.5936	21.9158	20.7689	22.0847	24.4874	21.6653
+	1.87789	-0.889155	G1K056;T1HUV5;R4G883	G1K056;T1HUV5;R4G883	7	7	7	33.5	33.5	33.5	19.501	0	8.4655	438680000	59	24.2057	23.5516	23.2209	23.6293	24.6691	24.5011	24.8584	24.1354
+	2.70368	-2.32023	G1K0A9;G1K068;R4FPH2	G1K0A9;G1K068;R4FPH2	2	2	2	23.2	23.2	23.2	13.494	0	2.6438	132750000	12	20.9163	21.2687	20.5647	22.5893	23.5878	23.655	23.5918	23.7853
+	3.21753	-3.56556	G1K069;R4G366	G1K069;R4G366	4	4	4	43.7	43.7	43.7	8.1312	0	7.6005	643780000	32	22.2374	22.0838	22.5852	23.9738	26.4609	26.46	25.3342	26.8874
+	3.15594	-3.01869	T1HXR1;R4FPD3;G1K074	T1HXR1;R4FPD3;G1K074	1	1	1	16	16	16	9.3219	0.0031238	1.343	87252000	9	20.198	20.9891	21.2108	20.046	23.6208	22.8032	23.4713	24.6233
+	0.220918	-0.136339	G1K086;R4G3Z9;G1K082	G1K086;R4G3Z9;G1K082	6	6	6	35.6	35.6	35.6	18.787	0	30.11	4062300000	128	27.4478	27.4064	27.7056	26.6231	27.532	27.5909	27.3705	27.2348
+	0.953924	-1.45235	T1I7T2;G1K0B1;R4FMQ8	T1I7T2;G1K0B1;R4FMQ8	1	1	1	19.4	19.4	19.4	8.2906	0	3.0072	336880000	14	24.6007	24.0585	21.7173	24.8988	24.9755	24.6039	25.8428	25.6625
+	0.0580644	-0.0262918	R4G8X0;G1K0B2;T1HV72;G1K0K2	R4G8X0;G1K0B2;T1HV72;G1K0K2	5	5	5	36.4	36.4	36.4	13.1	0	19.97	1054300000	46	25.7638	25.2638	25.7957	25.5187	25.5849	25.6445	25.8552	25.3625
+	2.02957	-0.5121	G1K0B7	G1K0B7	3	3	3	17.6	17.6	17.6	16.662	0	2.2454	704780000	13	25.386	25.1895	25.2417	25.0476	25.5517	25.5524	26.0444	25.7646
+	1.8283	-1.83817	G1K0B9	G1K0B9	2	2	2	17.5	17.5	17.5	13.218	0	8.8148	181390000	10	23.5812	21.3544	22.0011	21.8783	23.9915	23.4266	24.075	24.6746
+	2.34787	0.553959	G1K0C6	G1K0C6	6	6	6	69.9	69.9	69.9	9.2004	0	75.778	955890000	77	26.48	26.361	26.3392	26.1924	25.8553	25.6623	26.0692	25.5698
+	4.34429	-3.2876	G1K0D6;R4G504	G1K0D6;R4G504	2	2	2	23.5	23.5	23.5	9.8562	0	3.0414	150980000	15	20.7684	20.0946	21.2878	21.3438	23.842	24.1041	24.3894	24.3094
+	3.37268	-0.632664	G1K0E2	G1K0E2	3	3	3	20	20	20	17.714	0	4.4377	357250000	27	24.5831	24.3226	24.2238	24.4421	25.1589	24.9526	24.9726	25.0182
+	1.3908	-1.13107	G1K0P6;R4G4F1;G1K0T6;T1HF76	G1K0P6;R4G4F1	4	4	4	31.4	31.4	31.4	15.926	0	7.1876	88153000	11	20.9199	21.57	22.2341	22.7905	22.8481	22.6469	23.2298	23.314
+	3.48955	0.669334	G1K0S0;R4G4B9;T1I7H5;R4G516;G1K0F8;R4G538	G1K0S0;R4G4B9;T1I7H5;R4G516;G1K0F8;R4G538	7	7	7	72.8	72.8	72.8	9.0623	0	31.538	3305700000	58	27.7325	27.8577	27.9217	27.7056	26.9196	27.2147	27.2573	27.1486
+	1.832	0.255785	T1HTV0;G1K0S8	T1HTV0;G1K0S8	4	4	4	58.7	58.7	58.7	13.987	0	27.838	3745000000	144	27.4035	27.2939	27.4176	27.3041	27.2963	27.0017	27.0141	27.0837
+	0.368812	0.698538	G3FVM1;U3MH07	G3FVM1;U3MH07	4	4	4	10.7	10.7	10.7	42.727	0	2.357	102770000	10	23.1675	23.0999	23.4868	23.6131	23.4636	23.5203	20.2085	23.3807
+	0.182134	0.530718	M4WG04	M4WG04	3	3	3	29.9	29.9	29.9	10.073	0	6.6572	200690000	14	24.0829	23.3427	23.8541	23.1626	24.1531	21.5296	20.9392	25.6976
+	2.64146	-0.604563	Q06684	Q06684	4	1	1	55.3	13.6	13.6	11.079	0	4.1569	204080000	20	23.3847	23.2974	23.1797	23.4048	23.7933	24.1808	24.008	23.7028
+	0.158221	0.0432191	Q7YSY7;A0A4P6D987;T1IGC6	Q7YSY7;A0A4P6D987;T1IGC6	10	10	10	42	42	42	27.797	0	199.71	3060400000	152	26.7082	26.5174	26.7045	26.2998	26.5685	26.4609	26.5973	26.4303
+	2.91813	-0.702886	R4FJ99;R4G2S1	R4FJ99	5	5	5	45.9	45.9	45.9	26.596	0	35.972	967420000	38	25.1736	25.1574	25.1779	25.0478	25.6401	26.1847	25.7692	25.7742
+	0.939234	-0.819363	R4FJC3;T1HRT9	R4FJC3;T1HRT9	5	5	5	14.7	14.7	14.7	45.507	0	19.522	345450000	29	23.7232	24.2909	24.2659	23.2886	23.8073	24.687	24.7106	25.641
+	3.37303	0.392506	R4FJD2;T1IF83	R4FJD2;T1IF83	20	20	20	55.6	55.6	55.6	41.901	0	175.87	4830600000	215	26.3955	26.4243	26.5045	26.5931	26.1496	26.1408	26.0431	26.0137
+	0.913035	0.737564	R4FJE5	R4FJE5	8	8	8	52.1	52.1	52.1	24.608	0	19.308	2638000000	105	26.5242	27.9148	27.7588	26.4618	26.5993	26.0854	26.3763	26.6483
+	3.15052	0.522241	R4FJG7	R4FJG7	11	11	11	30.2	30.2	30.2	49.595	0	44.948	626340000	77	24.5478	24.2927	24.3994	24.2694	23.9633	23.8448	23.717	23.8952
+	2.3846	-0.78772	R4FJH5	R4FJH5	5	5	5	25.8	25.8	25.8	18.803	0	18.939	313910000	30	23.199	23.8553	23.7869	23.7059	24.246	24.2935	24.5299	24.6285
+	2.1431	0.425587	R4FJJ3	R4FJJ3	11	11	11	37.5	37.5	37.5	42.357	0	41.661	641750000	56	24.8468	24.5354	24.591	24.5885	24.077	24.4289	24.2474	24.1061
+	4.52984	-5.03724	R4FJJ6;G1K0L2	R4FJJ6;G1K0L2	3	3	3	37.3	37.3	37.3	9.2316	0	3.3221	493440000	12	22.0343	21.6406	20.407	21.7157	26.1487	25.9088	26.9029	26.9862
+	2.01333	0.411242	R4FJK1	R4FJK1	4	4	4	52.7	52.7	52.7	12.513	0	43.701	794510000	57	25.3083	25.4986	25.1709	24.9956	24.7522	24.8727	24.8713	24.8323
+	0.469515	0.461738	R4FJN0	R4FJN0	2	2	2	12.4	12.4	12.4	32.484	0	4.8463	67437000	12	22.4978	22.232	21.7346	22.3533	22.4289	21.1417	22.4774	20.9227
+	0.894847	-1.51274	R4FJP7	R4FJP7	1	1	1	5.2	5.2	5.2	37.272	0	18.015	159420000	10	23.8469	20.2952	23.698	21.6527	23.9132	23.9707	23.8632	23.7966
+	1.2884	0.369817	R4FJR5;T1IE66	R4FJR5;T1IE66	6	6	6	71	71	71	13.553	0	77.121	912930000	64	25.8534	25.6292	25.8323	25.6164	25.0489	25.7241	25.3475	25.3317
+	0.728687	0.413284	R4FJR9	R4FJR9	4	4	4	34.3	34.3	34.3	16.39	0	13.948	250700000	192	24.4386	24.3556	23.3785	24.1448	23.8693	23.725	23.8024	23.2676
+	1.6474	0.300769	R4FJX1	R4FJX1	6	6	6	18	18	18	59.188	0	26.855	312950000	28	24.1022	24.0646	23.7121	23.8325	23.6717	23.5339	23.6436	23.6591
+	0.833246	0.189019	R4FJZ0;G1K0H6	R4FJZ0	12	12	12	58.3	58.3	58.3	24.681	0	94.648	3544500000	235	26.771	26.6676	26.9223	27.1533	26.6777	26.8003	26.5969	26.6832
+	2.09163	0.218475	R4FJZ3;T1ID10	R4FJZ3;T1ID10	25	25	25	91.1	91.1	91.1	28.235	0	321.14	14553000000	582	27.8706	27.7229	27.8463	27.6532	27.5919	27.4952	27.5879	27.5442
+	2.09494	-0.40805	R4FK38	R4FK38	6	6	6	26.9	26.9	26.9	49.359	0	35.515	287940000	38	23.5898	23.483	23.3155	23.6242	24.1227	23.9382	23.7876	23.7962
+	1.49488	0.305186	R4FK63	R4FK63	7	7	7	38.2	38.2	38.2	23.782	0	9.2194	234060000	31	23.2267	23.0679	23.2141	23.2137	22.9431	23.1372	22.7216	22.6998
+	2.81799	-1.72642	R4FK91;T1HF98	R4FK91;T1HF98	5	5	5	14.3	14.3	14.3	57.274	0	26.501	58148000	11	20.8723	19.9883	20.7043	20.4482	22.2266	21.6251	22.2261	22.841
+	2.40232	-1.17056	R4FK98	R4FK98	4	4	4	43.7	43.7	43.7	13.409	0	22.395	364010000	36	23.2978	23.8397	23.2212	22.9314	24.2075	24.4459	24.3207	24.9982
+	3.59721	-4.12717	R4FKB2	R4FKB2	10	10	10	67.8	67.8	67.8	19.81	0	23.075	2825900000	120	22.7158	21.3176	23.2119	23.64	26.5411	26.6005	26.9148	27.3376
+	1.26207	0.220432	R4FKE4;T1I2K5	R4FKE4;T1I2K5	17	17	17	71.5	71.5	71.5	34.213	0	160.58	10883000000	437	28.1547	27.998	28.1507	27.906	27.8356	27.8578	27.9862	27.6479
+	2.48676	0.340252	R4FKG9	R4FKG9	7	7	7	57.6	57.6	57.6	16.288	0	23.178	442990000	42	24.2628	24.2725	24.3156	24.393	23.788	23.9619	24.0651	24.0678
+	3.61314	-3.22952	R4FKH5	R4FKH5	4	4	4	43.1	43.1	43.1	18.751	0	51.67	219240000	14	20.5277	19.5813	20.0701	21.3324	23.451	23.665	23.2142	24.0993
+	1.00644	-0.71569	R4FKI2	R4FKI2	2	2	2	17.1	17.1	17.1	23.765	0	15.965	98814000	14	23.0957	22.7752	21.8576	21.8698	23.3485	22.9849	22.6556	23.4721
+	1.47116	0.286193	R4FKI5	R4FKI5	3	3	3	19.6	19.6	19.6	24.777	0	8.3599	72142000	6	22.0305	22.4488	22.0547	22.291	21.8601	21.8766	21.959	21.9845
+	0.00445926	0.0010891	R4FKJ0	R4FKJ0	5	5	5	36.7	36.7	36.7	26.85	0	64.204	250010000	22	23.6406	23.6587	23.4935	23.7511	23.6014	23.8172	23.5467	23.5743
+	1.55873	0.159439	R4FKJ6	R4FKJ6	11	11	11	55.7	55.7	55.7	30.568	0	56.941	1823000000	130	25.444	25.2584	25.5161	25.394	25.2302	25.2692	25.2458	25.2296
+	0.285504	0.118961	R4FKK2;T1HGY1	R4FKK2	12	12	10	23.9	23.9	18.3	73.125	0	43.986	991400000	86	24.3359	24.6532	24.6653	24.1951	24.5498	24.3473	23.9824	24.4941
+	2.2415	0.453492	R4FKK4;T1HXH2;G1K0H4	R4FKK4;T1HXH2	7	7	7	43.2	43.2	43.2	37.087	0	29.258	363660000	38	24.5715	24.6026	24.7499	24.2854	24.0835	24.237	24.051	24.0239
+	0.654768	0.237973	R4FKL1	R4FKL1	4	4	4	18.5	18.5	18.5	38.872	0	28.729	280030000	38	23.6821	24.2454	23.8189	23.9153	23.3948	23.7653	23.5677	23.9821
+	0.765172	-0.172279	R4FKN5	R4FKN5	16	16	16	48.5	48.5	48.5	51.017	0	93.441	3165100000	187	25.8386	25.8593	25.8695	26.1747	26.0809	25.9097	26.166	26.2745
+	2.61225	-0.848859	R4FKP9;T1HJV8;T1I3T5	R4FKP9;T1HJV8	10	10	10	33.6	33.6	33.6	43.82	0	60.042	917230000	79	23.8505	24.3771	23.8157	24.1193	24.7363	24.7752	24.8405	25.2061
+	0.571622	0.369948	R4FKQ6	R4FKQ6	3	3	3	26.1	26.1	26.1	13.609	0	4.7649	64539000	9	22.4223	22.0936	22.3318	21.9457	22.2425	21.049	21.7716	22.2505
+	0.310347	-0.490875	R4FKS1;T1HR19;R4G907	R4FKS1;T1HR19;R4G907	3	3	3	44.9	44.9	44.9	17.28	0	10.219	33271000	6	21.5578	20.7892	20.1068	21.7691	20.8583	21.049	23.1832	21.096
+	0.289703	-0.0646911	R4FKS5	R4FKS5	3	3	3	14.4	14.4	14.4	21.262	0.0027344	1.3475	59703000	6	21.9568	21.9077	21.682	21.9449	21.8505	21.8591	22.1359	21.9046
+	0.552716	-0.231961	R4FKS8;A0A4P6D8X1	R4FKS8;A0A4P6D8X1	5	4	4	23	20.2	20.2	30.262	0	4.9879	136110000	15	23.0673	22.7517	22.9436	23.5914	23.4352	23.4697	23.1799	23.1969
+	2.76281	0.342369	R4FKU6	R4FKU6	10	10	10	67.9	67.9	67.9	17.975	0	79.125	5366000000	154	27.4792	27.2772	27.4754	27.3848	27.0982	27.1636	27.0088	26.9766
+	0.937376	-0.139729	R4FKV7;A0A4P6D6Z8;R4G3B6	R4FKV7;A0A4P6D6Z8;R4G3B6	4	4	4	34.3	34.3	34.3	27.065	0	10.557	131690000	23	22.9803	22.9777	23.1689	23.0016	23.2467	23.0302	23.1156	23.2949
+	2.36884	0.303442	R4FKW0	R4FKW0	10	10	10	56.2	56.2	56.2	29.683	0	100.15	3313700000	107	26.7971	26.6775	26.8463	26.6553	26.4079	26.425	26.3475	26.5819
+	0.889308	-0.294822	R4FL03	R4FL03	6	6	6	34.4	34.4	34.4	25.504	0	76.723	2047800000	91	25.5935	25.8434	25.6056	25.9271	25.905	25.9532	25.826	26.4646
+	0.14343	0.0291424	R4FL04;T1HWA6	R4FL04;T1HWA6	8	5	5	24.3	15.6	15.6	53.677	0	144.67	1322400000	79	26.8636	26.7718	26.7784	26.9209	26.638	26.879	26.9469	26.7543
+	0.727406	0.103633	R4FL18	R4FL18	8	8	8	69.5	69.5	69.5	11.423	0	21.501	7476800000	185	28.7271	28.5849	28.6339	28.6263	28.5425	28.6376	28.6166	28.3611
+	0.748766	-0.618141	T1HS68;R4FL21	T1HS68;R4FL21	4	4	4	51.2	51.2	51.2	14.528	0	7.9861	72284000	10	20.7913	21.9852	22.3052	20.9306	22.5155	22.0476	22.1212	21.8005
+	0.854714	1.265	R4FL33;T1HVM1;T1HVL2	R4FL33;T1HVM1	3	3	3	13.8	13.8	13.8	30.404	0	7.5381	127720000	9	23.7112	23.7889	23.9939	23.3598	23.6256	20.3584	23.2597	22.5503
+	2.33637	0.482686	R4FL45	R4FL45	7	7	7	27.1	27.1	27.1	11.805	0	53.648	4792900000	106	27.6978	27.5231	27.8851	27.6079	27.0586	27.3593	27.2987	27.0667
+	2.00855	0.361182	R4FL54	R4FL54	6	6	6	46.7	46.7	46.7	16.938	0	55.529	2348700000	128	26.1755	26.1517	26.354	26.0195	25.8393	25.9606	25.826	25.6301
+	5.0335	-2.9533	T1HAB7;R4FL58	T1HAB7;R4FL58	12	12	12	96.5	96.5	96.5	15.506	0	82.164	13318000000	364	25.3602	25.4255	25.0235	25.4919	28.0636	27.8625	28.6497	28.5385
+	2.90962	-1.22632	R4FL73;T1I6V2	R4FL73	4	4	1	30.2	30.2	10.2	24.349	0	11.994	145810000	17	22.4286	22.5314	21.691	22.1137	23.628	23.4898	23.1482	23.4039
+	0.0229296	-0.0141602	R4FL85	R4FL85	9	9	9	50	50	50	27.726	0	46.638	1843700000	129	25.6337	25.2429	25.8988	26.0205	25.4597	25.7248	26.0376	25.6305
+	0.96265	0.285566	R4FL94;T1HX93	R4FL94;T1HX93	13	13	13	57	57	57	33.131	0	90.87	2186000000	130	26.5176	26.1168	26.3304	26.1366	26.1476	26.1835	25.966	25.662
+	3.77829	-0.725755	R4FL99	R4FL99	4	4	4	15.4	15.4	15.4	48.542	0	59.516	396260000	37	23.8022	23.674	23.6448	23.7588	24.2087	24.5191	24.5494	24.5057
+	0.826798	0.162396	R4FLA0;T1I022;T1HYB9;G1K0G2;T1I023;T1I8C4	R4FLA0	17	17	17	56.8	56.8	56.8	37.122	0	154.16	5409400000	198	27.8108	27.6525	27.6421	27.5103	27.3553	27.5045	27.7012	27.4052
+	2.83597	-2.37873	R4FLB1	R4FLB1	7	7	7	15.9	15.9	15.9	57.74	0	10.363	152150000	15	21.1354	20.5618	20.9261	20.6837	23.0706	23.2411	22.2572	24.2531
+	0.641715	0.201429	R4FLB4;G1K092	R4FLB4;G1K092	5	5	5	48.1	48.1	48.1	14.199	0	27.666	522710000	71	25.4212	25.4192	25.2442	24.895	25.2563	25.0984	24.9434	24.8756
+	1.59921	0.254276	R4FLB9	R4FLB9	9	9	9	31.8	31.8	31.8	46.607	0	33.909	1646400000	103	27.0696	26.8317	27.0973	26.9797	26.6453	26.6266	26.8736	26.8157
+	0.53752	-0.202298	T1HWZ1;R4FLC1	T1HWZ1;R4FLC1	13	13	13	34.9	34.9	34.9	46.531	0	56.309	970420000	68	25.328	25.6412	25.3284	25.6215	25.5302	25.3382	25.8641	25.9957
+	0.877211	-0.283673	R4FLC5	R4FLC5	13	13	13	35.2	35.2	35.2	52.329	0	49.646	1202400000	88	24.5798	24.9189	24.7734	24.5345	24.5991	24.9867	25.1992	25.1563
+	2.99619	0.531702	R4FLC6	R4FLC6	8	8	8	51.1	51.1	51.1	21.605	0	40.101	556240000	50	24.2737	24.1298	24.2248	23.9994	23.7032	23.5452	23.7669	23.4855
+	0.998644	0.148203	T1IF36;R4FLD0	T1IF36;R4FLD0	9	9	9	30.8	30.8	30.8	58.991	0	51.041	1225500000	118	24.9228	24.767	24.9836	24.9807	24.8887	24.8106	24.7422	24.6197
+	3.70495	0.430921	R4FLD6	R4FLD6	4	4	4	41.5	41.5	41.5	10.587	0	24.318	4186600000	121	28.7553	28.6542	28.6225	28.5905	28.253	28.2561	28.2832	28.1065
+	1.3802	0.227793	R4FLF1;T1HI88	R4FLF1;T1HI88	8	8	8	61.3	61.3	61.3	17.67	0	106.84	1590500000	103	26.132	25.8179	25.9384	25.9506	25.8091	25.8002	25.7639	25.5546
+	1.11132	0.480107	R4FLG0	R4FLG0	2	2	2	14.8	14.8	14.8	21.157	0	11.998	512940000	22	26.1507	25.8919	26.0392	25.5502	25.5044	25.6703	24.8871	25.6496
+	3.71168	-2.55	R4FLH7	R4FLH7	5	5	5	35.2	35.2	35.2	12.215	0	6.0022	740170000	20	23.9213	23.6954	24.5843	24.4379	26.3347	26.3809	26.768	27.3553
+	2.70973	0.57322	R4FLI2	R4FLI2	3	3	3	21.6	21.6	21.6	16.377	0	2.5977	189760000	13	24.0397	24.0758	24.0531	24.0426	23.3965	23.7977	23.423	23.301
+	1.19119	-1.48529	T1I6Q6;R4FLI7	T1I6Q6;R4FLI7	3	3	3	32.6	32.6	32.6	19.979	0.0023566	1.4084	78643000	4	21.4097	21.3199	20.5202	20.8076	22.7734	20.7453	22.7987	23.6812
+	0.24857	0.292517	R4FLI9	R4FLI9	13	13	13	63.7	63.7	63.7	28.644	0	60.975	1320000000	77	25.7545	25.1935	24.6043	26.3555	24.7802	24.5822	25.821	25.5543
+	1.58975	-0.422576	R4FLK0	R4FLK0	6	6	6	24.1	24.1	24.1	32.021	0	21.966	869460000	59	25.4044	24.8449	25.227	25.1631	25.5324	25.3969	25.7965	25.6039
+	2.17244	0.261116	R4FLL1	R4FLL1	15	15	15	60.2	60.2	60.2	37.237	0	28.055	1141300000	76	24.8996	24.8562	24.9288	24.8096	24.7364	24.6742	24.4681	24.571
+	0.759271	0.408523	R4FLL8;R4G8A2;A0A4P6D7N0	R4FLL8	24	24	24	68.8	68.8	68.8	39.563	0	147.15	6785400000	337	26.7283	26.5667	26.7071	26.3034	25.4304	26.4483	26.4161	26.3768
+	1.18992	0.346458	R4FLM7	R4FLM7	7	7	7	23.3	23.3	23.3	63.63	0	43.975	801770000	70	25.3498	25.2841	25.6261	25.6104	25.4109	25.2369	24.8498	24.9869
+	0.486923	0.289972	R4FLP0	R4FLP0	22	22	22	63.7	63.7	63.7	43.301	0	213.61	7810300000	517	27.752	27.1816	27.6064	28.1399	27.6827	27.6454	27.306	26.8859
+	1.86762	-1.28476	R4FLP8;T1HYR7;T1HYV1	R4FLP8;T1HYR7	5	5	5	15.6	15.6	15.6	50.054	0	38.183	374090000	26	24.5867	24.389	24.6873	23.2367	25.1598	25.3638	25.6069	25.9082
+	0.272309	-0.132813	R4FLQ2;T1IBR4;R4FN39	R4FLQ2;T1IBR4;R4FN39	6	6	6	18	18	18	54.979	0	12.099	304630000	37	23.5286	24.2482	23.9254	24.053	23.9044	23.9925	23.9254	24.4643
+	0.0086627	0.0181766	R4FLQ4	R4FLQ4	4	4	4	12.2	12.2	12.2	51.112	0	9.0211	99096000	7	21.0111	22.5585	22.9919	22.7187	22.938	21.9622	23.3805	20.9268
+	0.56142	0.585732	R4FLQ8	R4FLQ8	8	8	6	26.9	26.9	22.3	54.218	0	13.705	230110000	24	22.8064	24.0559	23.0383	23.576	22.4041	22.0268	22.829	23.8738
+	2.07674	-1.36709	R4FLR5;T1IBE4;T1IBE3;T1HEW9	R4FLR5;T1IBE4;T1IBE3	12	12	4	30	30	12.5	59.199	0	73.634	988350000	56	25.4397	25.0636	24.4105	25.3957	26.4174	25.8049	26.4639	27.0917
+	2.90967	0.738864	R4FLS1	R4FLS1	12	12	12	31	31	31	64.418	0	65.242	1295200000	109	26.2997	26.4378	26.3587	26.3952	25.8666	25.8231	25.4966	25.3497
+	1.39861	-0.233508	R4FLS3	R4FLS3	7	7	7	55	55	55	22.112	0	14.76	951050000	43	25.3842	25.7187	25.6103	25.5568	25.7495	25.8962	25.6679	25.8903
+	1.02051	0.335669	R4FLS7	R4FLS7	5	5	5	39.8	39.8	39.8	23.202	0	33.106	793170000	58	24.7274	24.8966	24.8495	24.8498	24.723	24.6337	24.0022	24.6218
+	0.662348	0.426018	R4FLT5	R4FLT5	5	5	5	83.5	83.5	83.5	10.163	0	18.335	95760000	29	22.6704	22.6442	22.9335	22.322	21.9186	22.7535	22.6234	21.5705
+	2.86335	0.480078	R4FLV4	R4FLV4	14	14	14	54.5	54.5	54.5	43.517	0	78.781	3771600000	186	26.3624	26.4022	26.4491	26.636	25.9005	26.0921	26.0799	25.857
+	1.63475	-1.21967	R4FLV8;T1HE13;T1IBL7	R4FLV8	4	4	4	10.3	10.3	10.3	52.936	0	2.9568	78089000	13	21.1714	21.0315	20.0485	21.5831	21.7773	22.0097	22.0582	22.868
+	1.64763	-2.17687	R4FLV9	R4FLV9	4	4	4	22.7	22.7	22.7	17.291	0	9.3594	137620000	8	21.4471	22.9032	19.7716	22.3131	23.6161	23.3492	23.8272	24.35
+	0.621341	-0.246087	R4FLW1	R4FLW1	15	15	15	41.3	41.3	41.3	54.225	0	77.918	1117300000	138	24.7407	25.0419	24.7113	25.2439	24.9602	24.9378	25.5021	25.322
+	0.536628	-0.207746	R4FLX0	R4FLX0	4	4	4	21	21	21	12.725	0	127.28	680220000	36	25.4646	25.2099	25.037	24.9785	25.1768	25.1622	25.7717	25.4103
+	0.245103	0.0849223	R4FLX2;T1I5A5	R4FLX2;T1I5A5	4	4	4	45.5	45.5	45.5	18.702	0	28.222	158410000	52	22.9718	22.7478	22.9379	22.4508	22.8052	22.723	22.4736	22.7667
+	0.250744	0.0887046	R4FLX6	R4FLX6	9	9	9	50.3	50.3	50.3	18.708	0	19.714	1795000000	135	25.7947	25.7574	25.655	26.2819	25.865	25.6891	25.7984	25.7817
+	0.731364	2.12824	R4FLY1	R4FLY1	2	2	2	14.4	14.4	14.4	20.442	0	3.0971	184190000	5	25.1438	25.0496	25.0509	21.2503	20.6168	20.4409	21.9295	24.9944
+	1.09977	0.244299	R4FLY3	R4FLY3	4	4	4	32.5	32.5	32.5	18.839	0	6.3345	216940000	24	24.081	23.9373	23.8866	24.2574	23.6433	23.6975	24.0032	23.8411
+	2.41522	0.348489	R4FLZ2	R4FLZ2	13	13	13	76	76	76	20.766	0	233.59	5592900000	301	26.4362	26.3013	26.3954	26.3653	26.0446	25.9746	26.2111	25.874
+	0.301497	0.099813	R4FLZ3;T1IA25;G1K049	R4FLZ3;T1IA25	9	9	9	48.7	48.7	48.7	22.18	0	82.421	1954200000	132	26.8762	26.5626	26.5733	26.2468	26.4965	26.5086	26.3097	26.5448
+	0.78717	0.200863	R4FLZ8	R4FLZ8	2	2	2	16.5	16.5	16.5	22.671	0	7.3317	88044000	14	22.829	22.8554	22.834	22.4219	22.6402	22.5729	22.325	22.5988
+	0.0100651	0.00308609	R4FM02	R4FM02	13	13	13	57.5	57.5	57.5	24.547	0	27.244	2208900000	136	25.5576	25.8486	25.7127	25.9244	25.5886	25.7273	25.8562	25.8588
+	0.759752	0.325346	R4FM08	R4FM08	2	2	2	10.2	10.2	10.2	27.04	0	5.2479	38472000	9	21.7154	21.7899	21.7642	21.8181	21.5064	20.8506	21.8278	21.6015
+	0.706851	0.219467	R4FM11	R4FM11	6	6	6	36.6	36.6	36.6	25.413	0	38.418	619360000	60	24.0044	24.1336	23.9726	24.5344	23.9726	23.7703	23.8831	24.1411
+	1.40313	0.273371	R4FM15	R4FM15	18	18	18	78.2	78.2	78.2	27.321	0	116.17	15866000000	443	28.6805	28.8383	28.4761	28.9296	28.5176	28.4805	28.464	28.3688
+	0.996995	0.361944	R4FM20	R4FM20	15	15	15	55.2	55.2	55.2	28.63	0	58.731	1381600000	112	24.8914	24.9498	24.8682	24.5441	24.1418	24.2711	24.8833	24.5095
+	1.29752	-0.224233	R4FM21	R4FM21	10	10	10	37.3	37.3	37.3	33.495	0	50.121	1250900000	65	25.0511	24.7644	25.0699	25.0853	25.1963	25.1147	25.3583	25.1983
+	1.03426	-0.357213	R4FM24	R4FM24	3	3	3	15.6	15.6	15.6	36.095	0	15.059	54713000	10	21.7705	21.5923	21.9242	21.8594	22.1661	21.9637	22.5936	21.8517
+	0.140972	0.211563	R4FM37	R4FM37	2	2	2	8.5	8.5	8.5	31.32	0	3.2525	52812000	10	22.2539	21.2422	22.4448	21.8487	22.2725	22.2444	20.2273	22.1991
+	5.45456	-2.45531	R4FM46	R4FM46	11	11	11	25.3	25.3	25.3	63.594	0	26.577	1679900000	79	23.9762	23.966	24.0282	23.8424	26.2773	26.0661	26.5737	26.7169
+	2.00508	-0.443557	R4FM60;T1HH04	R4FM60;T1HH04	10	10	10	47.1	47.1	47.1	34.403	0	62.407	4785500000	153	27.1125	26.8059	26.9023	26.7788	27.2243	27.4744	27.1494	27.5255
+	3.79269	0.393958	R4FM64;T1HZ41	R4FM64;T1HZ41	13	13	13	66.3	66.3	66.3	20.769	0	63.162	10409000000	218	28.8338	28.69	28.6996	28.8146	28.4139	28.4023	28.3579	28.2879
+	0.093253	0.112135	R4FM74	R4FM74	12	12	12	45.9	45.9	45.9	36.057	0	45.013	1360300000	96	24.8877	25.1184	25.3242	25.2495	25.4901	24.143	25.9923	24.506
+	0.43932	0.34461	R4FM92	R4FM92	22	22	22	55.8	55.8	55.8	55.618	0	267.9	4420200000	194	26.5579	26.9684	27.2772	25.7719	26.4758	26.0663	26.0886	26.5662
+	2.11351	0.4173	R4FM97	R4FM97	14	14	14	52.3	52.3	52.3	37.954	0	80.164	1406600000	107	25.3749	25.4837	25.6343	25.7533	25.0068	25.0603	25.2852	25.2246
+	1.00284	0.22589	R4FMA4	R4FMA4	4	4	4	14.5	14.5	14.5	43.758	0	9.2001	102120000	13	22.6012	22.876	22.6222	22.5875	22.2344	22.3422	22.6042	22.6026
+	2.47265	-2.29949	R4FMC5	R4FMC5	10	10	10	30.3	30.3	30.3	59.895	0	21.305	306900000	30	22.0731	22.2666	21.8446	20.9754	23.0511	23.8964	24.5637	24.8465
+	0.610678	-0.889608	R4FMD2	R4FMD2	2	2	2	9	9	9	45.077	0	10.359	52030000	10	21.413	21.2214	21.8942	20.1036	22.2082	20.3788	22.6422	22.9613
+	2.5249	0.469252	R4FME4	R4FME4	3	3	3	44.4	44.4	44.4	12.86	0	34.632	2498400000	46	27.3828	27.3618	27.4964	27.2522	27.0025	26.9184	26.663	27.0322
+	0.869003	-0.59815	T1I7U9;R4FMF0	T1I7U9;R4FMF0	2	2	2	16.1	16.1	16.1	38.895	0	5.0314	263660000	11	23.1928	24.2477	24.7872	23.82	24.5262	24.4601	24.6247	24.8293
+	1.40911	0.446955	R4FMF3	R4FMF3	10	10	10	35	35	35	51.532	0	69.235	466940000	43	24.2768	23.9913	24.4819	24.452	24.0931	23.8237	23.51	23.9874
+	0.118983	0.109546	T1I4L7;R4FMF8	T1I4L7;R4FMF8	3	3	3	22.3	22.3	22.3	17.286	0	16.118	92449000	9	22.3408	22.2014	22.3404	23.1343	22.7835	22.3889	21.6348	22.7715
+	1.0398	0.404704	R4FMF9	R4FMF9	18	18	18	44.7	44.7	44.7	53.531	0	72.102	1299600000	133	25.1045	24.9709	25.2087	25.2344	25.0138	24.8467	24.881	24.1582
+	2.43895	-1.05702	R4FMG4	R4FMG4	5	5	5	11.8	11.8	11.8	55.133	0	12.728	962290000	50	24.352	24.0721	24.5575	24.2996	25.1589	25.0815	25.9831	25.2857
+	1.98109	0.413005	R4FMH8;G1K096	R4FMH8	48	48	24	65	65	35	83.127	0	323.31	28183000000	901	28.6206	28.7721	28.7553	28.4101	28.0963	28.112	28.2858	28.4119
+	3.44387	-1.306	R4FMI6;G1K083	R4FMI6;G1K083	3	3	3	32.8	32.8	32.8	21.206	0	11.125	55358000	10	21.2576	21.4789	21.6109	21.6691	23.0129	23.0369	22.3623	22.8285
+	1.37592	0.891007	R4FMK2	R4FMK2	3	3	3	79.3	79.3	79.3	9.9764	0	7.7246	76491000	8	23.4193	23.157	23.2405	23.3593	21.4129	22.9484	22.7233	22.5275
+	0.823933	0.174051	R4FMK3	R4FMK3	18	18	18	80.7	80.7	80.7	26.508	0	156.9	27339000000	854	28.763	28.5108	28.5322	28.7537	28.5759	28.521	28.5388	28.2278
+	1.30675	0.523198	R4FMK9	R4FMK9	2	2	2	32	32	32	10.622	0	48.228	37992000	20	22.1904	22.0337	22.6113	22.2781	22.1699	21.916	21.4328	21.5021
+	0.0151501	-0.093533	R4FMN0	R4FMN0	2	2	2	19.7	19.7	19.7	13.389	0	3.2139	883570000	29	26.3119	20.4942	26.3256	25.7647	26.2517	20.2442	26.7964	25.9782
+	0.466289	0.142325	R4FMN2;T1I269	R4FMN2;T1I269	10	10	10	44.3	44.3	44.3	38.581	0	96.429	587000000	79	24.3243	24.316	24.589	24.6558	24.6245	24.3305	24.1417	24.219
+	0.901172	0.222779	R4FMN8;T1HH05;T1HII2	R4FMN8	7	7	7	69.4	69.4	69.4	13.92	0	28.077	1715900000	87	26.2528	26.3041	26.4417	25.9378	26.1406	25.9015	26.109	25.8941
+	0.145218	-0.137782	T1H876;R4FMP4	T1H876;R4FMP4	3	2	2	40.9	33.9	33.9	13.316	0	24.677	398310000	40	24.8966	24.8727	24.5879	24.378	24.4106	24.3756	25.8177	24.6826
+	0.834023	-0.355328	R4FMQ0;G1K0D4;G1K0I1	R4FMQ0;G1K0D4;G1K0I1	4	4	4	32.3	32.3	32.3	15.297	0	13.71	675770000	28	25.9556	25.533	25.7124	25.2156	25.9108	25.6234	25.9722	26.3315
+	0.834561	1.14289	R4FMT0	R4FMT0	1	1	1	9.4	9.4	9.4	13.895	0.0020088	1.6385	92641000	3	23.0756	23.1189	23.2383	23.5134	23.0415	21.0992	23.464	20.77
+	1.44622	-1.34396	R4FMT2	R4FMT2	1	1	1	12.1	12.1	12.1	16.736	0	7.0097	32253000	8	21.0299	21.8577	21.6777	19.7457	22.1406	22.3662	22.3669	22.813
+	2.76549	-1.44766	R4FMT6;R4FN65;T1I7U5	R4FMT6;R4FN65;T1I7U5	10	10	10	75.5	75.5	75.5	16.924	0	89.19	8975700000	244	27.2456	27.0213	28.0664	27.7336	28.7213	29.1797	28.7557	29.2007
+	2.16434	0.509154	R4FMU0	R4FMU0	5	5	5	43	43	43	15.703	0	7.057	175580000	24	23.1072	22.9672	22.901	22.7072	22.3962	22.5078	22.5895	22.1525
+	1.01503	0.91642	R4FMU2	R4FMU2	5	4	4	49.7	43.8	43.8	17.839	0	3.9419	97475000	11	22.25	22.1337	22.4775	22.572	20.1907	22.2732	21.392	21.9116
+	0.849507	0.277783	R4FMU5;T1HSN6	R4FMU5;T1HSN6	5	5	5	40.1	40.1	40.1	19.279	0	8.7414	389210000	44	24.1723	23.9669	24.3199	24.2221	24.2994	23.8578	23.6049	23.8079
+	0.0362438	-0.0159121	R4FMW2	R4FMW2	17	17	17	78.7	78.7	78.7	18.715	0	49.326	52013000000	587	30.5426	30.4539	30.153	30.7377	30.7342	30.4818	30.4348	30.3
+	2.48788	0.524422	R4FMW5	R4FMW5	17	17	17	74	74	74	19.088	0	210.52	31717000000	657	29.8014	29.6101	29.7214	29.7473	29.4274	29.2586	29.1655	28.9311
+	3.22838	0.500792	R4FMW9	R4FMW9	13	13	13	83.1	83.1	83.1	19.94	0	98.972	10008000000	360	27.9691	27.88	27.7881	27.8531	27.2537	27.4128	27.2799	27.5407
+	2.34133	-1.97956	R4FMX3	R4FMX3	12	12	12	81	81	81	20.039	0	261.18	1413400000	93	23.1888	22.8416	23.9121	24.715	25.48	25.2649	25.7736	26.0571
+	0.994131	-1.1581	T1I3E0;R4FMY0	T1I3E0;R4FMY0	2	2	2	12.4	12.4	12.4	20.852	0	2.8323	65037000	7	22.5066	20.1691	21.4703	22.7256	22.8446	22.6189	22.7977	23.2428
+	1.15674	0.582813	T1I9V5;R4FMY7	T1I9V5;R4FMY7	5	5	5	44.7	44.7	44.7	26.687	0	14.105	143450000	18	23.545	23.2295	23.4201	23.3385	22.94	22.049	23.0214	23.1915
+	3.26121	-3.22148	R4FMY9	R4FMY9	4	4	4	24.3	24.3	24.3	21.399	0	13.258	226020000	14	21.2733	20.8274	20.6294	21.2829	23.285	24.6597	23.6788	25.2755
+	0.0862505	0.0338612	R4FMZ3	R4FMZ3	10	10	8	63.7	63.7	46.2	20.706	0	42.652	2056200000	160	25.8208	25.8097	26.2603	25.8627	25.7736	25.7551	25.9338	26.1556
+	0.595287	0.133954	R4FMZ5	R4FMZ5	16	16	16	68.3	68.3	68.3	27.755	0	95.649	6074000000	299	27.1243	26.9841	27.319	26.8751	27.0521	26.9741	26.8411	26.8994
+	2.46212	-2.46624	R4FN01	R4FN01	2	2	2	12.9	12.9	12.9	28.144	0.0020032	1.5986	882700000	17	23.7829	25.3169	23.6517	25.6557	26.9671	26.7953	27.2064	27.3034
+	0.413206	0.148955	R4FN04	R4FN04	11	11	11	62.5	62.5	62.5	34.214	0	116.17	1964600000	114	25.9453	25.9772	26.0871	25.4725	25.5387	25.6636	25.7499	25.9339
+	1.93679	0.233776	R4FN05;T1HDJ4	R4FN05;T1HDJ4	12	12	12	70.7	70.7	70.7	21.012	0	124.67	23561000000	547	29.035	28.8265	29.1111	28.9961	28.7835	28.7569	28.8044	28.6889
+	0.891076	0.452133	R4FN08	R4FN08	3	3	3	9.9	9.9	9.9	35.246	0	7.8334	66312000	9	22.1794	21.9554	22.2766	22.4655	21.8207	21.152	22.2887	21.8069
+	0.00172077	0.00136185	R4FN09	R4FN09	3	3	3	9.5	9.5	9.5	36.439	0	20.221	63603000	16	21.7071	22.2533	22.5691	22.5901	22.5755	22.2055	22.488	21.8451
+	0.182541	-0.0537915	R4FN11	R4FN11	8	8	7	43.5	43.5	37.7	21.324	0	53.331	1542500000	98	25.4773	25.4752	25.4455	25.568	25.5251	25.3701	25.4188	25.8671
+	2.03864	0.318714	T1IDE0;R4FN21	T1IDE0;R4FN21	8	8	8	79.2	79.2	79.2	21.01	0	139.91	2775400000	123	26.6036	26.9185	26.7244	26.7154	26.3945	26.5769	26.337	26.3788
+	1.13071	0.253176	R4FN28;T1HS29	R4FN28;T1HS29	6	6	6	24.3	24.3	24.3	46.533	0	35.777	928360000	42	25.7679	25.3519	25.6158	25.7123	25.5235	25.4278	25.284	25.1999
+	1.80086	0.356278	T1HL33;R4FN45	T1HL33;R4FN45	5	5	5	43.5	43.5	43.5	13.292	0	38.509	381800000	49	23.8093	23.8372	23.6486	23.9883	23.3386	23.3184	23.5505	23.6508
+	1.74798	0.437557	R4FN55;G1K085	R4FN55;G1K085	8	8	8	51.9	51.9	51.9	24.749	0	56.513	808310000	71	25.0167	25.0474	25.0707	25.1713	24.993	24.6816	24.4231	24.4581
+	0.873209	-0.211279	R4FN63	R4FN63	9	9	9	41.9	41.9	41.9	24.632	0	147.45	2619500000	125	26.1269	26.0668	25.7035	25.7595	26.115	25.9627	26.2141	26.21
+	0.0921279	-0.0272269	R4FN72;T1I5D3;T1I5E7	R4FN72;T1I5D3	4	4	4	29.4	29.4	29.4	25.432	0	11.112	293630000	31	24.0941	24.0661	23.8022	23.831	24.1874	23.9757	23.8412	23.8981
+	2.63422	0.425796	R4FN73	R4FN73	9	9	9	56.6	56.6	56.6	20.352	0	158.65	3319600000	189	27.1891	26.971	27.0336	27.134	26.7438	26.7392	26.4542	26.6873
+	4.02505	0.535541	R4FN92	R4FN92	7	7	7	34.6	34.6	34.6	25.898	0	32.67	2435600000	82	26.6642	26.7272	26.695	26.8945	26.1652	26.1732	26.2863	26.214
+	2.90842	-1.54638	R4FN97	R4FN97	7	7	7	36.7	36.7	36.7	26.774	0	56.045	808840000	76	23.3512	24.171	23.6061	23.3099	24.7251	25.1218	25.1543	25.6226
+	1.72964	-0.490325	R4FN98	R4FN98	4	4	4	21.3	21.3	21.3	25.969	0	4.5282	104590000	16	22.259	22.718	22.5002	22.2155	22.9104	22.6521	22.9569	23.1346
+	2.68976	0.542876	R4FNA6	R4FNA6	6	6	6	42.6	42.6	42.6	28.597	0	16.899	506130000	35	25.6031	25.3776	25.4944	25.5255	24.9652	25.1254	24.694	25.0445
+	1.18135	0.261885	R4FNB1	R4FNB1	11	11	11	62.8	62.8	62.8	28.733	0	102.95	1122400000	88	25.9645	26.0906	26.1795	26.096	25.6724	25.7572	26.1402	25.7132
+	0.895296	0.406875	R4FNB4;T1I056	R4FNB4;T1I056	3	3	3	16.2	16.2	16.2	30.849	0	5.1569	60426000	11	22.1483	22.0649	22.0177	22.0335	20.987	21.8468	22.0016	21.8015
+	0.672116	0.180201	R4FNB7	R4FNB7	15	15	15	81.6	81.6	81.6	26.768	0	123.09	7668400000	298	27.9386	27.9692	28.0178	28.3456	27.8397	28.1308	27.8734	27.7065
+	0.604359	-0.328895	T1HN70;R4FNB9	T1HN70;R4FNB9	9	9	9	33.1	33.1	33.1	31.969	0	31.371	1088500000	72	25.2854	24.9447	24.7408	24.2722	25.4622	25.2597	24.7752	25.0616
+	2.62273	0.703368	R4FNC1	R4FNC1	6	6	6	29.1	29.1	29.1	32.56	0	77.755	429140000	35	24.6687	24.4908	24.6703	24.6869	24.2895	23.9316	23.6757	23.8066
+	0.418733	0.116349	R4FNC4	R4FNC4	8	8	8	38.4	38.4	38.4	28.066	0	56.344	2357200000	92	26.305	26.3858	26.2277	26.5969	26.1227	26.2442	26.5336	26.1495
+	0.054189	-0.0188541	R4FNC6	R4FNC6	9	9	9	29.6	29.6	29.6	34.778	0	19.077	364390000	36	23.907	24.0798	24.2375	24.3699	24.0312	24.0638	24.319	24.2555
+	1.33827	-0.556544	R4FNC7;R4G4Q1	R4FNC7;R4G4Q1	6	6	6	37.6	37.6	37.6	28.207	0	9.7251	682520000	46	24.7004	24.1915	24.2638	23.8851	24.7231	24.4664	24.9376	25.14
+	1.05158	0.305193	R4FND1	R4FND1	21	21	21	61.7	61.7	61.7	33.43	0	57.012	6864300000	199	27.745	27.3092	27.6538	27.6052	27.2014	27.1576	27.6206	27.1129
+	1.51502	-0.511006	R4FND3;G1K0M4;G1K0H7;G1K0H0	R4FND3;G1K0M4	11	11	11	42.6	42.6	42.6	29.354	0	18.483	1020900000	65	25.6075	24.9584	25.1391	24.9241	25.7185	25.483	25.8977	25.5737
+	2.87568	0.382493	R4FNE8	R4FNE8	12	12	12	36.6	36.6	36.6	38.906	0	53.456	2637600000	190	25.9378	25.9988	26.2026	26.1169	25.5974	25.7582	25.6834	25.6872
+	2.1024	-2.15102	R4FNF3	R4FNF3	29	29	19	62.7	62.7	44	32.811	0	162.82	14573000000	422	25.1281	25.5899	27.0957	27.179	27.9406	28.6438	28.3224	28.69
+	2.37894	-1.12626	R4FNG1;T1I882;T1HY69;T1IEM8	R4FNG1;T1I882	10	10	10	28.5	28.5	28.5	43.136	0	53.327	678480000	73	23.9664	23.3541	23.1106	22.9267	24.1928	24.6916	24.575	24.4033
+	2.93209	0.674198	R4FNG2	R4FNG2	12	12	12	50.7	50.7	50.7	32.467	0	44.261	1363800000	196	25.1693	25.0917	25.0609	25.2107	24.4743	24.5419	24.6714	24.1482
+	0.699125	1.19781	R4FNG8	R4FNG8	7	7	7	25.2	25.2	25.2	46.479	0	20.913	192280000	16	22.0514	24.5758	22.8179	22.7122	21.493	20.6352	21.6129	23.625
+	0.397276	0.241529	R4FNH3;T1HSY2	R4FNH3;T1HSY2	9	9	9	27.5	27.5	27.5	47.836	0	99.903	502980000	48	24.8922	24.4315	24.2933	24.9457	24.8498	23.8546	24.3213	24.5708
+	4.86922	-3.25077	R4FNH7	R4FNH7	11	11	11	54.7	54.7	54.7	34.514	0	58.016	2113300000	102	23.6126	23.1098	23.6747	24.0096	26.5254	26.7077	26.8513	27.3253
+	1.59713	0.237537	R4FNI1	R4FNI1	13	13	13	37.2	37.2	37.2	52.032	0	82.552	1855800000	102	25.9438	25.7894	26.0119	25.6955	25.59	25.6925	25.5388	25.6693
+	2.24059	-1.43336	R4FNI5	R4FNI5	8	8	6	22.3	22.3	17.3	60.522	0	28.468	591010000	57	24.5353	24.0007	23.9882	23.1782	25.5496	24.8079	25.367	25.7113
+	0.0950649	0.0281081	R4FNJ0	R4FNJ0	18	18	18	36.2	36.2	36.2	69.798	0	189.55	2273900000	145	25.4434	25.6363	25.5776	25.6099	25.5258	25.4606	25.8161	25.3522
+	3.85585	-2.15881	R4FNJ2;T1IGH6;T1HVT0	R4FNJ2;T1IGH6	14	14	14	55.6	55.6	55.6	36.808	0	65.219	3616800000	168	24.5446	24.7099	24.7519	25.391	26.7138	26.8535	26.9714	27.4938
+	2.07676	0.364622	R4FNK5	R4FNK5	14	14	14	42.6	42.6	42.6	36.068	0	127.41	4015400000	206	26.5205	26.4922	26.7496	26.5069	26.1892	26.3481	26.264	26.0093
+	2.02261	0.501267	R4FNK6	R4FNK6	3	3	3	28.3	28.3	28.3	13.97	0	4.7364	157920000	20	23.5515	23.5714	23.6059	23.5849	22.7233	23.0286	23.2329	23.3237
+	1.28805	-0.580889	T1HHZ9;R4FNL0;T1HWF2;R4G8S7;T1IDK7;R4FQD6;T1IDL0;A0A4P6DAK7	T1HHZ9;R4FNL0;T1HWF2;R4G8S7;T1IDK7;R4FQD6	20	20	5	57.7	57.7	16.7	49.791	0	210	20282000000	429	28.6384	28.1656	28.8601	29.2309	29.5245	29.1736	29.3709	29.1496
+	1.5409	0.369962	R4FNL6	R4FNL6	9	9	9	57.4	57.4	57.4	36.331	0	110.79	2720600000	160	26.7295	26.5705	27.0308	26.5953	26.4632	26.5031	26.2981	26.1818
+	0.245112	0.757712	R4FNM0	R4FNM0	6	3	3	21	14.2	14.2	46.634	0	12.002	342900000	13	24.6772	24.1327	25.0459	26.3289	26.0589	25.5287	24.6725	20.8938
+	2.47185	0.288937	R4FNM3;T1I6P6;T1I6P2	R4FNM3;T1I6P6	11	11	11	30.6	30.6	30.6	49.155	0	61.399	2507800000	146	26.5428	26.5789	26.5043	26.6188	26.1755	26.2883	26.1996	26.4256
+	0.941582	-1.11147	T1I587;R4FNM6	T1I587;R4FNM6	3	3	3	21.4	21.4	21.4	15.325	0	2.7581	301910000	13	24.6798	22.2812	24.6924	24.6398	25.0182	25.1362	25.3712	25.2135
+	0.0743707	0.0237007	R4FNN1	R4FNN1	9	9	9	41.5	41.5	41.5	39.666	0	32.564	659330000	46	24.2341	24.3808	24.5667	24.4276	24.1446	24.3639	24.5881	24.4179
+	0.187976	-0.111989	R4FNN5	R4FNN5	3	3	3	9.5	9.5	9.5	41.008	0	6.1734	97451000	10	21.966	22.8678	22.9537	22.819	22.7558	22.7235	22.698	22.8773
+	0.283143	0.335231	T1I913;R4FP07;R4FNN7	T1I913;R4FP07;R4FNN7	7	6	6	40.9	38	38	27.069	0	10.431	216470000	27	24.0341	23.0146	23.9629	22.4423	22.4024	22.838	23.0094	23.8631
+	0.728596	0.128009	R4FNP5	R4FNP5	13	13	12	48.2	48.2	46.4	44.607	0	54.969	2820200000	193	26.6676	26.6305	26.9272	26.9244	26.6694	26.571	26.7108	26.6865
+	2.13375	0.36902	R4FNQ3;G1K0A5	R4FNQ3;G1K0A5	8	8	8	30.9	30.9	30.9	44.954	0	23.939	224540000	31	24.1995	23.8828	24.2232	23.9929	23.7388	23.5763	23.7529	23.7543
+	0.78735	-0.354158	R4FNQ5;G1K0N1	R4FNQ5;G1K0N1	8	8	8	44.4	44.4	44.4	21.416	0	15.378	1113400000	67	25.6661	25.367	25.47	24.7762	25.7354	25.53	25.9683	25.4623
+	2.73375	0.542373	R4FNR0	R4FNR0	6	6	6	31.3	31.3	31.3	22.426	0	69.107	729270000	43	26.074	25.8682	26.0739	25.7503	25.4311	25.4351	25.5144	25.2161
+	0.144186	-0.0633841	R4FNR1;T1HWA2	R4FNR1;T1HWA2	8	8	8	31.5	31.5	31.5	45.344	0	35.643	758770000	61	24.1414	24.4451	24.8133	24.3853	24.5469	24.2671	24.5068	24.718
+	1.00753	0.277075	R4FNR2	R4FNR2	7	7	7	49.2	49.2	49.2	21.56	0	46.953	573180000	42	24.2628	24.0829	24.322	23.9202	24.1231	23.9542	23.7821	23.6202
+	2.06933	0.308681	R4FNR5	R4FNR5	25	25	25	59.4	59.4	59.4	48.216	0	163.9	9810000000	428	27.9984	27.98	27.981	28.0051	27.4493	27.7568	27.7146	27.809
+	2.45496	-0.854494	R4FNS1;G1K050	R4FNS1	9	9	9	35.5	35.5	35.5	25.484	0	12.478	1191200000	63	25.6336	25.0986	25.6775	25.1917	26.0801	26.078	26.3412	26.5201
+	2.59704	0.509933	R4FNS2	R4FNS2	16	16	16	50	50	50	49.235	0	164.45	2208800000	162	25.7966	25.6051	25.7043	25.6694	25.3889	25.3001	25.0335	25.0133
+	1.58571	0.364718	R4FNT0;R4G8D6	R4FNT0;R4G8D6	5	5	5	24.8	24.8	24.8	28.245	0	32.736	1172200000	53	25.8037	25.8446	25.8079	26.1243	25.7451	25.4066	25.3299	25.6401
+	2.95577	0.329798	R4FNT1	R4FNT1	16	16	16	37.6	37.6	37.6	50.362	0	40.966	1296700000	110	24.7495	24.6988	24.6977	24.6409	24.4164	24.4564	24.3756	24.2193
+	0.357545	0.158185	R4FNT4	R4FNT4	4	4	4	16.2	16.2	16.2	49.976	0	6.4349	112240000	13	23.2637	23.1126	23.1529	22.8567	23.126	22.5472	22.7759	23.3041
+	2.42259	-2.82002	R4FNU8	R4FNU8	3	3	3	6.8	6.8	6.8	59.591	0	7.3584	90135000	11	20.8132	20.5232	21.103	18.6182	22.8747	22.5285	23.2161	23.7184
+	1.05275	0.112299	R4FNV0	R4FNV0	22	22	22	80.6	80.6	80.6	31.382	0	251.8	12360000000	395	27.7216	27.7869	27.808	27.9496	27.7363	27.7194	27.7381	27.623
+	1.56702	0.27569	R4FNV2	R4FNV2	18	18	18	45.4	45.4	45.4	58.731	0	148.28	1524900000	154	25.1094	25.1167	25.273	25.4753	24.8991	24.9242	25.0805	24.9679
+	1.03651	0.282674	R4FNV5	R4FNV5	6	6	6	25.6	25.6	25.6	32.544	0	17.616	756410000	48	24.7889	24.7743	25.1383	24.7203	24.3924	24.397	24.7874	24.7143
+	1.17156	0.214526	R4FNV6	R4FNV6	30	30	30	62.5	62.5	62.5	58.442	0	323.31	41883000000	843	28.9178	29.0076	28.7511	29.0303	28.5733	28.6288	28.901	28.7455
+	0.728751	-0.339021	R4FNV8;R4G5Q7;R4FKP5	R4FNV8	10	10	3	25.4	25.4	7.2	66.59	0	92.61	2087600000	69	26.6353	26.6259	26.3388	27.2336	26.9444	27.2051	27.3025	26.7378
+	0.108098	-0.0976171	R4FNW4	R4FNW4	3	3	3	7.8	7.8	7.8	68.777	0	21.344	85340000	22	23.0804	23.1185	22.2844	21.8294	22.4422	22.6839	22.9677	22.6093
+	3.05101	0.33462	T1HNL4;R4FNW9	T1HNL4;R4FNW9	36	36	36	49.3	49.3	49.3	100.83	0	217.44	8748400000	449	27.1419	27.1982	27.2886	27.3658	26.9677	26.8696	26.8775	26.9411
+	1.11667	-0.523966	R4FNY0	R4FNY0	6	6	6	39	39	39	25.644	0	152.33	317940000	38	23.9252	23.7897	23.5193	22.8993	24.0731	24.0793	23.8169	24.2603
+	0.592766	-0.131518	R4FNY2	R4FNY2	6	6	6	25.6	25.6	25.6	35.344	0	8.6799	121830000	23	22.394	22.7257	22.4711	22.7581	22.7581	22.5768	22.8208	22.7193
+	0.150972	0.272206	R4FP01	R4FP01	3	3	3	7.9	7.9	7.9	53.003	0	32.817	109970000	15	22.8042	23.4854	22.5956	23.3529	23.5573	23.2404	20.8343	23.5173
+	0.0172955	-0.0254717	R4FP17	R4FP17	1	1	1	8.8	8.8	8.8	28.087	0	25.274	12066000	27	19.9563	21.1075	19.2869	20.5952	19.592	20.536	19.9499	20.9698
+	3.80758	-4.41079	R4FP18	R4FP18	8	8	8	24.7	24.7	24.7	39.14	0	22.066	560230000	38	21.1134	20.4468	21.1929	22.709	25.3792	25.6222	25.7069	26.397
+	1.1899	0.28102	R4FP22;T1H9X6;T1HYK3	R4FP22;T1H9X6	5	5	5	24	24	24	42.002	0	90.803	159620000	27	23.6266	23.7049	23.6302	23.7684	23.1528	23.3231	23.7237	23.4065
+	1.96942	0.439515	R4FP34	R4FP34	5	5	5	19.7	19.7	19.7	43.081	0	76.483	185240000	25	23.3838	23.1825	23.3876	23.0016	23.0117	22.8083	22.6572	22.7203
+	0.514709	1.10515	R4FP38	R4FP38	7	1	1	37.8	9.2	9.2	37.631	0	9.6299	385880000	29	24.8823	24.8138	25.1238	24.9577	24.8881	24.7827	24.8008	20.8855
+	2.03477	0.340675	R4FP41	R4FP41	6	6	6	25.3	25.3	25.3	42.164	0	21.156	356980000	40	24.3472	24.5724	24.3739	24.2662	23.9881	23.9031	24.1388	24.1671
+	0.652898	0.324032	R4FP44;T1I2I1	R4FP44;T1I2I1	6	6	6	16.2	16.2	16.2	56.208	0	3.8207	110500000	14	22.644	22.5475	22.9518	22.3401	22.3974	22.7984	21.8494	22.142
+	3.59483	-4.50711	R4FP51;T1I240;T1I9Z7;T1I9I0	R4FP51;T1I240;T1I9Z7	14	14	14	31.2	31.2	31.2	71.139	0	89.655	789590000	61	21.224	20.8955	22.3703	19.9654	25.3527	25.2184	25.3597	26.5528
+	1.00291	0.331853	R4FP64	R4FP64	8	8	8	21.2	21.2	21.2	46.346	0	15.258	326720000	40	23.6427	23.8833	23.5552	24.0819	23.7994	23.426	23.2237	23.3867
+	0.601871	0.828355	R4FP66	R4FP66	5	5	5	31.5	31.5	31.5	27.857	0	21.787	180450000	18	24.1017	23.7986	23.1071	23.3731	23.51	23.3898	20.9388	23.2284
+	2.96936	-3.16823	R4FP71	R4FP71	6	6	6	32.5	32.5	32.5	48.857	0	46.538	678760000	60	22.031	21.1283	22.6408	23.0828	25.2733	25.1959	24.7566	26.33
+	0.000113948	4.29153e-05	R4FP78	R4FP78	13	13	13	38.9	38.9	38.9	53.156	0	119.87	1077100000	127	24.6303	24.7253	25.0325	24.6527	24.758	24.5765	24.724	24.9822
+	0.867837	0.366818	R4FP81;T1HIS2	R4FP81	30	4	0	71.7	9.7	0	54.139	0	22.384	219430000	25	23.2758	24.0233	23.6023	24.1401	23.3305	23.4294	23.5873	23.227
+	2.29588	0.406763	T1IG90;R4FP84	T1IG90;R4FP84	10	10	10	27	27	27	59.684	0	64.231	587880000	72	24.7408	24.8229	24.7846	24.5303	24.1673	24.4285	24.2257	24.4301
+	4.92716	-4.85229	R4FP91	R4FP91	16	16	16	39.8	39.8	39.8	68.603	0	71.453	1126500000	74	20.4001	20.3613	20.7937	21.2092	25.3605	24.773	25.8261	26.2138
+	0.190811	0.408731	R4FPA1	R4FPA1	4	4	4	47.9	47.9	47.9	8.4602	0	44.835	304130000	29	23.3162	23.3357	23.0407	25.5182	25.0779	23.0952	23.266	22.1367
+	4.93393	-5.01362	R4FPA5	R4FPA5	5	5	5	56.6	56.6	56.6	8.5779	0	6.4878	993990000	21	21.4095	21.5749	20.5769	22.1643	26.0663	26.3031	26.4387	26.9719
+	2.46939	0.472003	R4FPA8;T1HS86	R4FPA8;T1HS86	6	6	6	74.3	74.3	74.3	11.802	0	127.55	12946000000	266	28.4783	28.2076	28.6023	28.4159	28.1276	27.9082	27.888	27.8923
+	0.988683	0.363285	R4FPB1	R4FPB1	3	3	2	38.1	38.1	28.6	9.4571	0	5.8138	1352600000	55	26.9851	26.7524	26.3215	26.3664	26.1368	26.2643	26.5188	26.0524
+	0.604882	1.06588	R4FPC8;T1IBL2	R4FPC8	4	4	2	22.2	22.2	10.5	39.12	0	24.784	145870000	15	23.9241	23.5888	23.8588	23.8275	23.9569	22.9587	20.324	23.696
+	0.109237	0.30692	R4FPC9	R4FPC9	2	2	2	45.1	45.1	45.1	11.78	0	3.4735	161760000	9	24.0329	23.7136	21.2767	24.0202	24.1215	24.5028	21.2921	21.8993
+	0.0354299	-0.0185728	R4FPD2	R4FPD2	43	1	1	69.5	1.9	1.9	73.02	0	19.803	1177900000	41	26.9642	26.5166	26.91	26.2368	26.8339	26.6564	26.5624	26.6492
+	3.76192	-2.62195	T1I6C0;R4FPE4	T1I6C0;R4FPE4	3	3	3	41.4	41.4	41.4	12.846	0	9.5368	1247300000	36	24.0704	23.8618	23.7445	24.7811	26.5029	26.4672	26.5905	27.385
+	3.17455	-2.77918	R4FPF0	R4FPF0	143	10	10	71	8	8	161.22	0	131.83	1652400000	88	24.2654	23.1608	25.1785	24.0258	26.7191	27.0127	26.7689	27.2466
+	2.8161	-1.79093	R4FPF4	R4FPF4	2	2	2	19.4	19.4	19.4	14.771	0.0012156	1.7463	63546000	3	20.7789	21.0611	21.0583	21.0222	22.3724	22.4711	22.5167	23.7239
+	0.13097	0.241477	R4FPF8	R4FPF8	3	3	3	23.6	23.6	23.6	14.418	0	4.8247	84791000	9	22.9688	22.4805	20.7251	22.827	22.2703	22.5387	20.6425	22.584
+	1.27654	-2.77481	R4FPI4	R4FPI4	11	3	0	51.2	19.3	0	40.804	0	7.5298	483980000	25	24.4723	24.5439	20.8616	20.6197	25.067	24.9397	25.0507	26.5394
+	0.447741	0.645121	R4FPI5	R4FPI5	2	2	2	15.9	15.9	15.9	17.018	0.0082305	1.0199	39644000	7	21.921	22.413	22.2415	19.7993	21.3129	20.812	20.3789	21.2905
+	2.69754	-1.60026	R4FPJ7	R4FPJ7	13	13	13	64.9	64.9	64.9	17.352	0	58.139	8242900000	274	26.5018	26.4162	27.3815	27.3013	28.2287	28.6889	28.1985	28.8859
+	2.32199	0.408344	R4FPK3;A0A5P1HF66;T1I506	R4FPK3;A0A5P1HF66;T1I506	7	7	7	60.1	60.1	60.1	17.525	0	95.881	2804800000	92	26.6196	26.3453	26.5398	26.4996	26.1056	26.226	26.1553	25.8841
+	0.481286	-0.661351	T1HDP6;R4FPK8	T1HDP6;R4FPK8	1	1	1	2.6	2.6	2.6	52.905	0	3.1223	5020200	17	18.9717	19.1877	19.3204	19.3442	19.0527	18.6059	21.204	20.6068
+	0.511431	0.149071	R4FPL4	R4FPL4	8	8	8	61	61	61	18.084	0	35.415	1023400000	56	26.3115	26.3274	26.2892	26.3407	26.2699	26.165	25.804	26.4338
+	0.880413	0.241922	T1I709;R4FPN0	T1I709;R4FPN0	4	4	4	12.9	12.9	12.9	46.1	0	20.149	301190000	21	24.0728	24.5031	24.3001	23.8703	23.9291	23.9806	23.9733	23.8956
+	0.778825	-1.47288	R4FPN4	R4FPN4	23	2	2	61.5	5.6	5.6	43.297	0	2.274	102030000	9	21.2609	20.3491	23.6784	20.9462	23.3504	23.5906	23.8731	21.3121
+	0.16716	0.145158	R4FPN5	R4FPN5	5	5	5	37.6	37.6	37.6	20.111	0	47.321	115330000	23	22.3946	22.3552	23.1289	22.2325	22.6391	22.7481	21.5904	22.553
+	0.495185	0.225173	T1I062;R4FPN7	T1I062;R4FPN7	7	6	2	57.3	57.3	12.9	20.684	0	122.97	1402700000	93	25.9655	26.0099	26.089	26.205	26.061	25.9715	25.2445	26.0918
+	1.24012	-0.364961	R4FPP1;A0A4P6DAG0;A0A4P6D7Q0	R4FPP1;A0A4P6DAG0;A0A4P6D7Q0	6	6	6	23.5	23.5	23.5	33.434	0	9.1339	988570000	48	25.8539	25.1891	25.4431	25.2804	25.7931	25.6806	25.8243	25.9284
+	1.62826	-0.528862	R4FPP5	R4FPP5	9	9	9	40.5	40.5	40.5	25.42	0	25.409	599110000	40	23.9489	23.6523	23.9111	24.0741	24.3335	24.0551	24.7626	24.5507
+	0.21129	0.0729451	T1I1S7;R4FPP6	T1I1S7;R4FPP6	9	9	9	32.4	32.4	32.4	49.243	0	67.425	1405800000	113	25.4275	25.251	25.3218	25.32	25.3564	25.5596	24.9361	25.1764
+	2.81437	0.236532	R4FPP7	R4FPP7	9	9	9	68.1	68.1	68.1	20.499	0	31.245	984610000	99	25.1366	25.0437	25.0839	25.0768	24.7406	24.8558	24.8767	24.9218
+	1.35481	0.627223	R4FPR5;T1HW69;T1HWG5	R4FPR5;T1HW69	16	16	16	44.9	44.9	44.9	49.466	0	170.96	6383200000	250	26.8938	27.1644	27.0841	26.1134	26.2116	26.0234	26.2181	26.2937
+	0.643897	0.120584	R4FPS9	R4FPS9	5	5	5	32.7	32.7	32.7	22.257	0	21.516	342250000	36	23.7909	23.9116	24.0217	24.013	23.6224	23.969	23.8236	23.8399
+	0.436126	-0.240261	R4FPT4;T1HIC0	R4FPT4	8	8	7	48.5	48.5	43.1	22.586	0	141.29	2542300000	115	26.0586	26.5318	26.1059	25.6569	25.9686	26.1233	26.6834	26.5389
+	0.681858	0.15947	R4FPT9	R4FPT9	13	13	12	61.6	61.6	58.1	23.77	0	79.646	6904400000	177	27.5881	27.567	27.9379	27.8624	27.451	27.4969	27.7035	27.666
+	0.0836435	0.0483003	R4FPU8	R4FPU8	5	5	5	40.8	40.8	40.8	22.962	0	25.33	816390000	80	25.3404	25.7443	25.8557	26.349	25.7574	25.787	25.7201	25.8316
+	0.0319585	-0.0531173	T1I987;R4FPV0	T1I987;R4FPV0	2	2	2	13.1	13.1	13.1	23.483	0	5.2308	99425000	17	21.1147	22.9272	23.0625	23.802	22.8585	22.7651	22.8251	22.6702
+	0.68379	-0.317679	R4FPV2;T1ICY0	R4FPV2;T1ICY0	3	3	3	14.7	14.7	14.7	48.024	0	14.92	306850000	27	23.916	23.8876	23.7066	23.7436	24.3388	24.2618	23.4844	24.4394
+	0.729866	0.239283	R4FPV9	R4FPV9	7	7	7	39.9	39.9	39.9	23.301	0	34.45	608940000	57	25.0943	25.6039	25.191	25.1993	24.8266	24.8544	25.283	25.1672
+	0.464288	-0.177697	R4FPX7;T1HP11	R4FPX7;T1HP11	5	5	5	33	33	33	30.071	0	25.142	290920000	20	24.4382	23.9857	24.7639	24.1964	24.61	24.5819	24.4795	24.4236
+	1.53379	0.343232	R4FPY0	R4FPY0	27	27	27	95	95	95	25.182	0	164.35	49088000000	913	29.9952	29.8968	29.8774	30.0517	29.6902	29.6843	29.7931	29.2807
+	0.691289	-0.29352	R4FPY7;T1I5C8	R4FPY7;T1I5C8	9	9	9	27.1	27.1	27.1	59.092	0	124.26	440520000	52	23.9901	23.8493	23.8388	23.0999	23.9721	24.1057	23.8986	23.9757
+	4.50753	-2.21107	R4FPZ2	R4FPZ2	3	3	3	22.5	22.5	22.5	26.716	0	113.66	1379000000	69	24.579	24.4777	24.5793	25.0914	26.8295	26.6506	26.7887	27.3029
+	0.264279	-0.19923	R4FPZ8	R4FPZ8	3	3	3	19.2	19.2	19.2	26.846	0	8.5793	104390000	16	21.6902	22.7367	22.882	23.0282	22.7138	22.9602	22.7675	22.6924
+	0.211936	-0.216414	R4FQ03;T1HLE2;T1HLC5	R4FQ03	7	7	7	43.3	43.3	43.3	27.137	0	61.15	302830000	31	23.2162	22.5771	23.3176	23.8011	23.9368	23.9293	22.588	23.3236
+	2.62733	0.312315	R4FQ09	R4FQ09	16	16	16	87.2	87.2	87.2	16.969	0	261.18	18962000000	437	28.4083	28.4663	28.3438	28.5028	28.0736	28.1019	28.2656	28.031
+	0.836829	-0.275177	T1I424;R4FQ17	T1I424;R4FQ17	5	5	5	17.5	17.5	17.5	52.992	0	28.362	188930000	31	23.3158	23.4171	23.4125	23.7616	24.1068	23.7789	23.6347	23.4874
+	2.61615	0.351429	R4FQ27	R4FQ27	17	17	17	71.4	71.4	71.4	29.123	0	125.06	12554000000	493	28.1151	28.0507	28.0321	28.3296	27.7489	27.822	27.7634	27.7875
+	1.02706	0.303802	R4FQ30	R4FQ30	12	12	12	69.4	69.4	69.4	27.878	0	153.9	3702900000	220	27.3721	27.4466	27.2637	27.9104	27.1722	27.2389	27.0528	27.3137
+	2.29928	-0.523636	R4FQ35	R4FQ35	8	8	8	35.5	35.5	35.5	29.657	0	63.258	3841000000	98	28.1634	27.8745	28.0746	28.0599	28.5451	28.3581	28.8582	28.5056
+	4.57658	-3.66373	R4FQ38	R4FQ38	6	6	6	25.6	25.6	25.6	32.305	0	75.592	379460000	30	21.1875	21.0955	21.9418	21.9143	25.4255	24.84	24.8089	25.7196
+	1.59791	0.271211	R4FQ42	R4FQ42	8	8	8	47.8	47.8	47.8	30.391	0	33.959	592620000	58	25.1481	25.1498	25.4029	25.2194	25.0761	25.0471	24.7699	24.9423
+	0.566495	0.108153	R4FQ45;T1ID03	R4FQ45;T1ID03	10	10	10	45.1	45.1	45.1	30.355	0	40.801	1648100000	88	25.8142	25.7318	25.8793	25.8537	25.6408	25.7609	25.9166	25.528
+	4.15732	-3.27424	R4FQ51	R4FQ51	15	15	15	62.6	62.6	62.6	30.769	0	168.76	3689900000	119	24.13	24.019	24.6989	25.261	27.4928	27.5113	27.9792	28.2226
+	3.64351	-1.07492	R4FQ58	R4FQ58	11	11	11	51.2	51.2	51.2	33.092	0	89.466	1183100000	74	24.1462	24.013	24.0268	24.3032	25.1484	25.1654	24.9507	25.5243
+	4.29219	-3.33297	R4FQ65;T1HWB5;T1HVC6	R4FQ65	13	13	13	47.7	47.7	47.7	33.125	0	50.755	2617700000	112	23.5626	23.0835	24.1304	24.1544	26.8577	26.9364	26.803	27.6655
+	2.9911	0.426705	R4FQ79	R4FQ79	8	8	8	22.5	22.5	22.5	35.948	0	15.047	506010000	42	24.7254	24.6096	24.6402	24.843	24.1641	24.2662	24.276	24.4051
+	3.33226	0.43982	R4FQ83	R4FQ83	13	13	13	53.4	53.4	53.4	36.261	0	59.753	1803600000	128	25.7782	25.7327	25.8574	25.7414	25.4333	25.3143	25.4177	25.1852
+	3.34235	-0.787536	R4FQ90;R4FR88;T1I0Q5;C1KKU2	R4FQ90;R4FR88;T1I0Q5;C1KKU2	29	10	8	75.3	29.8	26.1	41.821	0	97.555	29126000000	610	29.7013	29.3325	29.451	29.5341	30.2062	30.1344	30.3099	30.5186
+	0.683592	-0.255013	R4FQ93	R4FQ93	5	5	5	21.2	21.2	21.2	37.664	0	31.549	476600000	46	23.7307	23.9696	24.1796	24.5666	24.4428	24.3281	24.4005	24.295
+	1.11295	0.266891	R4FQ96;T1HYZ4	R4FQ96	17	17	17	57.1	57.1	57.1	39.858	0	242.48	4361300000	135	27.0933	27.1232	27.1866	27.03	26.5948	26.8704	27.1625	26.7378
+	0.704578	0.355485	R4FQA5;T1I729	R4FQA5;T1I729	6	6	6	35.1	35.1	35.1	44.706	0	25.343	438890000	39	24.009	24.29	24.5626	25.0086	24.4421	24.1499	23.9419	23.9142
+	2.72047	0.335285	R4FQB0;T1I793;T1I791	R4FQB0;T1I793	11	11	11	49.9	49.9	49.9	41.637	0	175.19	1239900000	160	25.2545	25.4021	25.3383	25.442	25.1485	25.0055	25.0309	24.9109
+	2.52917	0.272187	R4FQB5;T1HKY6	R4FQB5;T1HKY6	19	19	19	56.3	56.3	56.3	44.76	0	79.762	2575300000	148	26.6287	26.7193	26.7314	26.6707	26.3148	26.3565	26.5469	26.4432
+	1.6637	0.510207	R4FQB8;T1HXD9	R4FQB8;T1HXD9	13	13	13	48.9	48.9	48.9	45.063	0	188.34	860340000	89	25.2211	24.9504	24.9898	24.8933	24.7532	24.669	24.082	24.5095
+	1.29014	0.34588	R4FQC0	R4FQC0	32	32	31	70.8	70.8	68.8	46.445	0	132.5	11891000000	461	27.7127	27.661	27.8479	27.793	27.1521	27.2496	27.7676	27.4617
+	0.31511	-0.262167	R4FQC3	R4FQC3	4	4	4	13.2	13.2	13.2	49.476	0	15.847	237360000	26	23.8311	23.6413	23.6946	22.506	23.7878	23.6521	23.2291	24.0527
+	2.07762	0.349431	T1HTU2;R4FQC6	T1HTU2;R4FQC6	6	6	6	20.4	20.4	20.4	45.641	0	16.263	394960000	58	24.9534	24.7787	24.8512	24.7826	24.3691	24.3492	24.6859	24.5641
+	0.0584015	-0.03263	R4FQE2	R4FQE2	5	5	5	15.8	15.8	15.8	51.149	0	15.18	123530000	14	22.4069	22.9202	22.3296	23.0661	22.758	22.6242	22.573	22.898
+	4.16682	-2.71176	R4FQE8;T1HEJ1	R4FQE8;T1HEJ1	14	14	14	45.6	45.6	45.6	57.302	0	152.41	844050000	68	22.4092	22.026	22.7447	22.6647	24.8805	25.0512	24.9141	25.8459
+	0.126992	0.0389285	R4FQF4;R7WID3;A0A6P2CKW8	R4FQF4	41	41	41	83.7	83.7	83.7	55.816	0	323.31	69663000000	1894	29.2255	29.4666	29.2981	29.567	29.4607	29.503	29.3083	29.1296
+	0.359062	-0.134152	R4FQG1;R7WID4;A0A6P2CIC4	R4FQG1	38	38	38	55.7	55.7	55.7	59.587	0	228.78	26781000000	834	28.2146	28.1135	28.0226	28.186	28.2276	28.177	28.7028	27.9659
+	1.99182	-0.537037	R4FQG8	R4FQG8	42	38	38	61.8	58.4	58.4	72.106	0	323.31	21584000000	835	28.2791	28.6371	28.2382	27.9903	28.6571	28.8794	28.8331	28.9233
+	1.39463	0.927561	T1HLG9;R4FQH0	T1HLG9;R4FQH0	5	5	5	17.8	17.8	17.8	51.906	0	33.342	94534000	17	23.249	23.0378	23.1125	23.0931	22.6294	22.5168	22.4958	21.1402
+	2.28211	-0.789423	R4FQH4	R4FQH4	32	32	32	51.2	51.2	51.2	88.757	0	249.78	4668200000	261	25.7109	26.1644	25.7851	25.4357	26.3735	26.554	26.4609	26.8654
+	1.71886	-1.45854	R4FQJ4	R4FQJ4	2	2	2	11.8	11.8	11.8	32.104	0	5.3059	43110000	13	20.4253	20.2631	21.4706	21.3932	23.1431	21.6147	22.5926	22.0359
+	0.922555	1.32287	R4FQJ7	R4FQJ7	2	2	2	8.9	8.9	8.9	30.213	0	3.5132	64413000	10	23.0963	23.2255	22.483	21.4981	21.3863	19.675	21.2807	22.6694
+	0.279646	-0.152915	T1HIG1;R4FQN0	T1HIG1;R4FQN0	3	3	3	10.5	10.5	10.5	41.79	0	7.4632	56090000	17	21.7272	21.463	21.7252	21.714	22.1821	22.1863	21.3752	21.4976
+	0.453953	0.564639	R4FQP0;T1IG91	R4FQP0;T1IG91	3	3	3	20	20	20	24.842	0	9.1025	84204000	20	22.5055	22.6555	22.72	22.4481	20.4151	22.2247	22.4711	22.9597
+	0.245425	1.15053	R4FQQ2	R4FQQ2	7	1	1	66.7	6.9	6.9	15.97	0.00081633	1.7923	415750000	16	25.7044	20.7287	25.6922	25.2189	20.5604	25.8391	20.7033	25.6393
+	0.0947133	0.122664	R4FQS6	R4FQS6	11	11	2	33.1	33.1	4.3	41.582	0	35.678	2665900000	115	27.3109	26.3709	27.0722	28.3649	27.6217	27.4615	26.9014	26.6436
+	2.36321	0.766092	R4FQT4;T1I818;T1I819	R4FQT4;T1I818	12	12	12	68.3	68.3	68.3	23.67	0	68.358	4880000000	184	27.3565	27.4882	27.2346	26.8179	26.6179	26.3841	26.23	26.6007
+	3.20779	0.335244	R4FQU1;T1HDM2;T1I770	R4FQU1	50	50	15	59.8	59.8	18.8	94.842	0	323.31	28805000000	1229	28.8964	28.9259	28.8591	28.8642	28.4161	28.5416	28.6251	28.6219
+	0.910007	0.40617	R4FQW8;T1HKD8	R4FQW8;T1HKD8	8	8	8	55.2	55.2	55.2	18.215	0	22.533	410580000	33	24.7791	24.9488	24.8914	24.0632	24.3693	24.1514	24.4742	24.0627
+	1.4808	0.296112	R4FQX9;T1I7A2;T1I7J8	R4FQX9;T1I7A2	21	21	21	53.8	53.8	53.8	49.997	0	84.516	4558900000	217	27.1875	27.1406	27.4245	27.5457	26.9406	27.152	27.0524	26.969
+	1.77775	0.403661	R4FR01;T1HIT2;T1I443	R4FR01	3	3	3	10.5	10.5	10.5	40.289	0	10.694	80748000	17	22.5091	22.6454	22.4958	22.9487	22.3704	22.103	22.3331	22.1779
+	1.1677	-0.816626	R4FR83;T1H8G5	R4FR83;T1H8G5	5	5	3	31.1	31.1	16.8	20.001	0	20.703	214590000	22	22.8093	22.623	22.6233	22.6606	23.4706	23.2544	24.4956	22.7622
+	0.697328	0.557657	R4FR98	R4FR98	2	2	2	18.4	18.4	18.4	18.987	0	11.929	29015000	6	21.8701	21.6335	21.7142	22.06	20.7122	20.9249	21.0369	22.3731
+	2.32787	-1.36964	R4G2Q1	R4G2Q1	16	16	16	25.7	25.7	25.7	117.68	0	102.96	618730000	66	23.4256	22.8218	22.7229	22.0041	24.1338	24.0536	23.8558	24.4098
+	0.566342	0.189009	R4G2Q6;T1HGY3	R4G2Q6	13	13	11	18.1	18.1	15.1	85.865	0	72.605	1336700000	88	26.0294	26.2815	26.1371	25.7	25.9503	26.0651	25.6755	25.701
+	2.38223	0.918589	R4G2U7	R4G2U7	7	7	7	22.5	22.5	22.5	51.676	0	30.271	257410000	33	23.9189	24.022	23.6924	23.735	23.2358	23.0892	22.9934	22.3756
+	0.215663	-0.276527	R4G2V4	R4G2V4	4	4	4	17.2	17.2	17.2	30.548	0	5.2799	106130000	14	22.23	20.7817	22.8458	22.9421	22.1321	22.5983	22.5245	22.6509
+	2.44133	-2.6992	R4G2V8	R4G2V8	4	4	4	10.6	10.6	10.6	47.93	0	6.1848	150280000	8	21.3045	20.7025	21.9912	20.1507	23.3608	23.1754	23.3911	25.0184
+	0.350002	0.258388	R4G2V9	R4G2V9	5	5	5	53.6	53.6	53.6	10.98	0	19.799	176390000	27	23.3884	23.155	23.3711	22.5784	22.8826	23.2862	22.1428	23.1477
+	2.06556	0.303093	R4G2W1;T1IGL2;T1IGL1	R4G2W1;T1IGL2	5	5	5	51.7	51.7	51.7	13.296	0	7.9452	307750000	22	24.4785	24.3331	24.3598	24.5232	24.194	24.0769	23.9608	24.2506
+	1.85184	0.603375	R4G2W8	R4G2W8	4	4	4	38.1	38.1	38.1	22.372	0	14.523	81753000	11	22.2747	22.495	22.8079	22.1663	21.5211	21.9221	21.9097	21.9775
+	2.85694	-0.871576	R4G2X2	R4G2X2	11	11	11	57.6	57.6	57.6	28.341	0	39.897	2243400000	142	25.2602	25.8365	25.497	25.4748	26.1116	26.4225	26.4276	26.5931
+	1.6841	-2.2031	R4G2X4;T1H8Y2	R4G2X4	3	3	3	12.6	12.6	12.6	30.85	0	12.975	89101000	23	20.2471	21.7415	20.4929	22.7965	24.1399	24.109	22.4979	23.3437
+	1.33711	1.75836	R4G2X6	R4G2X6	2	2	2	15	15	15	33.338	0	4.095	70508000	6	23.1258	23.6794	22.7624	20.6149	20.7767	20.276	20.8212	21.2752
+	2.00118	0.334582	R4G2Z2	R4G2Z2	13	13	13	76.1	76.1	76.1	19.834	0	77.813	14750000000	244	28.7984	28.7997	28.9478	28.9306	28.4807	28.4254	28.7737	28.4583
+	0.727428	0.113247	R4G2Z7	R4G2Z7	12	12	12	53.2	53.2	53.2	30.824	0	59.616	4239600000	164	27.0163	26.9648	27.079	27.0635	26.8032	26.8653	27.1271	26.875
+	1.49795	0.293108	R4G2Z9	R4G2Z9	5	5	5	20.9	20.9	20.9	33.904	0	54.138	324450000	37	24.1347	24.0614	24.3122	24.0204	23.5966	23.9704	23.9143	23.8748
+	0.219489	0.0887513	R4G318;T1HI96	R4G318;T1HI96	5	5	5	19.3	19.3	19.3	29.398	0	3.7378	136420000	20	22.5856	22.7883	22.7209	23.1221	22.7205	22.6407	23.0245	22.4762
+	1.06371	0.169329	R4G322;T1HLA6	R4G322;T1HLA6	13	13	13	57.1	57.1	57.1	34.301	0	43.985	1682700000	123	26.1379	26.0257	26.1291	26.3114	25.8528	25.921	26.0485	26.1046
+	1.11103	0.479431	R4G324	R4G324	9	9	9	42	42	42	34.48	0	44.674	4102700000	211	27.414	27.4639	27.6404	27.5863	27.4543	27.3624	26.841	26.5291
+	0.498501	0.120009	R4G343	R4G343	5	5	5	33.7	33.7	33.7	19.743	0	10.977	130020000	19	22.8441	22.6	22.9068	22.6814	22.8422	22.4741	22.7062	22.5297
+	1.27531	0.484003	R4G345	R4G345	4	4	4	39.7	39.7	39.7	21.893	0	20.974	99655000	8	22.1356	22.0146	22.9	22.3301	21.8286	21.7815	21.8406	21.9938
+	2.54333	-1.21488	T1I6V1;R4G347;T1H8P8	T1I6V1;R4G347;T1H8P8	6	6	6	39.6	39.6	39.6	22.399	0	62.449	549240000	35	24.1065	23.8783	23.8452	23.3608	25.2437	24.7035	24.6597	25.4434
+	1.8473	-1.84642	T1IA61;R4G361;G1K0J7	T1IA61;R4G361;G1K0J7	6	6	6	16.2	16.2	16.2	49.946	0	6.1413	105370000	8	21.7079	21.7316	20.9563	20.2544	22.1062	22.6994	23.184	24.0463
+	3.18408	-4.06661	R4G364;T1IFG2	R4G364	9	8	7	23.9	20.3	20.3	61.015	0	41.051	863760000	53	20.4704	20.2439	22.2401	22.0229	24.8086	25.0945	24.9611	26.3796
+	3.82062	0.400561	T1IFD9;R4G379	T1IFD9;R4G379	6	6	5	32.1	32.1	28.4	21.446	0	10.123	1491800000	57	25.5621	25.5588	25.5643	25.6945	25.1834	25.2251	25.1053	25.2636
+	3.11619	-2.87111	R4G382	R4G382	29	5	5	63.8	11.6	11.6	48.948	0	49.161	1002600000	41	24.3404	23.1818	25.0163	23.5909	26.5625	27.0258	26.5766	27.449
+	1.65186	-0.84404	R4G388	R4G388	6	6	6	18.3	18.3	18.3	52.343	0	6.0353	163160000	22	22.7942	23.2693	23.4105	22.4635	23.6148	24.174	23.4706	24.0542
+	1.96267	-0.382733	R4G398	R4G398	12	12	12	35.5	35.5	35.5	54.293	0	47.41	304940000	32	22.5544	22.5415	22.4564	22.7661	22.9162	22.9515	22.7945	23.1871
+	0.612662	-0.238591	R4G3A3	R4G3A3	4	4	1	27.4	27.4	8	24.736	0	5.9235	216150000	17	22.4922	23.0965	22.8898	22.7171	22.9552	22.7004	23.2058	23.2886
+	1.88143	0.920102	R4G3A4	R4G3A4	4	4	4	32.9	32.9	32.9	17.387	0	15.603	113930000	11	23.3784	22.7969	22.9655	22.9084	22.4327	22.3523	22.167	21.4168
+	0.278164	-0.169469	T1H845;R4G3B3	T1H845;R4G3B3	3	3	3	23.1	23.1	23.1	18.639	0	13.064	123970000	15	23.0386	23.7627	23.1415	23.2582	23.2967	23.2118	24.05	23.3204
+	2.18444	0.451582	R4G3B4	R4G3B4	7	7	7	34.7	34.7	34.7	24.802	0	10.354	234440000	22	23.6594	23.8931	24.1716	23.8521	23.35	23.4924	23.4918	23.4356
+	0.11159	0.358984	R4G3B5	R4G3B5	3	3	3	16	16	16	27.215	0	4.0722	128710000	11	22.863	23.4124	23.2042	20.244	23.0164	21.3031	24.1071	19.8611
+	0.330928	0.085577	R4G3C0	R4G3C0	12	12	12	53.5	53.5	53.5	31.758	0	36.235	3273600000	123	26.9504	26.6922	26.9727	27.1982	26.7866	26.8467	26.968	26.8699
+	2.94319	-1.11122	R4G3C4	R4G3C4	4	4	4	21.6	21.6	21.6	24.446	0	8.8084	277380000	17	23.6503	24.0357	24.4053	23.8221	24.8648	24.9795	25.2223	25.2918
+	0.206371	0.359359	R4G3C7;R4FJD6;R4G2T4;R4G7Q4;R4FKY3	R4G3C7;R4FJD6;R4G2T4;R4G7Q4;R4FKY3	9	9	2	36	36	8.5	28.34	0	17.126	1167900000	45	26.2554	26.8173	26.6621	26.0276	26.7925	27.6007	25.0988	24.8329
+	0.309818	0.10386	R4G3D3	R4G3D3	6	6	6	28.9	28.9	28.9	46.901	0	9.3212	237230000	14	23.4983	23.7173	23.5875	23.3834	23.3647	23.5507	23.1436	23.712
+	0.383706	-0.149267	R4G3D6	R4G3D6	18	18	18	84.5	84.5	84.5	24.455	0	150.34	15434000000	470	28.0835	28.2772	27.8813	28.4284	28.3854	28.5165	27.963	28.4026
+	2.355	-2.24291	R4G3D8	R4G3D8	5	5	5	22	22	22	31.879	0	8.8099	125460000	12	20.34	21.9492	21.5414	20.7476	22.7133	23.0481	23.4578	24.3307
+	0.998168	0.154143	R4G3D9	R4G3D9	26	26	26	64.4	64.4	64.4	54.48	0	246.18	14985000000	541	28.2628	28.1046	28.3284	28.3309	28.1237	28.2533	28.0612	27.972
+	1.47827	0.337537	R4G3E0	R4G3E0	5	5	5	25.8	25.8	25.8	38.797	0	32.198	1040400000	65	26.711	26.6333	26.7436	26.691	26.6148	26.5029	26.2064	26.1045
+	1.35837	-2.34455	R4G3E6	R4G3E6	5	5	5	42.1	42.1	42.1	21.568	0	28.364	276040000	16	22.579	23.2374	19.505	23.2286	24.4031	24.6736	23.8717	24.9797
+	0.128404	-0.254433	R4G3F8;T1HY28	R4G3F8	3	3	3	38.8	38.8	38.8	12.874	0	4.133	127870000	13	23.3337	23.2207	23.146	20.3259	22.5122	23.0805	22.4824	22.969
+	2.33333	-0.811479	R4G3G5;R4G916	R4G3G5;R4G916	4	4	4	27.2	27.2	27.2	23.581	0	9.2142	140700000	18	22.5024	22.7613	22.73	23.1208	23.6844	23.3079	23.451	23.9171
+	0.330422	0.136282	R4G3G8	R4G3G8	3	3	3	15.8	15.8	15.8	25.847	0	36.889	103070000	18	22.9021	22.9491	22.7102	22.355	22.3714	22.4955	22.8976	22.6068
+	0.689509	-0.292583	R4G3G9	R4G3G9	4	4	4	26	26	26	27.043	0	4.6568	154640000	10	22.6965	22.3422	22.4384	22.4598	22.5765	22.5152	23.3422	22.6734
+	0.306114	0.104095	R4G3H2	R4G3H2	5	5	5	20.2	20.2	20.2	27.473	0	11.359	93449000	23	22.6462	22.602	22.5293	22.5517	22.4334	22.2561	22.3375	22.8858
+	1.712	0.514235	R4G3H5	R4G3H5	5	5	5	29.9	29.9	29.9	32.623	0	56.045	909490000	47	26.4643	26.6607	26.6959	26.5546	26.435	26.0453	25.6908	26.1476
+	1.51299	-0.488964	R4G3H7	R4G3H7	3	3	3	11	11	11	36.506	0	6.8762	107250000	10	22.4905	22.4066	22.272	22.5693	22.6068	23.2097	22.6821	23.1955
+	1.49347	0.176424	R4G3I8	R4G3I8	18	18	18	59.9	59.9	59.9	44.15	0	29.771	2821200000	105	26.9781	27.0068	26.9757	26.9524	26.706	26.7873	26.9824	26.7317
+	3.65464	0.425555	R4G3J1	R4G3J1	11	11	11	69.5	69.5	69.5	18.381	0	117.98	1165500000	111	24.7485	24.6158	24.6908	24.7822	24.3405	24.3635	24.2257	24.2055
+	0.0386101	-0.0129132	T1HLZ6;R4G3J2	T1HLZ6;R4G3J2	22	22	22	39.9	39.9	39.9	61.016	0	61.948	5516200000	228	27.3141	27.4045	27.1723	27.6651	27.2739	27.4853	27.3614	27.4869
+	0.460286	-0.413518	R4G3J4	R4G3J4	3	3	3	8.5	8.5	8.5	54.565	0	12.947	41520000	9	22.1641	21.2503	21.082	20.5237	21.5406	21.3842	21.431	22.3184
+	1.89504	-2.03047	R4G3K3	R4G3K3	5	5	5	56	56	56	13.876	0	15.454	222300000	25	20.9242	22.548	20.6482	22.9188	23.8808	23.5104	23.7799	23.99
+	1.16104	0.348539	R4G3K4	R4G3K4	7	7	7	28.5	28.5	28.5	38.189	0	108.06	310790000	42	23.9205	23.8952	23.7411	23.9697	23.8982	23.5666	23.1679	23.4997
+	0.0199821	-0.0381556	R4G3K5;T1HKA2	R4G3K5;T1HKA2	2	2	2	6.1	6.1	6.1	38.104	0	2.7831	65746000	10	20.633	22.7262	21.4038	22.8261	22.3781	22.4744	22.0342	20.855
+	1.41581	0.392131	R4G3K8	R4G3K8	10	10	10	29.2	29.2	29.2	47.766	0	16.651	681200000	80	24.771	24.8713	25.045	25.0984	24.678	24.8012	24.5269	24.211
+	0.402015	-0.62961	T1IG52;R4G3L2	T1IG52;R4G3L2	2	2	2	9.9	9.9	9.9	52.356	0	9.0354	36023000	7	21.4582	22.5281	21.0764	20.6531	22.3221	20.4461	22.4268	23.0392
+	2.35122	-2.55689	R4G3L5	R4G3L5	4	4	4	24.7	24.7	24.7	22.543	0	9.3031	248470000	15	21.3307	21.4049	22.1827	21.9025	24.4546	23.2358	23.6606	25.6974
+	0.179719	0.0399861	R4G3L6	R4G3L6	3	3	3	25.2	25.2	25.2	14.73	0	13.108	453420000	39	24.7143	24.9579	24.7064	24.6197	24.7342	24.5856	24.8143	24.7042
+	2.8518	0.531203	R4G3M0	R4G3M0	5	5	5	32.9	32.9	32.9	23.917	0	10.788	497980000	41	25.4631	25.3421	25.2637	25.0893	24.9193	24.7215	24.6875	24.7051
+	2.02779	0.436216	R4G3M6	R4G3M6	3	3	3	19	19	19	27.42	0	18.682	194290000	22	23.5967	23.9757	23.7836	23.8424	23.5995	23.3148	23.194	23.3453
+	2.75707	0.818589	R4G3M9;G1K057	R4G3M9	7	7	7	33.8	33.8	33.8	29.856	0	54.883	224350000	27	24.0793	23.9144	24.5796	24.2026	23.2724	23.3911	23.304	23.5341
+	0.000787125	-0.000241756	T1I8N4;R4G3N2	T1I8N4;R4G3N2	7	7	7	33	33	33	34.532	0	21.928	779120000	66	24.4645	24.4213	24.6805	24.8389	24.598	24.6109	24.674	24.5233
+	1.03494	-0.202156	R4G3N4	R4G3N4	14	14	14	45.8	45.8	45.8	36.677	0	56.249	1637300000	132	25.5186	25.582	25.8153	25.844	25.7951	25.8435	25.866	26.064
+	0.0345127	-0.0199795	R4G3N5	R4G3N5	7	7	7	31.7	31.7	31.7	42.089	0	21.951	1626900000	70	27.0492	26.6718	27.3935	26.868	26.6481	27.0601	27.1151	27.239
+	0.0946672	0.0534439	R4G3N6	R4G3N6	3	3	3	12.2	12.2	12.2	37.984	0	22.775	47342000	15	21.7577	21.7308	21.567	21.931	21.8291	21.9163	21.9079	21.1194
+	0.612059	0.217871	R4G3P3	R4G3P3	11	11	11	32.9	32.9	32.9	43.555	0	105.03	1844300000	99	26.4196	26.0019	26.6592	26.2476	26.3564	25.9339	25.9884	26.1781
+	1.33825	-1.19716	R4G3Q1	R4G3Q1	5	5	5	17	17	17	58.25	0	49.892	165680000	22	22.3881	23.0037	22.9215	21.2477	23.6239	23.3131	23.1316	24.2811
+	0.105157	-0.0711522	R4G3Q5	R4G3Q5	2	2	2	32.6	32.6	32.6	10.36	0	58.184	95151000	15	22.0446	22.3301	22.4182	22.1293	21.7091	22.1521	22.6137	22.732
+	0.134829	-0.121356	R4G3Q9	R4G3Q9	2	2	2	10.6	10.6	10.6	26.494	0	2.3559	18929000	4	22.0743	20.7585	21.1248	20.8059	21.2388	21.0075	21.2836	21.7189
+	1.53068	0.31112	R4G3R0	R4G3R0	5	5	5	48.5	48.5	48.5	14.474	0	200.56	2456600000	130	26.6733	26.6009	26.5034	26.6234	26.3109	26.1352	26.5738	26.1366
+	0.146269	0.195999	R4G3R2;T1H7V0;T1I3F5	R4G3R2;T1H7V0	3	3	3	26	26	26	14.591	0	5.8285	106550000	14	21.4959	23.2795	23.6409	23.3863	22.7361	23.1332	22.4663	22.683
+	0.399702	-0.130698	T1I761;R4G3R9	T1I761;R4G3R9	9	9	9	34.8	34.8	34.8	34.714	0	39.223	482450000	43	23.6533	23.4154	23.6896	23.3699	23.4937	23.6851	23.4822	23.9899
+	0.0316785	0.0349989	R4G3S1	R4G3S1	4	4	4	22.3	22.3	22.3	41.22	0	13.511	83265000	17	22.0968	22.0535	22.5493	22.6944	22.8269	21.3987	22.8631	22.1653
+	0.0620178	-0.160212	T1IAC6;R4G3S3	T1IAC6;R4G3S3	2	2	2	7.8	7.8	7.8	46.696	0	9.5666	86067000	6	22.9849	22.3042	21.9955	20.3738	20.7563	21.2877	22.1741	24.0812
+	4.7298	-2.69123	R4G3S6	R4G3S6	14	14	14	38.9	38.9	38.9	66.151	0	124.41	1743800000	100	22.5056	22.5311	23.0441	22.7895	25.1374	25.1187	25.491	25.8882
+	1.07615	0.314814	R4G3S8	R4G3S8	8	7	7	29.9	26.4	26.4	23.836	0	7.0672	1381800000	48	25.888	25.8093	26.2306	26.0686	25.3526	25.7229	25.9214	25.7403
+	1.37859	0.411388	R4G3T5	R4G3T5	11	11	11	55.6	55.6	55.6	24.717	0	114.52	4571600000	151	27.8436	27.9952	27.757	27.331	27.2351	27.1891	27.5131	27.3439
+	1.46035	0.576547	R4G3U3;A0A4P6DA23	R4G3U3;A0A4P6DA23	4	4	4	19.7	19.7	19.7	23.29	0	6.9357	411980000	23	24.8434	24.6025	24.4385	24.0725	24.0137	24.1542	23.9622	23.5206
+	0.904391	-0.21285	R4G3U5	R4G3U5	2	2	2	13	13	13	31.567	0	3.6738	77161000	8	22.4011	22.2507	22.4408	22.0692	22.3707	22.428	22.465	22.7495
+	0.642268	0.107444	R4G3V0	R4G3V0	8	8	8	38.9	38.9	38.9	28.763	0	212.26	9552500000	245	28.4267	28.3894	28.5104	28.3949	28.3474	28.3713	28.1105	28.4623
+	1.96245	0.453861	R4G3V1	R4G3V1	17	17	17	70.2	70.2	70.2	35.357	0	61.059	3594200000	204	26.0796	25.979	25.9499	26.1153	25.8396	25.6375	25.5634	25.2679
+	0.701024	-0.672518	R4G3V2;T1HEK7;T1HEK6	R4G3V2;T1HEK7	4	4	4	19.9	19.9	19.9	44.082	0	13.762	236400000	28	22.7388	23.7445	22.3016	24.1929	23.5641	23.8269	23.9376	24.3393
+	0.107777	-0.183192	R4G3V7;T1IER8;T1IES0	R4G3V7;T1IER8	3	3	3	11.7	11.7	11.7	37.498	0	3.5203	85275000	13	20.402	22.8087	23.0915	22.7683	22.5232	22.5278	22.4141	22.3382
+	3.6323	0.602005	R4G3V8;T1HRN0	R4G3V8;T1HRN0	6	6	6	27.4	27.4	27.4	42.98	0	34.835	883390000	42	25.799	25.815	25.5944	25.8521	25.2513	25.0398	25.2416	25.1197
+	1.85901	-1.07043	R4G3V9	R4G3V9	3	3	3	12.9	12.9	12.9	39.082	0	3.9094	49210000	5	21.1602	21.2479	21.0907	20.3491	21.8242	22.6848	21.6072	22.0134
+	1.37697	-1.10785	R4G3W1	R4G3W1	4	4	4	12.8	12.8	12.8	40.782	0	3.6794	65849000	8	20.8834	21.1723	22.359	20.9991	22.1539	21.8916	22.7885	23.0112
+	0.849962	-0.610276	R4G3W4	R4G3W4	5	5	5	13.9	13.9	13.9	62.995	0	10.817	40567000	7	20.8555	20.9936	20.9805	21.2882	21.016	21.408	21.4979	22.6369
+	0.93791	0.209158	R4G3W5;T1HVN9;A0A4P6D6Z4	R4G3W5;T1HVN9;A0A4P6D6Z4	11	11	11	45.2	45.2	45.2	43.954	0	73.453	3604400000	219	26.5709	26.542	26.3641	26.116	26.2245	26.1831	26.2794	26.0695
+	4.58931	-2.72374	R4G3W6	R4G3W6	5	5	5	65.9	65.9	65.9	9.826	0	8.1441	1272400000	40	23.3005	23.1874	23.7705	23.7497	25.8876	26.1903	26.0865	26.7387
+	0.749106	0.168448	R4G3X6	R4G3X6	10	10	10	63.3	63.3	63.3	23.703	0	53.683	3276200000	114	27.1444	27.0298	27.2695	26.9066	26.9674	26.9795	27.0411	26.6885
+	1.37608	0.198991	R4G3Y0;T1HYL8	R4G3Y0	16	16	16	75.5	75.5	75.5	26.844	0	77.995	7243600000	272	27.1726	26.85	27.0532	26.9254	26.8	26.8259	26.8606	26.7187
+	0.0716948	-0.0628171	R4G3Y3	R4G3Y3	3	3	3	40	40	40	12.719	0	43.15	463970000	32	25.2607	25.1014	25.2303	24.0178	25.1154	25.0943	24.9737	24.6782
+	1.45296	0.27357	R4G3Y8	R4G3Y8	5	5	5	18.4	18.4	18.4	37.842	0	19.051	634210000	48	25.2533	25.1971	25.4828	25.1114	25.0126	24.9671	24.834	25.1365
+	0.522672	0.166992	R4G3Y9	R4G3Y9	4	4	4	52.3	52.3	52.3	12.417	0	31.918	528310000	50	25.0293	25.071	25.4925	24.8079	24.8414	25.0085	24.9626	24.9203
+	0.629497	0.269701	R4G3Z1	R4G3Z1	5	5	5	65.9	65.9	65.9	13.773	0	47.36	2864100000	81	27.7765	27.5021	27.8289	27.8206	27.8392	27.6838	27.3337	26.9926
+	0.927534	0.289082	R4G3Z4	R4G3Z4	12	12	12	33.6	33.6	33.6	47.35	0	33.549	614360000	54	24.4667	24.1302	24.1373	24.0907	24.1485	23.8862	24.0772	23.5566
+	1.66902	-0.531319	R4G3Z7	R4G3Z7	3	3	3	19.1	19.1	19.1	17.36	0	3.7761	214900000	21	23.6081	23.1588	23.3438	23.3086	23.656	23.6169	24.1247	24.1469
+	0.273553	0.0505986	R4G3Z8;T1I997	R4G3Z8	16	16	16	46.5	46.5	46.5	45.791	0	43.319	1082500000	107	25.0855	24.9918	25.0388	25.1725	24.9669	25.1031	24.8626	25.1535
+	1.11939	0.204803	R4G400	R4G400	19	19	19	54.8	54.8	54.8	49.055	0	100.24	2143200000	164	25.4998	25.6425	25.6766	25.914	25.3938	25.446	25.5919	25.482
+	1.34242	0.218109	R4G401	R4G401	14	14	13	86.6	86.6	86.6	17.929	0	54.682	22010000000	503	29.5876	29.5181	29.5406	29.5385	29.4535	29.3429	29.4336	29.0823
+	1.16048	0.236426	T1I573;R4G405	T1I573;R4G405	12	12	12	54.2	54.2	54.2	19.844	0	67.357	9916300000	253	28.6687	28.4658	28.5309	28.2422	28.3053	28.3128	28.2805	28.0634
+	0.150937	-0.0640221	R4G406;T1HS97;T1HS87	R4G406;T1HS97	18	18	17	41.7	41.7	40.1	62.769	0	119.97	2928500000	204	26.7062	26.3141	26.0887	26.1678	26.2552	26.3309	26.3095	26.6374
+	0.753522	0.10176	R4G408	R4G408	46	46	46	61.6	61.6	61.6	84.818	0	323.31	61491000000	1492	29.5233	29.4484	29.526	29.6588	29.4405	29.5481	29.4552	29.3056
+	5.38054	-3.85182	R4G412	R4G412	4	4	4	43.8	43.8	43.8	13.543	0	11.427	925170000	50	22.0577	21.9674	22.4421	22.6959	25.8825	26.0686	25.9608	26.6585
+	2.35011	0.466895	R4G414;G1K080;G1K047	R4G414;G1K080;G1K047	8	8	8	81.3	81.3	81.3	14.651	0	65.979	4732400000	235	27.7051	27.7398	27.7062	27.4841	27.2332	27.2712	27.328	26.9353
+	2.29293	0.281063	R4G417	R4G417	22	22	22	90.7	90.7	90.7	23.969	0	192.02	57879000000	1333	30.1263	30.0781	30.195	30.1684	29.8883	29.7783	30.0196	29.7575
+	0.0297838	0.0767241	R4G418	R4G418	3	3	3	39.8	39.8	39.8	18.176	0	4.8881	106420000	13	21.5537	23.1832	23.3888	23.022	23.6368	23.3309	20.3781	23.4951
+	2.92667	0.376287	R4G420	R4G420	8	8	8	33.3	33.3	33.3	19.072	0	44.083	615460000	66	25.1702	25.212	25.2309	24.9488	24.7638	24.7622	24.7569	24.7738
+	0.714343	-0.63994	R4G424	R4G424	2	2	2	21.9	21.9	21.9	21.352	0	5.6916	30468000	5	20.4199	21.3517	22.0398	21.2943	22.0122	22.1416	21.1026	22.4089
+	1.3848	0.446602	R4G430	R4G430	7	7	7	38.3	38.3	38.3	30.641	0	64.285	4224700000	266	27.6236	27.3785	27.7147	27.9579	27.3862	27.4427	27.1625	26.8969
+	1.11489	0.243737	R4G431;T1HM78;T1HM45;T1HM76	R4G431;T1HM78	6	6	6	30.9	30.9	30.9	23.925	0	42.608	1289300000	49	26.1723	26.0289	26.3798	26.2886	25.9565	26.2104	25.9236	25.8043
+	2.88942	0.268462	R4G433	R4G433	19	19	19	74.8	74.8	74.8	31.878	0	134.47	13775000000	357	28.7895	28.6091	28.646	28.7276	28.4456	28.3558	28.4284	28.4684
+	3.27935	-3.1593	T1I6I6;R4G434	T1I6I6;R4G434	4	4	4	25.4	25.4	25.4	22.645	0	85.282	280840000	31	20.0576	21.2157	21.1252	21.7548	23.7479	23.7306	24.2733	25.0388
+	2.42629	0.423178	R4G435	R4G435	5	5	5	28.3	28.3	28.3	31.543	0	25.998	497830000	56	24.0479	24.0336	24.071	24.3953	23.6695	23.7436	23.6521	23.79
+	0.610384	0.158326	R4G448	R4G448	12	12	12	48.4	48.4	48.4	37.55	0	121.89	8752000000	527	28.1375	28.049	27.7144	28.2479	27.9798	27.8574	27.9055	27.7728
+	1.44765	0.359367	R4G455	R4G455	23	23	22	54.1	54.1	54.1	48.315	0	82.947	4647400000	219	26.6084	26.4951	26.623	26.8999	26.1378	26.2737	26.5905	26.1868
+	2.13097	0.387265	T1HR77;R4G458	T1HR77;R4G458	16	16	16	63	63	63	37.948	0	85.767	4572000000	264	26.3798	26.4096	26.6776	26.6112	26.0011	26.0677	26.1636	26.2967
+	0.384727	-0.285068	R4G461	R4G461	4	4	4	16	16	16	54.04	0	6.7111	127030000	37	22.8965	22.3158	23.457	22.2317	23.2718	22.8672	23.2555	22.6467
+	0.842552	-0.316964	R4G468	R4G468	6	6	6	19.9	19.9	19.9	46.417	0	26.587	738410000	60	24.2734	24.0161	24.0412	24.649	24.4626	24.3167	24.8741	24.5942
+	0.228259	0.0639424	R4G474	R4G474	7	7	7	43.2	43.2	43.2	14.569	0	8.2905	960110000	38	25.182	24.8006	25.0184	24.9157	24.9532	24.9256	25.0797	24.7022
+	3.2081	0.544744	R4G476	R4G476	17	17	17	50.9	50.9	50.9	53.192	0	43.185	1558100000	124	25.4211	25.5879	25.4405	25.7601	24.9614	24.9576	25.0664	25.0453
+	0.43135	-0.124283	R4G478	R4G478	15	15	15	44.7	44.7	44.7	54.908	0	114.73	1202300000	97	25.0837	25.0756	25.0295	24.7239	24.85	25.0645	25.2123	25.283
+	3.58569	-1.8992	R4G479;T1H9U1;T1HWI5;T1H9U2	R4G479;T1H9U1	18	18	18	41.5	41.5	41.5	59.932	0	38.81	2816400000	135	25.508	25.1587	25.0925	24.6351	26.8282	26.764	26.8931	27.5058
+	1.4451	0.253018	R4G481	R4G481	25	25	25	57.6	57.6	57.6	59.305	0	128.34	7325200000	333	26.8201	26.8491	26.9612	26.9669	26.8014	26.7338	26.6424	26.4076
+	2.54959	0.345782	R4G483;G1K046	R4G483	34	34	34	56.3	56.3	56.3	68.541	0	185.76	7019900000	403	27.0062	27.1341	27.1814	27.2386	26.7379	26.7331	26.9467	26.7595
+	3.58715	-0.563801	R4G485;T1I7E4	R4G485;T1I7E4	3	3	2	18.4	18.4	12.3	20.856	0	5.6691	1098000000	37	26.0751	26.1143	26.1293	25.9287	26.6495	26.7547	26.4754	26.623
+	0.0162691	-0.0188761	R4G486	R4G486	4	4	4	10.2	10.2	10.2	87.962	0	6.5888	55857000	7	21.8626	21.8568	22.1482	21.6193	20.7653	22.1529	22.3649	22.2792
+	2.53226	-2.46898	T1I217;R4G4A3	T1I217;R4G4A3	3	3	3	21.8	21.8	21.8	23.799	0	19.488	261550000	31	20.6293	22.9254	22.1799	21.9389	24.0649	24.537	24.1126	24.8348
+	2.87078	0.570433	R4G4A6	R4G4A6	7	7	7	81.8	81.8	81.8	12.402	0	89	1560800000	107	26.0004	25.7004	25.6209	25.5694	25.2359	25.1617	25.1202	25.0914
+	1.08356	0.28058	R4G4A7	R4G4A7	8	8	8	42.4	42.4	42.4	28.562	0	61.974	320550000	52	23.5272	23.4844	23.594	23.6	23.5132	23.2507	23.4096	22.9099
+	1.30369	0.240643	R4G4B0;T1HET1;T1HES0	R4G4B0;T1HET1	9	9	9	44.4	44.4	44.4	34.118	0	37.861	784280000	96	25.2531	25.5154	25.4096	25.1296	24.9462	25.0929	25.1654	25.1406
+	0.904785	0.533517	R4G4B4;T1HI69	R4G4B4	8	8	8	28.5	28.5	28.5	38.313	0	34.441	496450000	47	24.4813	24.0674	24.8374	24.1524	23.3145	24.1996	24.3167	23.5736
+	0.141755	-0.0400443	R4G4B5	R4G4B5	2	2	2	21.1	21.1	21.1	14.424	0	5.5181	64072000	11	22.2055	22.0812	22.1	21.9197	22.1841	22.0946	21.8818	22.3059
+	3.62239	-4.01494	R4G4B7;R4FMP0	R4G4B7;R4FMP0	4	4	4	29.4	29.4	29.4	14.19	0	12.15	400340000	20	20.3445	21.4835	20.0982	21.8681	24.8974	24.2047	25.5505	25.2015
+	0.416478	-0.121714	R4G4C2	R4G4C2	6	6	6	35.2	35.2	35.2	41.256	0	13.523	258220000	32	23.7515	23.6643	23.9667	23.8358	24.0195	24.1685	23.876	23.6411
+	0.0630124	0.0396667	R4G4C3;G1K0A3	R4G4C3;G1K0A3	5	5	5	43.5	43.5	43.5	15.379	0	41.314	561560000	50	24.9337	24.496	24.82	24.0142	24.3568	24.5565	24.4368	24.7552
+	3.95114	-3.15189	R4G4C6;T1HX83;T1HX85	R4G4C6;T1HX83	4	4	4	16.5	16.5	16.5	45.131	0	22.591	232970000	22	21.5325	20.7051	21.0808	21.0699	23.912	24.1762	23.762	25.1455
+	0.011035	-0.0280285	R4G4C8	R4G4C8	4	4	4	10.9	10.9	10.9	48.412	0	2.5456	172180000	7	20.9616	22.9357	23.5789	25.0308	23.5476	23.0698	23.0671	22.9347
+	0.391303	0.0861444	R4G4C9	R4G4C9	39	39	39	90.6	90.6	90.6	51.103	0	323.31	119800000000	2416	30.4915	30.4431	30.4561	30.6788	30.348	30.3209	30.6655	30.3905
+	0.733108	0.188569	T1HTI4;R4G4D1	T1HTI4;R4G4D1	14	14	14	39.1	39.1	39.1	54.159	0	100.45	970760000	74	25.0434	25.1958	25.426	25.4587	24.9875	24.9294	25.2106	25.2421
+	0.946755	-1.27637	T1I501;R4G4D3	T1I501;R4G4D3	2	2	2	6.5	6.5	6.5	58.999	0	2.1687	39538000	9	20.2003	19.7118	20.9436	21.7439	22.2797	21.8254	20.5448	23.055
+	0.700653	0.245315	R4G4D5	R4G4D5	7	7	7	23.7	23.7	23.7	65.335	0	36.213	760300000	89	24.724	24.5443	24.7164	24.3251	24.0891	24.1162	24.4382	24.685
+	1.49479	4.23243	R4G4D7	R4G4D7	3	3	3	43.8	43.8	43.8	10.146	0	21.565	458590000	17	26.3549	25.9651	26.5712	26.0096	20.5239	26.3351	19.4547	21.6575
+	2.41684	0.563296	T1IBY2;R4G4D8	T1IBY2;R4G4D8	3	3	3	24	24	24	16.869	0	8.2217	263500000	25	24.953	24.8164	24.8714	24.7885	24.4505	24.3564	23.9452	24.424
+	4.13437	-3.13992	R4G4D9	R4G4D9	2	2	2	25.5	25.5	25.5	12.943	0	3.9787	124940000	13	21.1973	21.8637	20.2865	20.9598	24.1166	24.2356	24.2633	24.2515
+	1.15091	-0.541642	R4G4E0;G1K084;G1K077;R4FKR3	R4G4E0;G1K084;G1K077	4	4	4	30.9	30.9	30.9	17.349	0	58.576	636030000	59	24.6056	24.7114	24.5482	25.5291	25.1964	25.324	25.63	25.4104
+	0.524665	0.58256	R4G4E1	R4G4E1	1	1	1	14.5	14.5	14.5	12.806	0	8.2604	132980000	12	23.6135	23.8715	23.6987	23.2737	23.2114	23.4677	23.8525	21.5954
+	1.4554	0.384089	R4G4E4;G1K079	R4G4E4;G1K079	6	6	6	36.4	36.4	36.4	16.25	0	78.784	2607200000	141	27.04	26.6141	26.9189	26.8498	26.6026	26.5449	26.5943	26.1447
+	2.49028	-0.512838	R4G4E5	R4G4E5	3	3	3	24	24	24	15.132	0	13.487	1165600000	44	25.7468	25.4518	25.6936	25.7461	26.2126	25.9293	26.2581	26.2897
+	3.78792	-3.23412	R4G4E8;T1I8N3	R4G4E8;T1I8N3	4	4	4	19.5	19.5	19.5	18.419	0	3.4857	80671000	10	19.9998	20.9596	20.5079	19.9055	23.2808	23.5019	23.0809	24.4457
+	1.74921	0.348764	R4G4F4	R4G4F4	5	5	5	21.7	21.7	21.7	21.057	0	3.7376	404020000	27	24.2085	23.9875	24.1	23.8243	23.8707	23.6283	23.686	23.5401
+	2.36622	0.430903	R4G4F5	R4G4F5	5	5	5	43.8	43.8	43.8	18.502	0	34.222	582450000	57	25.2719	25.0578	25.4641	25.3008	24.9461	24.8918	24.8109	24.7221
+	2.02859	-0.356848	R4G4F7	R4G4F7	6	6	6	44.8	44.8	44.8	17.715	0	53.136	3020500000	117	26.5535	26.4319	26.3785	26.1959	26.7839	26.612	26.7027	26.8887
+	1.01571	-0.78247	R4G4G2	R4G4G2	3	3	3	24.4	24.4	24.4	23.601	0	3.4266	71568000	12	21.2516	22.1013	22.0777	20.9371	22.7127	22.5823	21.578	22.6244
+	1.58595	-0.925151	R4G4G5;R4G8Z2	R4G4G5	5	5	5	26.6	26.6	26.6	20.972	0	6.7885	363140000	18	24.2566	23.6512	23.9362	24.597	25.0253	24.9341	25.6709	24.5113
+	2.15074	0.458406	R4G4H0;A0A4P6DBH6	R4G4H0;A0A4P6DBH6	4	4	4	21.8	21.8	21.8	27.673	0	41.194	273240000	31	24.1238	23.7952	23.9886	23.8503	23.7181	23.5032	23.3809	23.3221
+	0.302059	0.112497	T1HT80;R4G4H1	T1HT80;R4G4H1	7	5	5	46.1	28.3	28.3	20.593	0	17.625	225660000	22	23.3473	23.5115	23.4394	22.8451	23.1581	23.1156	23.295	23.1246
+	0.23923	0.195365	T1I0J8;R4G4H2	T1I0J8;R4G4H2	2	2	2	12.6	12.6	12.6	29.206	0	83.459	89839000	12	23.1437	22.53	22.5048	21.6748	22.4866	22.3375	21.8699	22.3778
+	1.26579	0.397383	R4G4H4	R4G4H4	13	13	13	46.5	46.5	46.5	33.769	0	19.946	958670000	66	24.7755	24.925	24.3207	24.9677	24.4361	24.3058	24.5009	24.1565
+	0.241401	-0.0789719	R4G4H5	R4G4H5	15	15	15	44.1	44.1	44.1	34.436	0	101.57	2384700000	138	25.6582	25.6401	25.6521	25.1469	25.5187	25.6512	25.5467	25.6965
+	2.50118	-0.825925	R4G4H7	R4G4H7	5	5	5	28.3	28.3	28.3	20.87	0	10.803	187650000	21	23.3067	23.7974	23.576	23.9366	24.2859	24.3076	24.6837	24.6431
+	0.0960851	-0.00856543	R4G4I1	R4G4I1	29	29	28	80.8	80.8	80.8	35.786	0	184.36	13290000000	534	27.2925	27.3512	27.3555	27.4122	27.3398	27.3729	27.3168	27.4162
+	0.318343	0.263724	R4G4I4	R4G4I4	3	3	3	27.1	27.1	27.1	24.209	0	12.91	65304000	9	22.5793	22.4813	22.5543	21.1828	22.0896	21.6943	22.0366	21.9223
+	0.202557	-0.649373	R4G4I6	R4G4I6	4	4	4	17.1	17.1	17.1	22.611	0	3.6792	324730000	20	24.6383	21	24.6357	24.8221	21.8301	25.0455	25.3866	25.4313
+	1.7473	-0.554287	R4G4J0;T1I285;G1K0A0	R4G4J0;T1I285	3	3	3	17.6	17.6	17.6	23.557	0	7.7451	291490000	24	24.7573	24.3287	24.5785	24.3256	24.8448	24.8967	25.4434	25.0223
+	2.93474	0.634496	R4G4J3	R4G4J3	8	8	8	28.5	28.5	28.5	44.298	0	58.39	608570000	96	23.6538	23.9411	23.9631	24.0006	23.3847	23.1897	23.3732	23.0731
+	2.1962	-1.62117	R4G4J4	R4G4J4	5	5	5	18.8	18.8	18.8	23.625	0	29.577	179010000	19	21.8221	21.4542	21.5163	22.3158	23.0841	22.9455	23.1435	24.42
+	2.40388	-2.6452	R4G4J6;A0A4P6D9Y4	R4G4J6	12	12	12	41	41	41	24.317	0	54.05	2096100000	62	22.8917	22.6672	24.6118	24.8567	26.0921	26.5649	26.2896	26.6615
+	2.67534	-1.14016	T1I786;R4G4J8	T1I786;R4G4J8	5	5	5	26.5	26.5	26.5	23.183	0	4.7215	459160000	32	24.2295	23.7388	23.9411	23.9872	24.8472	24.7823	25.6428	25.185
+	2.9065	-1.12673	R4G4K0	R4G4K0	9	9	9	42.8	42.8	42.8	22.651	0	17.606	3372900000	118	26.9254	26.2809	26.5217	26.0242	27.6371	27.646	27.4569	27.5191
+	2.98933	-3.99089	R4G4K1	R4G4K1	10	10	10	22.9	22.9	22.9	52.521	0	63.787	1023200000	58	21.1935	20.1468	22.2786	22.5741	24.9677	25.052	25.5055	26.6313
+	0.18287	-0.221225	R4G4K2	R4G4K2	4	4	3	33.5	33.5	28.2	23.598	0	7.2718	130180000	16	23.2908	23.1554	22.8547	22.3072	23.0497	21.9813	23.9079	23.554
+	1.33581	0.440495	R4G4K3	R4G4K3	16	16	16	46	46	46	54.596	0	82.524	2408600000	125	26.0147	25.9249	25.6374	26.4255	25.6642	25.3718	25.6374	25.567
+	3.39061	-4.30866	T1IFG1;R4G4K7	T1IFG1;R4G4K7	10	10	8	28.1	28.1	22.6	55.767	0	44.427	619350000	37	20.5985	20.2032	21.3343	21.5745	24.4199	24.3219	25.7396	26.4638
+	1.82982	-0.761578	R4G4K8;G1K075	R4G4K8;G1K075	7	7	6	39.1	39.1	39.1	24.405	0	22.344	611210000	72	24.2676	24.7013	24.2952	24.1317	24.8875	24.7495	25.2069	25.5982
+	1.44015	0.446318	R4G4L2	R4G4L2	10	10	10	75.8	75.8	75.8	24.463	0	122.84	1288200000	114	24.9733	24.948	25.3199	25.1391	24.6515	24.6923	24.2794	24.9717
+	3.67569	-1.83959	R4G4L4	R4G4L4	7	7	7	47.3	47.3	47.3	25.496	0	110.34	944240000	60	23.6914	23.5399	23.9958	23.1505	25.2246	25.1489	25.5696	25.7929
+	1.15731	-0.550161	R4G4L5	R4G4L5	3	3	3	29.6	29.6	29.6	11.162	0	4.7873	154160000	20	23.4493	23.4069	23.2365	22.4838	23.449	23.8752	23.5761	23.877
+	3.91336	-4.36292	R4G4M2;G1K054	R4G4M2;G1K054	5	5	5	36.9	36.9	36.9	18.215	0	24.52	597490000	30	20.2079	20.5858	22.1425	21.1984	25.1814	25.1422	25.0781	26.1845
+	2.54483	0.65507	R4G4M3	R4G4M3	5	5	5	30.6	30.6	30.6	27.13	0	19.703	126840000	17	22.1963	22.6302	22.7973	22.6363	22.0248	21.8991	21.8357	21.8802
+	3.93257	-1.65825	R4G4M7;T1HN69	R4G4M7;T1HN69	4	4	4	32.6	32.6	32.6	16.429	0	11.51	347950000	40	23.3265	23.5933	23.1288	22.9131	24.6311	24.7835	25.0094	25.1708
+	0.163824	0.0557613	R4G4M8	R4G4M8	7	7	7	34.1	34.1	34.1	27.372	0	76.508	1839800000	92	26.6308	26.3526	26.7581	26.7619	26.4008	26.4998	26.8197	26.5601
+	2.45747	0.440918	R4G4M9;T1I4M0	R4G4M9;T1I4M0	4	4	4	37.3	37.3	37.3	18.023	0	21.062	354330000	36	24.6722	24.5182	24.639	24.745	24.2613	24.4078	24.0538	24.0879
+	1.61171	-0.960038	R4G4N0;G1K0J1	R4G4N0;G1K0J1	2	2	2	13.6	13.6	13.6	18.853	0	10.621	126970000	10	22.3445	22.2555	22.1486	22.484	22.7635	22.6884	23.8333	23.7877
+	0.540433	0.115761	R4G4N1;T1HXI3;G1K063	R4G4N1;T1HXI3	11	11	11	39.6	39.6	39.6	28.129	0	100.56	1777800000	98	25.9116	25.9024	25.833	26.2418	25.779	25.8224	25.8651	25.9593
+	0.19126	0.10122	R4G4N7	R4G4N7	6	6	6	30.8	30.8	30.8	28.935	0	30.247	308820000	27	24.2616	24.0734	24.2779	24.1235	24.3479	24.5057	23.7765	23.7014
+	3.07478	-2.7744	R4G4P0	R4G4P0	3	3	3	36.5	36.5	36.5	22.27	0	31.459	160250000	23	20.1162	20.2121	21.5983	21.394	23.751	23.4831	23.0442	24.1398
+	4.05783	-3.83202	R4G4P1	R4G4P1	11	11	11	54.6	54.6	54.6	30.097	0	41.108	508010000	45	19.7657	20.7921	21.522	20.9303	24.5434	24.3455	24.312	25.1374
+	1.28086	0.20083	R4G4P2	R4G4P2	9	9	9	63.6	63.6	63.6	23.408	0	27.017	1693000000	104	25.8949	25.9901	26.0807	26.1361	25.7623	25.6737	25.9224	25.9401
+	1.20741	0.327228	R4G4P3	R4G4P3	10	10	10	38.9	38.9	38.9	30.413	0	54.518	835650000	55	25.1264	25.1738	24.8434	24.9822	24.6917	24.5191	25.0523	24.5539
+	1.22845	-0.695383	R4G4P4	R4G4P4	3	3	3	20.2	20.2	20.2	24.307	0	29.052	780160000	37	25.6266	25.5427	25.3415	24.9404	25.6631	25.5859	26.6294	26.3544
+	3.03124	-0.69125	R4G4P5	R4G4P5	10	10	10	43.7	43.7	43.7	30.748	0	27.712	1643000000	102	24.9722	24.6085	25.0458	25.0972	25.5831	25.6085	25.5872	25.7097
+	0.273279	-0.0959554	R4G4P6	R4G4P6	4	4	4	32.4	32.4	32.4	24.598	0	49.935	289780000	26	24.1749	24.2705	24.6897	24.6266	24.6394	24.5889	24.334	24.5831
+	1.43883	-0.592459	R4G4P7	R4G4P7	7	7	7	20.4	20.4	20.4	32.433	0	9.0678	564370000	31	24.6395	24.3211	24.3337	24.2605	24.9027	24.7022	25.5785	24.7413
+	1.2956	-1.39244	R4G4Q2	R4G4Q2	3	3	3	9.4	9.4	9.4	32.082	0.0019857	1.5196	66965000	10	20.9257	20.8454	20.9797	21.1814	20.8562	22.493	22.5525	23.6004
+	3.21392	-0.689444	R4G4Q7;T1HTP4;G1K0R3;T1HTV4;G1K0S6	R4G4Q7;T1HTP4;G1K0R3	7	7	7	25.2	25.2	25.2	33.248	0	27.881	1616300000	70	25.5476	25.1841	25.5914	25.4662	26.176	26.0125	26.1009	26.2578
+	0.232998	0.280868	R4G4Q8	R4G4Q8	2	2	2	9.1	9.1	9.1	31.843	0	4.4393	62812000	5	21.2175	22.5281	22.5612	22.5625	20.8735	22.2833	22.2689	22.3201
+	0.580091	-0.657913	T1I939;R4G4Q9	T1I939;R4G4Q9	1	1	1	4.4	4.4	4.4	33.656	0	2.9493	13269000	13	20.7035	20.6098	20.5971	20.2645	22.2003	20.7522	19.9411	21.913
+	0.246524	0.102397	R4G4R1	R4G4R1	11	11	9	38.2	38.2	31.1	48.637	0	41.64	4787200000	126	28.1804	27.8532	28.2526	27.9985	27.6674	27.9103	28.3563	27.9411
+	2.70976	0.458375	R4G4R2	R4G4R2	11	11	11	49.7	49.7	49.7	35.846	0	70.27	3395900000	184	26.372	26.2592	26.2501	26.5164	25.9834	25.9973	25.8472	25.7363
+	2.6725	-1.80698	R4G4R3	R4G4R3	3	3	3	11.8	11.8	11.8	35.169	0	10.689	56325000	10	20.7672	21.1471	21.1587	20.5983	22.3328	22.1927	22.7504	23.6233
+	0.0721793	0.020155	R4G4R4	R4G4R4	21	21	21	69.7	69.7	69.7	34.161	0	323.31	5833000000	278	27.2588	27.0448	27.4596	27.3593	27.2614	27.3414	27.3082	27.1309
+	0.831419	0.546909	R4G4R6	R4G4R6	16	16	16	62.4	62.4	62.4	34.422	0	94.836	7869900000	261	28.3465	28.2523	28.3934	28.7074	28.5294	28.1821	27.7229	27.0776
+	1.52514	-0.494509	R4G4S0	R4G4S0	7	7	7	20.6	20.6	20.6	33.774	0	9.0983	562560000	33	24.6342	24.1768	24.4294	24.4096	24.9075	24.5868	25.2982	24.8355
+	3.43558	-2.35119	R4G4S2	R4G4S2	4	4	4	11.4	11.4	11.4	37.054	0	15.771	109740000	13	20.9454	20.2021	20.8757	20.8955	22.5795	22.7845	23.1239	23.8355
+	1.15158	-0.24977	R4G4S3	R4G4S3	10	10	10	33.3	33.3	33.3	38.895	0	28.493	631740000	68	23.9589	24.0828	23.9588	23.7667	24.1659	24.2101	23.968	24.4222
+	0.106727	0.0423522	R4G4S4;T1HWM8	R4G4S4;T1HWM8	17	17	17	56	56	56	46.22	0	102.05	1643200000	178	25.5859	25.6638	25.7754	25.8909	26.0309	25.7328	25.552	25.4309
+	0.481088	0.194366	R4G4S6	R4G4S6	3	3	3	10.7	10.7	10.7	40.613	0	3.225	77535000	10	22.5371	22.4591	22.3061	22.147	22.0427	22.0076	21.9698	22.6517
+	1.36853	0.470337	R4G4S7	R4G4S7	5	5	5	25.5	25.5	25.5	40.661	0	38.633	660750000	49	25.82	26.1611	25.9673	26.0761	25.8173	25.3949	25.126	25.8049
+	0.85001	0.168463	R4G4T0	R4G4T0	8	8	2	26.6	26.6	5.9	37.733	0	72.538	1528400000	100	26.1086	26.5377	26.2772	26.1661	26.1611	26.0849	26.1387	26.0311
+	0.670477	0.136809	R4G4T2	R4G4T2	5	5	5	21	21	21	45.062	0	5.966	247840000	22	23.437	23.245	23.504	23.3225	23.0923	23.1827	23.2214	23.4648
+	0.286743	0.0713139	T1HSY5;R4G4T4	T1HSY5;R4G4T4	10	10	10	34	34	34	44.922	0	46.047	1351700000	106	25.6785	25.2995	25.5276	25.4991	25.4831	25.2554	25.4033	25.5777
+	0.429855	0.109411	R4G4T5;T1HTX7;T1HTX5;T1I2M6	R4G4T5;T1HTX7	11	11	11	51.3	51.3	51.3	40.881	0	35.023	2122700000	126	26.194	26.2621	26.2574	26.332	25.9492	26.0893	26.1053	26.464
+	1.76568	0.211487	R4G4T7	R4G4T7	12	12	12	38.8	38.8	38.8	47.195	0	30.484	678680000	71	24.0893	23.9794	24.0472	23.8686	23.7991	23.7536	23.896	23.6899
+	0.280184	0.210996	T1HWV6;R4G4T9	T1HWV6;R4G4T9	2	2	2	10.3	10.3	10.3	47.625	0	6.9563	40640000	12	22.2115	22.1358	21.2731	21.9303	22.2641	21.4117	21.2344	21.7965
+	0.0179093	0.0197225	R4G4U0	R4G4U0	21	21	21	63	63	63	46.843	0	106.85	5739300000	400	26.5853	25.8755	26.7752	27.1247	27.0177	26.9672	26.4031	25.8939
+	2.23787	-0.656983	R4G4U1;T1HX43	R4G4U1;T1HX43	13	13	13	45.9	45.9	45.9	39.746	0	74.871	1458300000	124	24.2402	24.4035	24.6534	24.856	25.0344	25.1238	25.2204	25.4025
+	2.11861	0.287252	R4G4U2	R4G4U2	33	33	33	79.9	79.9	79.9	46.905	0	323.31	32078000000	926	28.481	28.4081	28.4772	28.5518	28.106	28.1054	28.3871	28.1705
+	4.28444	-3.28617	R4G4U3	R4G4U3	16	16	16	64.5	64.5	64.5	46.816	0	102.14	3269000000	165	24.3743	24.5602	24.2294	25.3269	27.5931	27.7029	27.8141	28.5254
+	1.25659	-0.620414	R4G4U5;R4FNS7;CON__ENSEMBL:ENSBTAP00000025008	R4G4U5	20	4	0	70.7	14.1	0	50.2	0	102.34	3611800000	179	27.3752	26.7442	27.4285	27.7711	28.3297	27.779	27.6503	28.0417
+	0.710554	-0.540439	T1I1W3;R4G4U6	T1I1W3;R4G4U6	18	3	3	51.7	10.7	10.7	49.974	0	53.586	1233900000	49	26.648	25.6002	26.8528	27.295	27.1141	26.8982	27.307	27.2386
+	1.20825	0.417174	R4G4U7	R4G4U7	3	3	3	8.9	8.9	8.9	51.805	0	15.923	68181000	19	22.7689	22.3426	22.7963	22.1497	22.193	22.2944	21.9644	21.937
+	1.24487	0.335493	R4G4U8	R4G4U8	10	10	10	24.9	24.9	24.9	40.524	0	36.709	1197800000	84	24.7851	24.7253	25.0087	25.1691	24.7797	24.7345	24.4363	24.3958
+	3.9127	-1.71864	R4G4U9	R4G4U9	18	18	18	61.1	61.1	61.1	52.717	0	220.62	3338800000	214	24.8182	25.0299	24.7795	25.0646	26.3751	26.4072	26.6213	27.1632
+	1.21393	-0.397185	R4G4V2;T1HPQ4;T1HQG6	R4G4V2;T1HPQ4	14	14	14	43.7	43.7	43.7	42.388	0	184.29	6826600000	209	27.9972	27.9032	27.7648	27.6739	28.0076	28.0151	28.2276	28.6776
+	0.982167	0.131801	R4G4V3	R4G4V3	15	15	15	51.9	51.9	51.9	54.108	0	111.13	4465800000	314	26.9454	26.7688	26.8709	27.0408	26.7936	26.7535	26.6854	26.8661
+	3.87544	0.67472	R4G4V4	R4G4V4	8	8	8	23.2	23.2	23.2	45.786	0	110.28	648990000	81	24.2189	24.3275	24.1393	24.473	23.6468	23.6017	23.6739	23.5373
+	2.66866	0.761417	R4G4V5	R4G4V5	3	3	3	7.9	7.9	7.9	58.425	0	10.129	83129000	12	22.7185	22.6008	22.265	22.5283	21.766	21.7483	22.0525	21.5002
+	2.44751	0.446451	R4G4V6	R4G4V6	16	15	15	47.3	44.4	44.4	46.201	0	130.15	1599400000	127	24.9497	25.0697	25.1	25.1893	24.8351	24.6499	24.4326	24.6052
+	0.937204	0.267991	T1IG88;R4G4V7	T1IG88;R4G4V7	4	4	4	14.6	14.6	14.6	47.385	0	86.174	91837000	17	22.8775	22.8833	23.143	22.4753	22.4628	22.681	22.543	22.6202
+	1.57421	0.511558	R4G4V8	R4G4V8	17	17	17	41	41	41	58.287	0	66.752	3185800000	181	26.1254	26.0232	26.302	26.2337	26.0583	25.6391	25.6853	25.2553
+	2.23604	0.519642	R4G4W0	R4G4W0	21	21	21	39.7	39.7	39.7	59.775	0	127.59	4459700000	158	27.3985	27.2739	27.1057	27.1112	26.8962	26.7929	26.702	26.4196
+	0.680729	-0.147684	R4G4W4	R4G4W4	6	6	6	12.1	12.1	12.1	71.224	0	11.146	277660000	27	24.5599	24.4439	24.4475	24.3595	24.507	24.6462	24.401	24.8474
+	3.91221	0.622751	R4G4W6	R4G4W6	16	16	16	35.5	35.5	35.5	81.341	0	193.82	1927600000	135	26.4453	26.5049	26.3451	26.1946	25.8072	25.72	25.7558	25.7159
+	4.83696	0.661514	T1I1Y4;R4G4W7;A0A4P6D7A6	T1I1Y4;R4G4W7;A0A4P6D7A6	8	8	7	21.2	21.2	19.2	61.697	0	11.277	683480000	41	24.984	24.8371	24.774	24.8488	24.2424	24.1194	24.2265	24.2095
+	0.250968	0.165786	R4G4X0	R4G4X0	3	3	3	8.5	8.5	8.5	61.208	0	4.7643	44103000	6	21.6859	22.1682	21.6891	20.8863	21.3433	21.3978	21.4758	21.5494
+	0.581845	0.328334	R4G4X2	R4G4X2	18	18	18	53.5	53.5	53.5	64.953	0	105.92	1255800000	108	24.8573	25.6956	25.1206	25.0979	24.6828	24.668	24.6529	25.4543
+	2.29492	-1.59777	T1HFZ1;R4G4X3	T1HFZ1;R4G4X3	6	6	6	57.1	57.1	57.1	26.094	0	11.136	586810000	37	22.4065	23.7993	23.4052	23.3464	24.5992	24.3979	24.9218	25.4296
+	2.2625	-1.04208	R4G4X4	R4G4X4	5	5	5	12.9	12.9	12.9	81.116	0	4.9842	136200000	16	22.4645	22.4935	22.2757	22.3458	23.3886	22.7855	23.8951	23.6785
+	1.64372	0.432115	T1HNA1;R4G4X6	T1HNA1;R4G4X6	19	19	19	34.6	34.6	34.6	98.487	0	114.36	2836600000	192	25.9129	25.9126	25.8519	26.0978	25.8029	25.5894	25.1707	25.4837
+	0.0142397	-0.017221	R4G4X8;R4G4Y0;T1HQK3	R4G4X8;R4G4Y0	7	7	1	54	54	11.3	28.305	0	31.133	905590000	56	25.6417	25.8813	25.3258	24.1547	25.3194	25.2467	24.9055	25.6008
+	0.122165	-0.104993	R4G4X9;T1HJP8	R4G4X9;T1HJP8	4	4	4	58.2	58.2	58.2	7.6139	0	13.769	378440000	10	24.4517	23.8122	25.0845	23.7702	24.4274	24.2698	24.2412	24.6001
+	2.3557	0.525119	R4G4Y3;R4G8H0	R4G4Y3;R4G8H0	4	4	4	78.6	78.6	78.6	9.5555	0	44.462	579540000	58	24.533	24.8179	24.8152	24.9006	24.2486	24.4252	24.2857	24.0068
+	4.41438	-2.63951	R4G4Z2;T1HEX2	R4G4Z2	43	43	32	54.9	54.9	41.8	109.09	0	323.31	7261700000	317	25.1452	24.6448	25.0446	24.9782	27.2897	27.1678	27.8038	28.1094
+	1.53414	0.289155	R4G4Z9	R4G4Z9	7	7	7	57.9	57.9	57.9	14.807	0	24.131	1581800000	66	26.0244	26.0169	25.9363	26.3626	25.8966	25.7363	25.8038	25.7469
+	0.465781	0.211252	R4G501	R4G501	1	1	1	28.9	28.9	28.9	13.144	0	7.8729	97651000	17	22.5979	22.4118	22.4064	22.6164	22.6686	22.6034	21.988	21.9274
+	1.00631	0.113749	R4G508	R4G508	8	8	8	78.6	78.6	78.6	13.801	0	52.476	6869600000	163	28.417	28.5042	28.476	28.5449	28.4359	28.4652	28.2349	28.3509
+	1.39164	0.26492	R4G518;T1HTX8	R4G518	5	5	5	20.3	20.3	20.3	50.58	0	23.537	323060000	53	23.6382	23.7347	23.7267	23.3228	23.3592	23.3503	23.2517	23.4016
+	0.419695	0.173788	R4G523	R4G523	3	3	3	26.9	26.9	26.9	17.032	0	5.213	118010000	10	23.2314	23.062	22.6806	22.7697	22.6746	22.845	23.0759	22.4529
+	3.33299	0.323485	R4G524;T1HBT5	R4G524	26	26	26	50.2	50.2	50.2	61.186	0	202.69	5583300000	288	26.9734	26.8435	26.8209	26.8513	26.4783	26.5859	26.5132	26.6178
+	2.3691	-1.01406	R4G527;R4FMS8	R4G527	5	5	5	51.7	51.7	51.7	17.001	0	53.441	1199100000	84	25.1787	24.6406	25.0832	24.2758	26.0464	25.7205	25.8352	25.6324
+	0.838328	0.355501	R4G531	R4G531	4	4	4	74.2	74.2	74.2	17.2	0	22.452	435670000	41	24.8127	24.5174	24.6913	24.3777	24.5141	24.2119	23.7198	24.5312
+	3.3625	0.486537	R4G536	R4G536	6	6	5	61	61	55.2	17.797	0	18.757	1136100000	82	25.7284	25.6598	25.719	25.938	25.2398	25.3669	25.2091	25.2833
+	3.72533	-4.36251	R4G537	R4G537	8	2	2	24.4	6.2	6.2	45.519	0	11.513	328540000	18	22.6387	22.3417	20.3288	21.3459	25.9835	25.8352	25.9079	26.3786
+	0.246057	0.083097	R4G541;T1IDF9	R4G541;T1IDF9	13	13	13	41.9	41.9	41.9	37.574	0	154.64	1825200000	139	26.1638	25.8891	26.2645	26.0886	26.3156	25.9243	26.0453	25.7884
+	1.28663	-0.790833	T1I0T8;R4G543	T1I0T8;R4G543	3	3	3	35.6	35.6	35.6	17.146	0	30.716	133250000	15	21.1727	22.2515	22.3358	22.4517	22.8663	22.9902	22.4517	23.0669
+	0.870074	0.210322	R4G544	R4G544	8	8	8	53.6	53.6	53.6	19.382	0	16.791	381690000	57	23.8044	23.6153	23.6559	23.492	23.4847	23.589	23.1283	23.5243
+	0.670622	0.414711	R4G546	R4G546	7	7	7	53	53	53	19.42	0	13.361	465030000	73	24.6653	24.4881	24.2228	24.6885	23.9118	24.1951	24.812	23.487
+	1.5127	0.37753	R4G548	R4G548	7	7	1	64.1	64.1	8.2	19.282	0	63.651	1809900000	151	26.1594	25.956	26.3361	26.2772	25.8582	25.8913	25.4981	25.971
+	0.0355393	0.0118074	R4G558	R4G558	6	6	6	41.2	41.2	41.2	24.013	0	63.678	2601300000	96	26.1195	26.1051	26.3203	26.4984	26.0878	26.2978	26.4034	26.2071
+	1.64555	0.398813	R4G562	R4G562	2	2	2	13.2	13.2	13.2	20.505	0.0035006	1.3146	126960000	13	23.6967	23.8655	23.8407	24.1319	23.3195	23.3361	23.7052	23.5788
+	0.993236	0.900215	R4G565	R4G565	3	3	3	22	22	22	20.438	0	12.165	61284000	6	22.4733	22.4697	22.5191	22.8654	22.4356	22.5068	20.8757	20.9084
+	2.94972	-2.03655	T1HL74;R4G567;G1K081	T1HL74;R4G567	6	6	6	42	42	42	21.709	0	14.913	547980000	35	24.2495	23.1548	23.6867	24.2186	25.2448	25.7976	26.0665	26.3467
+	3.25553	0.406294	R4G571	R4G571	20	20	20	71.7	71.7	71.7	20.301	0	301.78	48626000000	925	30.2078	29.9646	30.1368	30.0156	29.6731	29.7325	29.6844	29.6096
+	2.80343	-0.990866	R4G575;T1HZD3	R4G575	5	5	5	32.6	32.6	32.6	21.881	0	8.5555	274570000	27	23.5014	23.5666	22.9589	22.9642	24.0932	24.2455	24.1765	24.4394
+	0.257773	-0.0715423	R4G578	R4G578	6	5	5	34.9	29.2	29.2	21.377	0	8.9047	382790000	29	23.9891	24.2616	24.1681	24.3142	24.0323	24.2953	24.2314	24.4602
+	1.58773	0.456048	R4G5R9;R4G579;T1I0G3	R4G5R9;R4G579;T1I0G3	5	5	5	22.2	22.2	22.2	35.289	0	12.602	245890000	31	23.9026	23.6213	23.9774	24.0282	23.5808	23.674	23.3328	23.1176
+	1.50939	-0.512189	R4G581	R4G581	6	6	6	58.5	58.5	58.5	21.682	0	45.961	1431400000	70	26.2156	26.5785	26.0707	25.8208	26.6659	26.5187	26.6088	26.9409
+	0.760374	-0.385346	R4G582	R4G582	2	2	2	15.4	15.4	15.4	31.507	0	26.404	202340000	18	23.1102	22.9408	23.2671	22.9794	23.5791	23.5121	22.8034	23.9443
+	1.99412	-1.53286	R4G586;T1HP72	R4G586;T1HP72	3	3	3	22.1	22.1	22.1	23.185	0	10.104	88581000	11	21.0715	21.4983	21.388	20.7153	22.1437	21.9798	23.1929	23.4881
+	1.15373	-0.664114	R4G588	R4G588	19	2	1	69.1	10	7.4	48.432	0	8.2917	785060000	19	26.0561	25.2428	26.1558	26.3659	27.1153	26.362	26.6164	26.3833
+	1.97676	-0.924487	R4G589;T1HN74	R4G589;T1HN74	5	5	5	25.9	25.9	25.9	21.637	0	6.5484	169890000	19	22.8262	23.1793	22.8619	22.7668	23.8099	23.6947	23.3527	24.4748
+	1.84177	-0.490173	R4G5A0	R4G5A0	6	6	6	20.2	20.2	20.2	23.887	0	15.49	445110000	22	24.1529	23.8212	24.0692	23.7965	24.4359	24.1676	24.7198	24.4772
+	2.26594	0.243994	R4G5A5;T1H9Q5;T1HW50;T1ICC6	R4G5A5;T1H9Q5	11	11	11	34.5	34.5	34.5	40.866	0	85.025	2232700000	133	26.097	25.9874	25.9294	26.1389	25.7686	25.7498	25.8866	25.7719
+	0.287764	0.101501	R4G5A9	R4G5A9	8	8	8	41.3	41.3	41.3	24.414	0	91.932	542390000	62	24.0998	23.721	24.2425	23.8472	24.0342	24.0193	23.736	23.7149
+	3.0154	0.519926	R4G5B7	R4G5B7	1	1	1	4.5	4.5	4.5	24.464	0	2.1844	228060000	26	24.2085	23.95	24.0839	24.2114	23.7568	23.466	23.5888	23.5626
+	2.84458	0.420903	R4G5C0;G1K099	R4G5C0	12	12	12	59.9	59.9	59.9	24.656	0	213.88	14135000000	466	28.5023	28.4121	28.3514	28.2972	27.8575	28.1446	27.924	27.9533
+	2.95462	0.581022	R4G5C3;T1HWT1;T1HWX2	R4G5C3;T1HWT1	4	4	4	20.3	20.3	20.3	25.715	0	15.927	337660000	36	24.5785	24.57	24.7537	24.853	24.0608	24.3113	23.9774	24.0816
+	0.230309	0.0538521	R4G5C5	R4G5C5	6	6	6	37.6	37.6	37.6	25.767	0	18.643	333530000	31	24.4013	24.1147	24.2544	24.1488	24.2536	23.9699	24.2413	24.239
+	2.25256	0.449226	R4G5C6	R4G5C6	16	16	16	50.5	50.5	50.5	35.86	0	49.474	5337300000	210	27.042	26.9497	27.0165	26.9792	26.7142	26.5879	26.6449	26.2435
+	1.26571	-0.973116	R4G5C7	R4G5C7	1	1	1	3.8	3.8	3.8	26.069	0.0019992	1.5679	33313000	3	20.8568	20.7636	21.1727	22.1703	21.5531	22.3766	22.7486	22.1776
+	0.717176	0.461743	R4G5C9	R4G5C9	5	5	3	9.8	9.8	6.6	70.156	0	11.449	192770000	19	23.9606	23.9149	23.1034	23.6702	23.6505	23.0581	23.5199	22.5736
+	0.579938	-0.946793	R4G5D5	R4G5D5	4	4	3	24.5	24.5	15.1	28.098	0	6.6676	89218000	9	20.3199	22.8885	21.4649	22.4911	23.3562	23.1621	21.2206	23.2126
+	3.14155	0.301657	R4G5D9	R4G5D9	22	22	20	67.2	67.2	67.2	28.185	0	323.31	27615000000	1086	29.0734	29.1763	29.0266	29.0279	28.8082	28.8244	28.7837	28.6814
+	2.97473	0.904559	R4G5E1;T1H8E6;T1H8N5	R4G5E1;T1H8E6;T1H8N5	2	2	2	10.1	10.1	10.1	37.574	0	11.332	125620000	10	23.5211	23.3203	23.5116	23.5833	22.3891	22.9647	22.6242	22.34
+	1.49211	0.785869	R4G5F2;T1I373	R4G5F2;T1I373	8	8	8	18	18	18	74.485	0	192.08	97480000	26	23.0732	22.9784	22.83	22.6054	21.8628	22.6238	22.4023	21.4547
+	0.0339662	0.0172219	R4G5F4;T1HGL5	R4G5F4;T1HGL5	5	5	5	30.1	30.1	30.1	32.198	0	18.405	233530000	46	23.6057	24.0955	23.9682	23.4916	23.635	24.0498	23.6208	23.7865
+	2.20246	0.475851	R4G5F6	R4G5F6	12	12	12	48.5	48.5	48.5	31.762	0	52.102	1408800000	127	25.1723	25.3186	25.2221	25.5304	24.7998	24.6285	24.8776	25.0341
+	1.68504	0.182187	R4G5G2	R4G5G2	8	8	8	37.9	37.9	37.9	31.758	0	58.55	1391000000	64	26.2719	26.4478	26.4032	26.379	26.2696	26.0978	26.1354	26.2704
+	3.25024	-1.02259	R4G5G6	R4G5G6	10	10	10	49.1	49.1	49.1	33.122	0	127.92	1173100000	76	24.9147	24.5378	24.9428	24.7879	25.753	25.7716	25.5836	26.1654
+	4.27093	-3.59044	R4G5G9;T1HZB4	R4G5G9;T1HZB4	5	5	5	17.7	17.7	17.7	33.433	0	7.8031	302400000	16	20.7761	21.4446	20.3225	20.9532	24.047	24.1285	24.4614	25.2212
+	2.77349	0.306147	R4G5H1	R4G5H1	15	15	15	49.2	49.2	49.2	35.019	0	50.26	3334300000	123	26.957	26.9109	27.0634	27.0046	26.5562	26.6615	26.7206	26.773
+	2.22255	0.370406	R4G5H6	R4G5H6	10	10	10	52.7	52.7	52.7	34.641	0	44.064	1429600000	146	25.5089	25.5337	25.7209	25.8096	25.3627	25.3427	25.2478	25.1382
+	1.78503	0.193357	R4G5H8	R4G5H8	31	31	31	63.9	63.9	63.9	60.61	0	131.05	3079800000	245	26.281	26.1716	26.4126	26.2798	26.0638	26.1596	26.0193	26.1289
+	1.31901	-0.651212	R4G5H9	R4G5H9	3	3	3	16.8	16.8	16.8	37.238	0	6.8002	28380000	12	20.9852	21.3129	21.0983	21.401	22.3049	22.2106	21.2823	21.6044
+	0.580087	0.0895	R4G5I9;G1K0U0	R4G5I9	42	42	42	75.6	75.6	75.6	39.88	0	291.51	93816000000	1549	30.4531	30.3942	30.2952	30.5358	30.3202	30.3914	30.4206	30.1879
+	3.17106	0.575434	R4G5J1	R4G5J1	8	8	8	30.3	30.3	30.3	41.548	0	17.054	442030000	46	23.9907	24.0598	24.2324	24.0996	23.4584	23.7375	23.4761	23.4089
+	2.5517	-2.03449	R4G5J4	R4G5J4	12	12	4	45.9	45.9	20	43.621	0	89.919	3763400000	129	26.0199	25.7051	26.1993	25.0654	27.5247	27.2574	27.5786	28.7669
+	0.810247	-1.33938	R4G5J6;T1IFK7	R4G5J6;T1IFK7	10	1	1	42.4	3	3	44.845	0.00081666	1.798	134030000	11	21.997	22.2228	22.2013	22.6051	23.2492	22.7044	22.4466	25.9834
+	2.19783	0.688518	R4G5J7;T1IA55;T1HGP0;T1IA57	R4G5J7;T1IA55	5	5	5	19.9	19.9	19.9	44.433	0	18.759	191260000	26	23.3871	23.2926	22.9344	23.3218	22.7992	22.3727	22.2639	22.7459
+	0.944774	0.296074	R4G5J9	R4G5J9	4	4	4	10.6	10.6	10.6	46.155	0	19.079	182040000	32	23.5922	23.2052	23.1049	23.3598	23.1893	23.23	22.7146	22.9439
+	1.43274	0.0999727	R4G5K0	R4G5K0	18	18	18	49.5	49.5	49.5	44.512	0	68.622	2919100000	163	26.5346	26.4166	26.5806	26.5176	26.3772	26.4211	26.4455	26.4057
+	0.494782	0.130852	R4G5K1;T1HUV7;T1HUV6	R4G5K1	17	17	17	52.4	52.4	52.4	47.373	0	77.187	3211900000	197	26.1467	26.3381	26.2882	26.3994	25.968	26.0377	26.1875	26.4559
+	2.20022	0.596205	R4G5K3;R7WSF0;A0A6P2C9G4	R4G5K3	24	24	22	66.7	66.7	62.3	47.81	0	161.77	2928500000	226	26.5744	26.5246	26.4486	26.5749	26.3257	25.9393	25.8092	25.6635
+	1.28913	0.179077	R4G5K4	R4G5K4	31	31	31	67.3	67.3	67.3	47.878	0	206.91	15506000000	483	27.7204	27.8451	28.0101	27.9557	27.6616	27.7518	27.778	27.6236
+	0.92046	0.133866	R4G5K6	R4G5K6	23	23	23	59.5	59.5	59.5	49.879	0	186.22	8194800000	334	27.6099	27.5143	27.7563	27.7756	27.4318	27.4998	27.6083	27.5807
+	2.54982	0.258495	R4G5K7	R4G5K7	24	24	24	56.4	56.4	56.4	52.052	0	112.08	23262000000	644	28.7013	28.717	28.6003	28.5284	28.3307	28.4581	28.3854	28.3389
+	1.92992	-0.577518	R4G5K8	R4G5K8	8	8	8	27.1	27.1	27.1	50.009	0	53.373	959720000	74	24.9425	24.6246	25.1663	24.7295	25.3853	25.2214	25.4267	25.7396
+	1.00016	0.0993333	R4G5K9;T1HH28;T1HH34	R4G5K9;T1HH28	10	10	10	35.5	35.5	35.5	51.876	0	29.037	670460000	70	24.9704	24.915	24.9392	24.9749	24.8758	24.979	24.7743	24.773
+	1.91543	0.302485	R4G5L0	R4G5L0	18	18	18	47.7	47.7	47.7	55.606	0	321.57	2679100000	197	26.2291	26.186	26.1825	26.4994	25.9567	26.0314	25.8668	26.0322
+	0.640345	0.138755	R4G5M3	R4G5M3	13	13	13	29.6	29.6	29.6	73.529	0	28.704	674220000	106	24.8446	24.8697	24.8712	24.4741	24.707	24.5331	24.6201	24.6442
+	4.4576	-3.88699	R4G5M5	R4G5M5	16	16	16	26.1	26.1	26.1	81.84	0	57.692	866790000	47	21.9482	21.2769	22.1204	20.9637	25.2436	24.9527	25.9732	25.6876
+	1.80187	1.59771	T1I0S5;R4G5N3	T1I0S5;R4G5N3	6	6	6	30.5	30.5	30.5	22.007	0	20.385	404920000	42	25.1322	24.7885	24.8197	23.2492	22.6253	22.8597	22.5647	23.549
+	0.96603	0.173835	R4G5N9;T1H8P7	R4G5N9;T1H8P7	6	6	6	18	18	18	53.198	0	16.174	205090000	16	23.4287	23.7099	23.6873	23.4268	23.4605	23.391	23.4541	23.2516
+	2.6841	0.608671	R4G5R5;T1HS78	R4G5R5;T1HS78	23	23	23	59.1	59.1	59.1	47.109	0	79.399	2437300000	180	25.7685	25.7924	25.8115	25.8182	25.4566	25.305	24.9423	25.052
+	0.279402	-0.0772476	R4G5S5	R4G5S5	3	3	3	26.7	26.7	26.7	22.4	0	6.882	152930000	15	23.4007	23.1809	22.9722	22.9594	23.2989	23.0705	23.2214	23.2314
+	0.4341	-0.72367	R4G5T1;T1HUU2	R4G5T1;T1HUU2	5	5	4	22	22	16.1	37.859	0	12.579	171630000	10	23.4735	23.426	23.2684	20.4249	23.4428	23.2532	23.3708	23.4206
+	2.88479	-3.00351	R4G5T6;T1IGH9	R4G5T6;T1IGH9	3	3	3	17.5	17.5	17.5	27.159	0	74.524	391980000	17	22.0467	23.0406	23.0837	21.3982	24.4937	25.2801	25.7938	26.0158
+	3.01038	-0.758658	R4G5U7;T1HXQ3	R4G5U7;T1HXQ3	15	15	15	61.1	61.1	61.1	36.501	0	245.53	3939800000	190	25.7297	26.0962	25.626	25.5617	26.4011	26.5456	26.4993	26.6022
+	0.243721	0.0968637	R4G5V5;T1I3P9	R4G5V5;T1I3P9	35	35	35	65	65	65	67.073	0	226.02	20234000000	675	27.9864	27.9094	28.1724	28.3645	27.7308	27.8789	28.2781	28.1573
+	0.221145	0.0835252	R4G5X4;T1HAP6	R4G5X4;T1HAP6	6	6	6	35.1	35.1	35.1	36.042	0	26.403	285200000	50	23.5206	23.4972	23.5874	23.2151	23.5054	23.4767	23.5129	22.9911
+	2.93462	0.361801	R4G5Y2;T1HED5	R4G5Y2;T1HED5	12	12	12	63.9	63.9	63.9	25.602	0	63.887	1973600000	122	25.7086	25.878	25.8544	25.8397	25.4879	25.4807	25.5483	25.3167
+	2.11283	0.498682	R4G605;T1HFC4;T1HFC5	R4G605	22	22	22	39.6	39.6	39.6	83.254	0	112.38	2741300000	229	26.1723	26.214	26.0176	25.9892	25.7343	25.7387	25.2615	25.6639
+	0.244105	-0.143561	R4G613	R4G613	33	33	5	64.7	64.7	13.7	86.827	0	299.88	12481000000	583	28.0008	27.6475	27.9245	27.0206	27.8803	27.9848	27.7075	27.5951
+	2.38247	0.194672	R4G614;T1IAP3	R4G614;T1IAP3	12	12	12	25.4	25.4	25.4	60.951	0	166.72	909490000	84	25.5431	25.4658	25.3999	25.3692	25.2487	25.2022	25.2492	25.2993
+	0.151556	0.042016	R4G619;T1H965;T1HV53;T1HEB1	R4G619;T1H965;T1HV53;T1HEB1	7	7	7	27.8	27.8	27.8	36.561	0	27.732	1480400000	58	25.9221	25.88	25.8292	25.8322	25.7695	25.7967	25.6178	26.1115
+	2.38643	0.545669	R4G7M7	R4G7M7	4	4	3	29.5	29.5	23.3	23.588	0	8.6972	90251000	15	22.629	22.554	22.4551	22.4145	22.1013	22.1472	21.9673	21.6543
+	0.90695	-0.547293	R4G7N1	R4G7N1	14	2	2	36.3	7	7	61.268	0	69.633	44515000	10	21.0039	22.1067	22.0446	21.2923	22.2441	22.3265	21.7568	22.3094
+	3.16601	-1.56312	R4G7N2;T1HEK1	R4G7N2;T1HEK1	8	8	8	32.8	32.8	32.8	47.384	0	50.497	616690000	45	23.1853	23.5818	23.1283	23.3404	24.5558	24.6215	24.7895	25.5214
+	0.857963	0.195049	R4G7Q1;T1I4E6;T1I4E9	R4G7Q1;T1I4E6	14	14	14	53.6	53.6	53.6	45.544	0	65.885	1757900000	139	25.6706	25.9485	25.5402	25.8479	25.6042	25.7021	25.548	25.3727
+	0.461505	-0.554017	R4G7Q8	R4G7Q8	2	2	2	10.9	10.9	10.9	23.601	0	23.504	44642000	6	21.8986	22.0441	20.5897	21.4825	22.49	22.5492	22.4256	20.7661
+	0.0317836	0.0162277	R4G7S6;T1HTW6;T1HTW4	R4G7S6;T1HTW6	4	4	4	23.9	23.9	23.9	29.267	0	20.826	148860000	19	23.0857	22.791	22.5378	22.8133	22.7063	22.4995	23.1483	22.8087
+	2.35057	-2.45343	R4G7S8	R4G7S8	2	2	2	9.2	9.2	9.2	35.799	0	4.4668	80065000	6	21.7108	21.1576	20.6605	20.7404	22.1399	23.4294	24.2731	24.2406
+	0.293476	0.102049	R4G7T2;G1K0N6;R7WJT4;A0A6P2CGK1;T1HMS7	R4G7T2	20	20	20	46	46	46	52.286	0	113.49	1497600000	115	25.4039	25.0175	25.5027	25.4795	25.4479	25.3509	25.145	25.0515
+	2.75165	-0.461988	R4G7T8;T1I2Y2	R4G7T8	14	14	14	57.7	57.7	57.7	28.119	0	36.923	2916900000	76	26.2075	26.3747	26.225	26.0449	26.5209	26.6855	26.7217	26.7719
+	0.175667	-0.116731	R4G7U1;A0A4P6D957	R4G7U1	5	5	3	17.9	17.9	12.7	36.658	0	5.0366	871660000	26	26.5156	26.4626	26.4272	26.324	25.9575	27.1547	26.3622	26.722
+	0.439906	0.157112	R4G7U2	R4G7U2	7	7	7	24.3	24.3	24.3	39.094	0	22.667	416240000	36	23.6812	24.0261	24.0061	24.1656	23.5584	23.6596	24.0827	23.9499
+	2.88113	0.391673	R4G7U4	R4G7U4	26	26	26	70.5	70.5	70.5	47.612	0	283.55	9553200000	456	27.35	27.5904	27.3493	27.402	27.0144	26.9453	27.1348	27.0307
+	1.25607	0.324948	R4G7U7	R4G7U7	6	6	6	55.2	55.2	55.2	14.522	0	39.809	1196200000	92	25.651	25.4225	25.5728	25.0667	25.2343	25.084	25.0613	25.0336
+	0.245485	0.0985098	R4G7V4	R4G7V4	5	5	5	24.3	24.3	24.3	37.188	0	10.39	162820000	28	22.8361	22.426	22.9967	22.3924	22.4029	22.5343	22.6171	22.7029
+	0.249802	0.0807223	R4G7V5	R4G7V5	6	6	6	17.6	17.6	17.6	56.635	0	23.938	148850000	19	22.4455	22.4412	22.5395	22.8945	22.6949	22.5201	22.3264	22.4564
+	5.56991	-3.01125	R4G7W4;G1K0J5	R4G7W4;G1K0J5	6	6	6	32.3	32.3	32.3	19.709	0	9.9377	149190000	24	19.9131	20.5067	19.8581	20.3032	23.0659	23.1194	23.0349	23.4059
+	1.71406	0.663039	R4G7X1;T1HT35	R4G7X1;T1HT35	5	5	5	20.2	20.2	20.2	34.924	0	11.258	154680000	19	23.203	23.1275	22.9909	23.2535	22.9956	22.5214	22.0232	22.3826
+	0.331472	0.173073	R4G7X3	R4G7X3	14	14	14	39.6	39.6	39.6	49.693	0	151.59	1863800000	109	25.6154	25.6256	25.5972	25.5356	24.9525	25.2005	25.9706	25.5581
+	3.40721	-1.59714	R4G7X8	R4G7X8	8	8	8	73.7	73.7	73.7	15.084	0	114.16	1666300000	88	24.1926	23.9844	24.5034	24.4557	25.5126	25.7186	25.8939	26.3996
+	0.33685	-0.550516	R4G7Y4	R4G7Y4	4	4	4	34.6	34.6	34.6	23.568	0	27.468	104630000	10	23.4579	20.5674	23.0115	23.4706	23.381	23.1399	23.0716	23.1169
+	0.214532	0.0492864	R4G7Y8	R4G7Y8	6	6	6	33.7	33.7	33.7	29.901	0	64.206	484670000	22	25.0152	25.0487	25.264	25.2091	25.0674	24.9685	25.0214	25.2825
+	2.96927	0.360513	R4G7Z8;T1I185	R4G7Z8;T1I185	6	6	6	38.9	38.9	38.9	19.395	0	15.24	747720000	41	24.9371	24.9874	25.055	25.0766	24.7031	24.5781	24.7769	24.556
+	1.59843	0.239641	R4G801	R4G801	5	5	5	29.4	29.4	29.4	25.723	0	11.478	129770000	16	23.0714	23.3539	23.1247	22.9857	22.9218	22.8428	22.9214	22.8911
+	3.02347	-0.483646	R4G806	R4G806	9	9	9	33.1	33.1	33.1	36.773	0	24.914	1107600000	76	24.7242	24.7013	24.9152	24.7777	25.0774	25.375	25.2934	25.3071
+	0.370194	-0.335087	R4G810;T1HID3;T1HID5	R4G810;T1HID3	3	3	3	5.9	5.9	5.9	60.529	0	3.3277	52432000	8	21.5236	21.4537	20.9446	22.1888	21.7723	22.5391	21.1051	22.0347
+	2.37913	0.311647	R4G815	R4G815	33	33	33	74.8	74.8	74.8	57.163	0	323.31	34383000000	1133	28.8315	28.7766	28.934	28.9541	28.57	28.6513	28.6237	28.4045
+	0.933969	0.106256	R4G824	R4G824	4	4	4	42.5	42.5	42.5	20.649	0	34.95	261490000	37	23.3551	23.5316	23.3155	23.4532	23.37	23.3178	23.322	23.2207
+	1.54129	-0.802153	R4G825	R4G825	5	5	5	34.6	34.6	34.6	20.036	0	7.6696	193460000	18	22.1885	22.8822	22.8426	22.1313	23.3781	22.7923	23.7253	23.3576
+	2.60341	0.554041	R4G836	R4G836	3	3	3	9.6	9.6	9.6	39.114	0	4.7059	97403000	14	23.0484	22.9136	22.9832	22.8281	22.1871	22.3025	22.659	22.4085
+	2.23495	0.425257	R4G837;T1HWF1	R4G837;T1HWF1	9	9	9	27.7	27.7	27.7	37.942	0	6.1334	198440000	25	23.3635	23.101	23.0942	23.2168	22.9735	22.7502	22.584	22.7667
+	1.0628	-0.391426	R4G839	R4G839	6	6	6	22.2	22.2	22.2	44.229	0	66.626	332830000	55	23.7727	23.5068	23.595	23.8812	24.3886	24.0957	24.2387	23.5984
+	2.7074	-0.682793	R4G840	R4G840	14	14	14	42.4	42.4	42.4	47.471	0	125.89	4477700000	215	26.0791	26.474	26.2373	25.9122	26.7257	26.9074	26.8309	26.9698
+	0.722195	0.501192	R4G841	R4G841	8	8	8	22.7	22.7	22.7	52.894	0	12.194	285860000	28	25.153	24.9955	24.9872	23.8919	24.2216	24.2798	23.8359	24.6854
+	1.82721	-0.432687	R4G843;T1HJ96	R4G843;T1HJ96	39	39	39	68.3	68.3	68.3	56.73	0	239.33	27383000000	714	27.7945	28.0686	27.6931	27.5919	28.0111	28.3129	28.201	28.354
+	1.74067	0.258196	R4G844	R4G844	21	21	21	62.1	62.1	62.1	54.636	0	162.25	7173500000	304	28.0108	27.9571	27.9086	28.1756	27.5988	27.7666	27.8575	27.7964
+	1.21267	0.242157	R4G851;G1K0G9	R4G851	10	10	10	61.1	61.1	61.1	19.696	0	55.713	3873700000	123	27.4253	27.0412	27.0529	27.0213	26.8908	26.9652	26.9382	26.7779
+	1.38554	0.648119	R4G853	R4G853	9	9	9	63.1	63.1	63.1	21.779	0	29.222	2222200000	104	26.3848	26.4428	25.8855	26.6016	25.9496	26.0518	25.2044	25.5165
+	0.377021	0.45413	T1IF29;R4G860	T1IF29;R4G860	2	2	2	13.7	13.7	13.7	27.767	0	2.6984	37213000	4	21.9405	22.0586	22.0323	21.4719	22.178	21.9395	19.9413	21.6279
+	1.94952	0.354575	R4G866	R4G866	23	23	23	80.9	80.9	80.9	35.74	0	150.6	22219000000	534	28.8557	28.9648	28.7735	29.0169	28.3912	28.4651	28.569	28.7672
+	3.50808	0.616942	R4G868	R4G868	5	5	5	23.8	23.8	23.8	40.441	0	12.981	171170000	24	23.3972	23.4686	23.3423	23.6619	22.9647	22.7783	22.7765	22.8828
+	0.165096	0.600309	R4G869	R4G869	2	2	2	9.5	9.5	9.5	40.176	0	3.6167	212860000	18	20.3552	24.7065	24.7216	24.6785	24.5577	21.6688	21.2968	24.5373
+	1.83469	0.242578	T1HK27;R4G871	T1HK27;R4G871	12	12	12	40.4	40.4	40.4	46.881	0	49.826	1901000000	93	26.5387	26.3372	26.4508	26.3969	26.0729	26.3076	26.1094	26.2633
+	0.475493	0.601528	R4G874	R4G874	2	2	2	7.9	7.9	7.9	57.355	0	2.7112	34088000	6	21.3461	22.0478	20.1962	21.9843	20.3661	21.1604	21.6618	19.98
+	2.04321	-0.489106	R4G875;T1HV95	R4G875	27	27	27	60.6	60.6	60.6	61.869	0	125.32	9614800000	375	26.6983	27.1476	26.8843	27.0351	27.1894	27.4972	27.4532	27.5818
+	0.025501	-0.0138054	R4G876	R4G876	3	3	3	33.7	33.7	33.7	10.332	0	48.327	509430000	39	24.5964	24.9392	24.4072	24.7341	25.0106	24.6645	24.7575	24.2996
+	1.22667	0.749315	R4G878	R4G878	4	4	4	50	50	50	13.721	0	27.068	845040000	37	26.8615	26.6316	26.8945	27.241	26.431	26.0827	26.7519	25.3657
+	2.76498	0.596635	R4G882	R4G882	4	4	4	29.5	29.5	29.5	17.452	0	6.4978	273040000	20	24.042	24.0306	23.7785	23.857	23.3017	23.328	23.5651	23.1267
+	2.52331	0.525775	R4G884	R4G884	7	7	7	45.5	45.5	45.5	20.24	0	53.48	2032300000	117	26.4775	26.5427	26.41	26.8845	26.082	25.9884	26.0217	26.1193
+	1.04802	0.794903	R4G890	R4G890	2	2	2	12.9	12.9	12.9	25.911	0	5.1412	136670000	20	23.5274	23.386	22.9774	23.3795	23.2162	22.6312	22.7814	21.4621
+	2.62082	0.337696	R4G897	R4G897	9	9	9	48.7	48.7	48.7	33.985	0	58.037	596110000	63	25.092	24.9038	25.1053	24.897	24.607	24.7349	24.5966	24.7089
+	1.00597	0.143038	R4G899;T1I4S1	R4G899;T1I4S1	22	22	22	67.8	67.8	67.8	36.226	0	121.94	8654100000	231	27.6933	27.5856	27.7815	27.457	27.4842	27.4648	27.5469	27.4493
+	3.52234	-4.00401	R4G8A1;G1K0K4	R4G8A1	5	5	5	16.5	16.5	16.5	37.974	0	13.115	288530000	37	20.1029	20.8618	19.5382	20.1975	23.0817	24.0425	24.2509	25.3413
+	2.05299	0.413728	R4G8A3	R4G8A3	5	5	5	19.4	19.4	19.4	39.838	0	9.5232	222850000	17	23.9522	23.9888	24.0671	23.986	23.2928	23.5705	23.7688	23.7071
+	1.5181	-0.810871	T1HGN2;R4G8A4	T1HGN2;R4G8A4	12	12	12	41.8	41.8	41.8	38.922	0	97.122	670230000	90	24.4644	24.2952	24.1628	23.2102	24.74	24.8442	24.7802	25.0118
+	0.585009	0.632751	R4G8A5	R4G8A5	2	2	2	5.8	5.8	5.8	42.508	0	4.3071	83661000	8	22.5377	22.424	23.0775	22.6384	20.6266	22.536	22.8153	22.1685
+	2.12863	-0.636085	R4G8A6;T1I4P1;G1K0T5	R4G8A6;T1I4P1	10	10	10	30.4	30.4	30.4	45.649	0	31.765	1224200000	67	25.2334	25.0803	25.0659	25.2047	25.6579	25.4038	26.0701	25.9968
+	2.35265	0.378266	R4G8A7;A0A1B2G383	R4G8A7;A0A1B2G383	33	33	32	94.2	94.2	92	45.52	0	232.86	65474000000	1760	29.9881	30.0732	29.9449	30.2604	29.6158	29.5915	29.7677	29.7785
+	0.370562	0.0857897	R4G8B0	R4G8B0	8	8	8	24.3	24.3	24.3	50.792	0	50.629	406690000	30	24.1132	23.9856	23.9791	23.8224	23.8762	24.0955	23.6996	23.8859
+	0.869338	-0.676751	R4G8B2	R4G8B2	13	13	13	29.7	29.7	29.7	68.977	0	94.04	310590000	53	23.2737	22.7848	23.2525	21.8105	23.4969	23.911	22.9774	23.4432
+	2.71	0.403433	T1HSQ6;R4G8B8	T1HSQ6;R4G8B8	8	8	8	69.2	69.2	69.2	13.565	0	23.037	747540000	100	24.8092	24.6677	24.6467	24.9366	24.3024	24.3612	24.3167	24.4662
+	1.19481	0.311072	R4G8C0	R4G8C0	5	5	5	31	31	31	16.188	0	11.728	683930000	34	25.5012	25.3089	25.4664	25.6534	25.133	25.2857	25.4059	24.8611
+	2.11884	-1.20685	T1HWZ2;R4G8C1	T1HWZ2;R4G8C1	3	3	3	26.3	26.3	26.3	20.117	0	14.55	352340000	32	24.2626	24.6812	24.1774	23.517	25.1489	25.2906	25.1053	25.9209
+	3.41747	0.484564	R4G8C3	R4G8C3	11	11	11	69.1	69.1	69.1	17.361	0	96.427	5645600000	486	28.6984	28.6184	28.4936	28.7042	28.1802	28.0081	28.1653	28.2228
+	0.437154	0.532393	R4G8C8	R4G8C8	4	4	4	32	32	32	22.033	0	5.7229	80990000	15	22.5508	23.0766	21.6844	22.8938	22.7521	21.9203	22.612	20.7916
+	0.888844	0.306694	R4G8C9	R4G8C9	5	5	5	45.6	45.6	45.6	21.584	0	34.068	592030000	61	24.1724	24.522	24.9587	24.3587	24.1457	24.338	24.1584	24.143
+	3.20612	-2.84478	R4G8D1;A0A4P6D8X2;T1H837;T1IA12;R4G7Q2;R4G409	R4G8D1	7	7	7	57.7	57.7	57.7	21.684	0	19.29	137800000	12	20.5037	20.8124	20.3572	20.0913	22.4944	23.0508	24.4341	23.1644
+	1.97469	0.315621	R4G8D9	R4G8D9	9	9	9	48.1	48.1	48.1	32.033	0	167.15	770310000	67	25.4292	25.1782	25.0741	25.1993	24.9754	24.9824	24.8309	24.8296
+	2.25214	-1.57277	R4G8E0	R4G8E0	5	5	5	23.9	23.9	23.9	31.527	0	6.9795	68383000	24	20.9505	20.3834	20.7575	20.8638	23.0364	22.0735	21.4423	22.6942
+	0.651487	0.114371	R4G8E1	R4G8E1	21	21	21	80.9	80.9	80.9	32.816	0	172.96	12855000000	467	27.88	27.9088	27.988	28.0957	27.6968	27.8204	28.0302	27.8676
+	0.00300441	-0.00144386	R4G8E2	R4G8E2	3	3	3	15.1	15.1	15.1	34.554	0	15.069	153580000	14	23.199	22.7711	22.9318	23.2382	22.8502	23.1145	22.8526	23.3286
+	2.17671	0.446681	R4G8E5	R4G8E5	23	22	2	70.1	70.1	8.4	35.272	0	197.29	30097000000	846	29.172	29.2791	29.046	29.3822	28.7575	28.9315	28.8558	28.5478
+	2.92534	0.402778	R4G8E6	R4G8E6	10	10	10	38.9	38.9	38.9	37.503	0	27.02	530600000	66	23.8382	23.8971	23.9057	23.8695	23.5659	23.6155	23.3385	23.3794
+	1.28526	0.339686	R4G8E8;T1IBE8;T1IBE9	R4G8E8;T1IBE8	8	8	8	20.8	20.8	20.8	38.395	0	101.55	332590000	43	23.8549	23.6533	23.7561	23.8818	23.1959	23.2544	23.7215	23.6156
+	0.996562	0.563672	R4G8E9	R4G8E9	3	3	3	12.3	12.3	12.3	38.739	0	22.023	174870000	29	22.9582	22.9242	23.0302	22.954	22.6264	22.4314	22.9579	21.5961
+	2.06898	0.367072	R4G8F0	R4G8F0	7	7	7	26.7	26.7	26.7	38.784	0	37.236	366800000	37	24.1509	24.2651	24.2392	24.5247	23.8109	23.9474	24.0577	23.8956
+	0.0650981	-0.0247283	R4G8F1;A0A411KY66;A0A411KY62;A0A411KY53;A0A411KY52;A0A411KY46;A0A411KY67;A0A411KY45;A0A411KY44	R4G8F1	10	10	10	53.2	53.2	53.2	39.795	0	76.715	1161100000	110	24.7613	24.7853	25.2608	25.0981	24.8837	24.9208	25.119	25.0809
+	2.14023	-1.29126	R4G8F2	R4G8F2	3	3	3	10	10	10	40.911	0	37.878	205340000	11	23.2886	22.6093	23.4192	23.1922	23.6904	24.6804	24.3614	24.9421
+	2.40009	-0.457386	R4G8F8;B6E229	R4G8F8;B6E229	25	25	25	73.9	73.9	73.9	46.426	0	323.31	31221000000	904	29.0229	29.2322	29.0234	28.9826	29.3385	29.6316	29.4269	29.6936
+	2.97303	0.577098	R4G8G1	R4G8G1	8	8	8	34.7	34.7	34.7	47.136	0	82.539	245390000	44	23.4707	23.4239	23.4543	23.1408	22.9455	22.7434	22.8253	22.6671
+	4.11745	-1.9112	R4G8G4	R4G8G4	19	19	19	49	49	49	57.264	0	62.442	2711000000	141	24.4958	24.5258	24.4402	24.1353	26.0028	26.0514	26.4152	26.7725
+	0.92258	0.108828	R4G8G5;T1HJZ3;T1HJU0	R4G8G5;T1HJZ3	12	12	12	23.6	23.6	23.6	55.78	0	34.032	601980000	76	23.9024	23.6699	23.8926	23.7346	23.7259	23.6921	23.6958	23.6504
+	2.32551	0.363534	R4G8G7;R7WKD8;A0A6P2CIQ0	R4G8G7	21	21	21	51.6	51.6	51.6	62.636	0	289.65	8376200000	391	27.0639	27.0133	27.1624	27.155	26.7959	26.5556	26.905	26.684
+	0.280567	0.161958	R4G8G8	R4G8G8	43	43	43	82.2	82.2	82.2	67.736	0	301.36	14521000000	722	27.4334	27.47	27.8247	27.8671	27.9051	27.7913	27.0887	27.1623
+	2.36197	-0.882003	R4G8G9;T1I0Y4;T1I0P5;G1K0I7	R4G8G9	10	10	10	17.1	17.1	17.1	82.739	0	18.263	1027100000	46	26.1009	25.8958	25.8883	25.3183	26.599	26.6162	26.5237	26.9924
+	3.99049	-4.09323	R4G8H5	R4G8H5	2	2	2	30.7	30.7	30.7	10.152	0	5.7791	166520000	15	20.9164	21.026	20.1004	21.6071	24.8804	25.0329	24.2547	25.8548
+	5.25596	-3.54286	R4G8H7	R4G8H7	2	2	2	43.2	43.2	43.2	10.423	0	6.8539	222260000	18	20.81	20.669	20.6675	21.5089	24.0855	24.5671	24.5698	24.6044
+	0.578998	0.123933	R4G8I0	R4G8I0	9	9	9	96.2	96.2	96.2	11.703	0	116.47	16422000000	360	29.0544	28.9158	28.7924	28.5925	28.6828	28.7371	28.7665	28.6729
+	0.877609	0.193628	R4G8I1	R4G8I1	6	6	6	49.1	49.1	49.1	11.797	0	42.022	11411000000	239	29.2283	29.0345	29.4921	29.0877	29.1256	29.0258	28.9123	29.0043
+	1.04205	0.263821	R4G8I3	R4G8I3	9	9	9	94.8	94.8	94.8	11.79	0	84.623	5487800000	175	29.041	28.795	28.6404	28.9199	28.805	28.7005	28.4108	28.4247
+	0.683158	0.22072	R4G8I5	R4G8I5	2	2	2	20.5	20.5	20.5	13.472	0	7.3757	390190000	21	25.3257	25.7642	25.3069	25.344	25.3645	25.2798	24.8855	25.3281
+	2.80464	-0.616784	R4G8I9;T1HT60;G1K0T7;R4G616	R4G8I9;T1HT60;G1K0T7;R4G616	4	4	4	40	40	40	14.775	0	8.0985	645050000	36	25.5163	25.1	25.3819	25.4276	26.015	25.96	25.7953	26.1226
+	0.467936	0.214526	R4G8J0	R4G8J0	3	3	3	38.3	38.3	38.3	15.152	0	24.857	204550000	40	23.5165	23.087	23.868	23.4814	23.6511	23.0881	23.2613	23.0943
+	2.35127	-0.567011	R4G8J8;G1K095	R4G8J8;G1K095	4	4	4	24.5	24.5	24.5	17.126	0	4.6865	740460000	35	25.5033	25.1371	25.4417	25.3564	25.9981	25.6377	25.9721	26.0987
+	3.58591	-4.19289	R4G8K2;G1K094	R4G8K2	7	7	7	51.3	51.3	51.3	18.027	0	23.425	608450000	42	19.9989	20.043	20.5226	21.4179	23.9201	24.5614	24.3335	25.939
+	4.07666	0.569293	R4G8K4	R4G8K4	15	15	15	81.9	81.9	81.9	17.598	0	93.08	20273000000	519	29.5628	29.5838	29.3693	29.4632	28.9655	28.9313	28.981	28.8241
+	0.595734	0.667385	R4G8K8	R4G8K8	5	5	5	52.9	52.9	52.9	19.536	0	96.561	879420000	72	24.3066	24.1439	24.9508	25.1118	24.2037	24.9524	22.6825	24.005
+	1.12785	0.27796	R4G8L3	R4G8L3	12	12	2	59.1	59.1	11.6	21.613	0	52.39	3174300000	127	26.5647	26.2741	26.5477	26.2838	26.0575	26.066	26.439	25.996
+	1.11841	0.362971	R4G8L5;G1K0N3	R4G8L5	6	6	6	28.3	28.3	28.3	21.036	0	12.931	415990000	83	24.399	24.0595	24.3685	23.8635	23.8942	24.0186	23.8262	23.4996
+	2.26951	-0.947953	R4G8L6;G1K088;G1K093	R4G8L6;G1K088	7	7	7	32.4	32.4	32.4	21.486	0	48.059	983200000	75	24.7484	24.0366	24.4266	23.7522	25.2789	25.0681	25.2265	25.182
+	1.14604	0.701497	R4G8L9	R4G8L9	9	9	9	64.2	64.2	64.2	21.762	0	59.727	5826400000	177	28.2824	28.331	27.9818	28.2951	27.9553	27.6574	27.8631	26.6085
+	0.903103	-0.208953	R4G8M0;G1K052	R4G8M0;G1K052	5	5	5	27.3	27.3	27.3	22.239	0	9.9723	1187900000	43	26.3989	26.2994	26.6994	26.1549	26.6153	26.5828	26.5443	26.6461
+	0.26478	-0.110211	R4G8M1	R4G8M1	7	7	7	47.2	47.2	47.2	22.669	0	28.71	959700000	52	25.403	25.225	25.2954	25.0274	25.5258	25.578	25.3771	24.9107
+	1.59877	-0.774174	R4G8M2	R4G8M2	3	3	3	15.5	15.5	15.5	23.014	0	7.6957	266000000	26	24.4427	24.2519	24.2515	23.8632	24.7677	24.565	24.9428	25.6304
+	1.2771	-0.919401	R4G8M4	R4G8M4	3	3	3	15.2	15.2	15.2	24.099	0	5.65	268680000	26	24.2461	23.6101	23.9141	22.576	24.3466	24.2473	24.7782	24.6518
+	2.24049	-0.593471	R4G8M7;T1ICK0;T1ICJ8	R4G8M7;T1ICK0;T1ICJ8	4	4	4	27.9	27.9	27.9	23.145	0	72.649	237930000	18	23.1818	23.4962	23.3985	23.5243	24.0219	24.2132	23.6592	24.0804
+	0.8239	0.241415	R4G8N1	R4G8N1	10	10	10	54.8	54.8	54.8	24.89	0	61.874	11323000000	321	28.0949	28.1716	28.211	28.454	28.0212	27.7144	28.3106	27.9195
+	2.22942	0.462568	R4G8N5	R4G8N5	15	15	15	83.3	83.3	83.3	25.314	0	84.159	14010000000	367	28.5017	28.3241	28.308	28.5743	28.1238	28.1128	27.7874	27.8338
+	2.49232	0.367451	R4G8P0;G1K0S3	R4G8P0	14	14	14	62.6	62.6	62.6	27.393	0	70.849	3622100000	162	26.5473	26.6227	26.4798	26.7388	26.1355	26.1455	26.3608	26.277
+	0.418038	0.0942183	R4G8P2;T1I4L8;G1K087	R4G8P2;T1I4L8	17	15	15	63.4	60.2	60.2	29.005	0	159.37	3950500000	283	27.3629	27.3554	27.4133	27.502	27.1595	27.3121	27.5794	27.2056
+	2.55649	-0.603853	T1I9W3;R4G8P5	T1I9W3;R4G8P5	8	8	8	35.1	35.1	35.1	30.343	0	9.6803	1100300000	58	25.4839	25.2739	25.372	25.5549	25.9603	25.7782	26.2914	26.0701
+	1.82175	-0.942726	R4G8P6	R4G8P6	7	7	7	32.6	32.6	32.6	29.814	0	7.5944	827320000	22	24.7196	24.9526	24.1607	24.241	24.9167	25.3708	25.7716	25.7856
+	0.555878	0.117781	R4G8P7	R4G8P7	17	17	17	67.8	67.8	67.8	30.301	0	114.56	8514200000	293	28.9422	28.8608	29.0789	28.9806	28.6901	28.7335	29.0774	28.8903
+	1.91169	-2.32618	R4G8P9;T1HX52;T1HX53	R4G8P9;T1HX52	26	26	26	62.8	62.8	62.8	31.145	0	210.81	12238000000	460	24.6182	25.3351	26.9729	27.2309	27.8798	28.5693	28.3264	28.6863
+	3.46179	0.317821	R4G8Q1;T1H900;T1HYX5	R4G8Q1;T1H900	10	10	10	61.3	61.3	61.3	33.136	0	71.898	4137600000	204	26.844	26.7803	26.8931	26.9585	26.6169	26.5286	26.5365	26.5224
+	0.562743	0.38458	R4G8Q2	R4G8Q2	6	6	6	40.9	40.9	40.9	33.487	0	16.641	87578000	29	21.9098	22.3538	21.9387	22.2769	22.1866	22.2161	21.583	20.9551
+	0.465721	-0.143603	R4G8Q4;R4FQ69	R4G8Q4	10	10	10	45.6	45.6	45.6	35.518	0	77.56	1486000000	77	25.4865	25.6565	26.0899	25.9681	25.9152	25.9663	25.9569	25.9371
+	1.65057	0.269479	R4G8Q6;T1HIK3;T1HIK8	R4G8Q6;T1HIK3	22	22	22	82.5	82.5	82.5	35.599	0	211.25	9433300000	423	28.3188	28.3409	28.4701	28.2961	28.0512	28.09	28.2948	27.9119
+	3.86513	0.673509	R4G8Q7	R4G8Q7	12	12	12	59.1	59.1	59.1	36.15	0	50.543	1156000000	127	25.3142	25.3391	25.3541	25.5228	24.8501	24.6819	24.7509	24.5533
+	2.38909	-1.667	T1I0P4;R4G8Q9	T1I0P4;R4G8Q9	2	2	2	6.6	6.6	6.6	33.604	0	3.1492	46145000	6	21.1104	20.3446	20.6546	21.8081	22.36	22.2948	22.8621	23.0688
+	1.80059	0.32254	R4G8R0	R4G8R0	19	19	19	70.6	70.6	70.6	35.838	0	174.63	36811000000	998	29.6725	29.7793	29.6574	29.9892	29.3381	29.3844	29.6075	29.4782
+	2.78594	0.558715	R4G8R3	R4G8R3	10	10	10	39	39	39	40.366	0	24.588	737840000	63	24.4545	24.4971	24.2512	24.2912	23.7033	23.8678	23.6608	24.0272
+	1.00468	-0.424015	R4G8R5	R4G8R5	4	4	4	13.1	13.1	13.1	42.138	0	5.5203	97458000	14	22.3361	22.1817	22.416	21.4835	22.5831	22.4528	22.627	22.4505
+	2.20674	-2.78697	R4G8R6	R4G8R6	15	15	15	33.5	33.5	33.5	45.322	0	40.54	4091000000	147	23.4847	23.5634	25.7226	25.9312	27.1951	27.6424	27.3423	27.67
+	2.07529	0.262326	R4G8R7	R4G8R7	12	12	12	40.7	40.7	40.7	43.047	0	64.008	1241400000	96	25.4335	25.3751	25.3854	25.395	24.9551	25.1518	25.1543	25.2785
+	2.55545	0.300032	T1ICG2;R4G8R8	T1ICG2;R4G8R8	4	4	4	12.2	12.2	12.2	44.073	0	11.556	135480000	17	23.0049	23.1063	23.0136	22.8932	22.5794	22.7589	22.7676	22.712
+	0.182331	0.459471	R4G8R9	R4G8R9	2	2	2	8	8	8	45.684	0	6.2462	199160000	18	23.9405	24.1565	23.9904	24.1276	24.37	20.7051	24.1959	25.1061
+	0.0186945	0.0381846	R4G8S1;T1HFG6;T1I176;T1I273	R4G8S1	5	5	5	14.7	14.7	14.7	45.954	0	27.845	92301000	17	22.0642	21.1903	22.0381	23.8012	22.9369	22.9078	21.918	21.1784
+	3.72551	0.422105	R4G8S2	R4G8S2	17	17	17	46.2	46.2	46.2	46.998	0	147.33	1983100000	153	25.3666	25.3383	25.2731	25.2981	24.9865	24.9457	24.7672	24.8883
+	1.59593	0.428407	R4G8S3	R4G8S3	4	4	4	12.3	12.3	12.3	46.451	0	10.351	82080000	18	22.0751	22.2132	22.4183	22.4295	22.1985	21.8015	21.7398	21.6826
+	0.72627	-0.484397	R4G8S6	R4G8S6	20	20	4	70.7	70.7	14.1	50.23	0	297.64	20679000000	664	28.5029	27.7628	28.7513	29.2946	29.1507	28.8963	29.208	28.9942
+	3.97946	0.330806	R4G8S8	R4G8S8	30	30	30	68.2	68.2	68.2	50.518	0	164.5	54533000000	1323	29.5968	29.5986	29.6738	29.5991	29.3203	29.3382	29.2899	29.1967
+	0.842404	0.363785	R4G8T1	R4G8T1	9	9	9	28.5	28.5	28.5	56.264	0	54.662	699340000	66	24.5006	24.3616	24.3154	23.5992	24.0196	23.8926	23.6972	23.7122
+	0.770748	0.313423	T1I5S8;R4G8T4	T1I5S8;R4G8T4	36	36	36	69.1	69.1	69.1	60.302	0	192.21	8137900000	390	27.9219	27.946	28.1194	27.9672	28.1072	27.8011	27.6218	27.1706
+	1.39114	0.15441	R4G8T5	R4G8T5	13	13	13	34.6	34.6	34.6	66.848	0	49.121	914110000	91	24.8938	24.8273	24.7808	24.9043	24.6169	24.6726	24.6504	24.8486
+	0.781494	0.192769	R4G8T6	R4G8T6	1	1	1	3.1	3.1	3.1	71.498	0	31.57	100030000	10	23.4858	23.3355	23.4216	23.6644	23.4941	23.1257	23.1001	23.4164
+	0.320114	-0.214997	T1HNV5;R4G8T7	T1HNV5;R4G8T7	25	25	25	47.1	47.1	47.1	77.03	0	204.69	2223600000	191	25.2313	24.8886	24.5851	23.9614	24.7579	24.9504	24.7117	25.1064
+	0.43039	1.39978	R4G8U3	R4G8U3	6	1	1	43.6	11.9	11.9	26.932	0	4.5334	316540000	8	25.1371	26.2542	25.2564	21.441	24.7618	24.8489	20.9727	21.9061
+	1.77058	0.598497	R4G8V9	R4G8V9	2	2	2	7.2	7.2	7.2	68.044	0	8.9131	65335000	15	22.6748	22.5664	22.5165	22.4764	22.2289	21.7163	22.2989	21.5961
+	1.33279	-1.59064	R4G8W4	R4G8W4	16	1	1	33.7	3.4	3.4	42.793	0	3.1862	266520000	11	23.663	21.7921	24.2719	24.209	24.4171	25.1568	25.0391	25.6856
+	0.994412	0.209133	R4G8X7;T1HP86	R4G8X7;T1HP86	8	8	8	36.4	36.4	36.4	30.53	0	36.506	879030000	81	24.8365	24.7252	24.7999	25.0676	24.5577	24.7401	24.4767	24.8181
+	3.47229	-2.2524	R4G8Y0;T1HXF7;T1HXF8	R4G8Y0;T1HXF7	8	8	8	42.9	42.9	42.9	35.252	0	52.804	251410000	30	21.6334	22.0189	22.1442	22.2283	23.7626	24.1122	24.0995	25.0601
+	0.856001	-0.475818	R4G8Y1;T1HDH0	R4G8Y1;T1HDH0	3	3	3	16.2	16.2	16.2	27.099	0	7.2355	85132000	15	21.784	21.7699	22.9044	22.0301	22.359	22.7021	22.6738	22.6568
+	1.4995	0.294868	R4G8Y2;T1ICJ7	R4G8Y2	10	10	5	49.5	49.5	31.2	21.783	0	28.404	2737400000	144	25.8862	25.8656	25.996	25.625	25.5481	25.469	25.7485	25.4277
+	2.70376	-0.5977	R4G8Z8;T1HZ67	R4G8Z8;T1HZ67	13	13	13	51.9	51.9	51.9	29.122	0	49.715	1240400000	124	24.9316	24.438	24.7732	24.6795	25.3236	25.1692	25.408	25.3124
+	0.998754	0.253301	R4G909;T1IEU5;T1IER9	R4G909;T1IEU5	3	3	3	9.2	9.2	9.2	66.046	0	9.6666	85139000	13	23.0532	22.8745	23.139	22.6986	22.6322	22.7103	22.4984	22.9112
+	1.11789	0.275201	T1H7M5	T1H7M5	7	7	7	31.9	31.9	31.9	31.299	0	98.759	837090000	58	25.2617	24.8834	24.9306	25.2822	24.9263	24.9361	24.629	24.7656
+	3.24824	-0.683107	T1H7W9	T1H7W9	10	10	10	23.5	23.5	23.5	62.744	0	77.93	1033300000	63	24.7365	24.8732	24.4508	24.7224	25.2365	25.438	25.3655	25.4753
+	1.92577	-1.32042	T1H7X1	T1H7X1	8	8	8	11.8	11.8	11.8	115.17	0	13.472	87637000	14	20.2907	21.2582	21.2169	21.5596	22.0973	22.5625	21.9195	23.0279
+	0.617548	0.144811	T1H7Y9	T1H7Y9	8	8	8	20.5	20.5	20.5	79.654	0	22.92	400200000	45	23.8645	23.8878	24.1062	23.7937	23.6617	23.8027	24.0032	23.6054
+	2.66809	-2.96806	T1H835	T1H835	9	9	3	21.6	21.6	8.2	60.498	0	25.399	311040000	33	21.2479	20.6821	20.9805	21.7657	24.4625	22.679	24.2028	25.2042
+	1.26618	-0.637375	T1H849;A0A4P6D883	T1H849	6	6	6	24	24	24	35.337	0	183.31	45501000	16	21.7593	21.5232	21.8767	20.8742	21.8986	21.891	22.4279	22.3655
+	0.797461	-0.1637	T1H877	T1H877	5	4	4	23.5	19.2	19.2	37.433	0	20.22	217130000	16	23.8606	24.0595	24.1541	23.9003	24.0184	24.0978	24.1432	24.3699
+	0.403495	-0.343431	T1H8C9	T1H8C9	26	26	26	20.6	20.6	20.6	225.21	0	91.289	709720000	83	22.7349	23.3629	23.2315	24.037	23.897	23.2717	24.327	23.2444
+	0.197212	-0.28851	T1H8D0	T1H8D0	2	2	2	1.9	1.9	1.9	240.23	0	37.772	27847000	8	22.1662	19.807	20.7968	21.1142	20.9111	20.864	21.0793	22.1838
+	1.07309	0.247976	T1H8F4	T1H8F4	5	5	5	35.1	35.1	35.1	25.642	0	25.03	567410000	54	24.9771	24.6767	24.6026	24.8642	24.6688	24.6653	24.3191	24.4755
+	2.84008	0.755414	T1H8G2	T1H8G2	7	7	7	46.4	46.4	46.4	12.898	0	23.687	1239600000	71	25.7596	25.8182	25.8939	25.5781	24.9965	25.2135	24.679	25.1392
+	2.42857	0.332553	T1H8J1	T1H8J1	6	6	6	21.3	21.3	21.3	50.506	0	24.516	658350000	54	24.5732	24.7483	24.5763	24.5537	24.3643	24.3038	24.1151	24.3381
+	3.81031	-0.863829	T1H8K4	T1H8K4	4	4	4	20.6	20.6	20.6	34.547	0	8.5049	276510000	25	23.6659	23.9601	23.7759	23.6271	24.5423	24.5515	24.5575	24.8331
+	0.692193	1.06856	T1H8L6	T1H8L6	3	3	3	2.9	2.9	2.9	121.52	0	4.9424	250550000	10	24.414	24.4849	24.7983	24.3676	24.3576	24.1271	21.2297	24.0762
+	0.0317075	0.0382748	T1H8P4	T1H8P4	2	2	2	18.5	18.5	18.5	28.179	0	5.0157	48697000	8	22.103	22.0603	20.8773	22.8174	22.1313	22.0341	21.6461	21.8935
+	0.227955	0.064621	T1H8S7	T1H8S7	7	7	7	14.5	14.5	14.5	105.77	0	36.792	220780000	30	23.2444	23.2687	23.4335	23.2028	23.0035	23.1808	23.2092	23.4974
+	0.998641	0.651167	T1H8S9	T1H8S9	3	2	2	5.7	3.9	3.9	48.231	0.0053517	1.1627	78887000	17	23.2185	22.7831	23.7979	23.0513	22.2171	22.5108	23.3061	22.2122
+	3.71573	-2.29109	T1H8U5	T1H8U5	39	39	39	54.2	54.2	54.2	84.23	0	323.31	16091000000	594	25.8344	25.9967	26.0735	26.7295	28.1925	28.2197	28.3308	29.0555
+	0.233805	0.525882	T1H8W6	T1H8W6	5	5	5	7	7	7	80.728	0	9.2159	134790000	23	23.3851	23.6161	21.9497	22.7059	23.5746	22.6091	19.9865	23.383
+	0.681256	0.491339	T1H8X8	T1H8X8	2	2	2	6.4	6.4	6.4	35.305	0.0031177	1.3275	63171000	8	22.9809	22.7793	22.7022	22.8899	22.3005	22.811	21.3934	22.882
+	4.03991	2.80766	T1H912	T1H912	2	2	2	37.5	37.5	37.5	8.7908	0	10.807	135310000	4	24.3354	24.5062	24.4473	24.0054	21.4609	21.912	20.7363	21.9545
+	0.650121	-0.197202	T1H952	T1H952	12	12	12	46	46	46	46.049	0	194.72	1156500000	147	24.8282	24.6134	24.8119	24.367	25.0199	24.9569	24.8547	24.5778
+	0.463679	-0.384946	T1H954	T1H954	1	1	1	6.3	6.3	6.3	44.675	0	11.653	40863000	5	21.9528	21.2828	20.6505	21.9826	21.7432	21.3619	21.9932	22.3101
+	0.0669643	-0.0232301	T1H969;T1HHC2	T1H969	16	16	16	52.3	52.3	52.3	60.995	0	133.48	4947000000	241	26.9216	27.1662	26.9783	27.3335	27.148	27.1385	26.9079	27.2981
+	1.15127	0.87414	T1H972	T1H972	5	5	2	10.5	10.5	4	76.106	0	12.73	137960000	15	23.0054	23.2243	23.4301	21.9158	22.6426	21.8655	21.874	21.6968
+	2.51473	0.430164	T1H983;R4G2M9	T1H983;R4G2M9	22	22	22	46.1	46.1	46.1	67.426	0	110.39	2836100000	206	26.17	26.1719	26.374	26.3074	26	25.857	25.6405	25.8052
+	1.39587	0.383351	T1H9A2	T1H9A2	5	5	5	7.5	7.5	7.5	108.86	0	31.195	299340000	31	24.0158	23.7683	23.9135	23.5272	23.4043	23.6436	23.1561	23.4874
+	1.35424	0.609619	T1H9B3	T1H9B3	7	7	7	27.1	27.1	27.1	35.882	0	17.459	383480000	39	24.6721	24.4894	25.0149	25.0455	24.4541	24.4348	24.2836	23.611
+	1.96583	0.354989	T1H9D0	T1H9D0	4	4	4	27.6	27.6	27.6	28.146	0	32.19	190490000	36	23.3902	23.2182	22.9794	23.2895	22.7836	22.9199	22.7982	22.9557
+	1.67767	0.364552	T1H9D8	T1H9D8	6	6	6	34.2	34.2	34.2	16.459	0	21.404	1952700000	109	26.1181	26.0868	25.7968	25.8773	25.6827	25.627	25.7555	25.3556
+	3.09282	0.568891	T1H9H3	T1H9H3	8	8	8	25.2	25.2	25.2	65.525	0	98.542	964390000	69	25.8249	25.9516	25.8723	25.8504	25.3807	25.2245	25.5088	25.1098
+	0.961625	0.44964	T1H9J0	T1H9J0	6	6	6	19.1	19.1	19.1	49.858	0	40.375	237420000	43	23.7906	23.781	23.6388	24.0608	23.9067	22.8668	23.189	23.51
+	0.430183	0.0521812	T1H9J4	T1H9J4	1	1	1	6.5	6.5	6.5	33.889	0	18.796	133740000	11	23.2158	23.1064	23.1727	23.1523	23.1096	23.1901	22.9716	23.1671
+	0.672087	0.560767	T1H9N5	T1H9N5	4	4	4	2.8	2.8	2.8	229.61	0	2.8479	25607000	6	20.5642	22.1647	20.9122	21.7421	20.403	20.808	20.7359	21.1933
+	3.738	0.496543	T1H9S7	T1H9S7	11	11	11	9.3	9.3	9.3	189.32	0	30.071	313680000	20	24.959	24.8468	24.8892	25.0002	24.4824	24.5284	24.3003	24.3978
+	0.813118	1.17326	T1H9T0	T1H9T0	2	2	2	15.3	15.3	15.3	33.735	0	9.0725	184580000	18	24.1865	25.2077	22.6975	24.3629	23.9269	23.0887	23.1767	21.5692
+	0.419153	-0.820085	T1H9T3	T1H9T3	2	1	1	18.2	13.8	13.8	30.3	0	2.2019	34232000	7	21.5737	20.7612	20.0681	21.666	21.9764	22.9422	19.5847	22.8461
+	1.62886	0.729496	T1HA06	T1HA06	3	3	3	4.1	4.1	4.1	114.54	0	26.641	31416000	13	22.0268	21.8803	21.8929	22.1191	20.9626	21.2559	21.911	20.8716
+	0.636824	0.395163	T1HA35	T1HA35	3	3	3	12.5	12.5	12.5	35.509	0	3.0749	66691000	50	22.3077	22.0305	22.0314	21.8744	21.9934	22.1564	21.6268	20.8868
+	0.151028	-0.0623498	T1HA39	T1HA39	2	2	2	37.1	37.1	37.1	14.345	0	8.8243	258840000	21	24.2762	24.2277	24.2796	23.6613	24.2941	24.1753	24.0627	24.1622
+	0.162141	-0.182334	T1HA65	T1HA65	2	2	2	4.1	4.1	4.1	49.685	0	7.3246	172310000	28	23.0803	22.1389	23.942	22.6939	23.1201	23.5644	22.5794	23.3206
+	1.7196	0.399552	T1HA80	T1HA80	7	7	7	45.6	45.6	45.6	26.48	0	44.533	507910000	37	25.2604	25.0597	25.3025	25.204	24.745	24.9883	24.9841	24.5109
+	0.241075	-0.238543	T1HA84	T1HA84	3	3	3	5.8	5.8	5.8	100.97	0	15.837	168050000	26	23.7535	23.2214	23.7975	22.1781	23.0809	23.6069	23.7147	23.5022
+	0.187802	0.0767922	T1HA86	T1HA86	4	4	4	17	17	17	34.875	0	18.224	295180000	42	23.8862	23.8927	23.6141	23.8308	23.7246	23.4618	24.1377	23.5926
+	2.05394	0.287882	T1HAD6	T1HAD6	7	7	7	33.4	33.4	33.4	36.398	0	23.444	733960000	63	25.2039	25.2247	25.2443	25.0779	25.0489	24.7912	24.9708	24.7882
+	3.10751	0.365099	T1HAI8	T1HAI8	11	11	11	38.9	38.9	38.9	49.161	0	91.795	712560000	74	24.3249	24.0859	24.328	24.214	23.8615	23.9061	23.8523	23.8726
+	0.905832	1.12853	T1HAJ6	T1HAJ6	3	3	3	14.9	14.9	14.9	51.688	0	4.759	85672000	19	23.0048	24.1073	22.4343	23.5199	23.4538	22.0792	20.9052	22.1141
+	1.76635	-0.676218	T1HAM5	T1HAM5	4	4	4	18.9	18.9	18.9	34.17	0	30.561	171270000	24	23.2338	22.9681	23.0905	22.3305	23.7041	23.6476	23.4644	23.5117
+	2.74449	0.396959	T1HAM6	T1HAM6	5	5	5	25	25	25	33.875	0	42.214	721990000	46	25.6596	25.7236	25.5637	25.6984	25.118	25.1885	25.3644	25.3865
+	3.26606	0.598737	T1HAN8	T1HAN8	8	8	8	5.7	5.7	5.7	197.35	0	9.6904	155630000	14	23.2478	23.2269	22.9125	23.1913	22.4706	22.6381	22.6021	22.4727
+	1.0238	0.865169	T1HAP3	T1HAP3	1	1	1	10.1	10.1	10.1	22.286	0	9.1954	53399000	8	22.7476	22.6615	22.6445	22.2143	22.1118	22.0395	22.2086	20.4472
+	0.492807	-0.704835	T1HAP4	T1HAP4	2	2	2	18.9	18.9	18.9	14.548	0	5.3118	47999000	10	21.5463	20.1641	20.6518	22.4657	21.0201	22.533	22.6777	21.4166
+	4.16568	-3.20545	T1HAR5	T1HAR5	8	8	8	13.6	13.6	13.6	75.713	0	40.746	243020000	23	21.4513	20.4859	21.4733	21.6692	24.1465	24.1789	24.6057	24.9703
+	3.94174	0.382638	T1HAU5	T1HAU5	19	19	19	53.5	53.5	53.5	42.908	0	306.06	8405500000	342	27.3306	27.3166	27.3029	27.3894	26.9104	26.8738	27.0503	26.9742
+	1.09641	2.85399	T1HAV1	T1HAV1	1	1	1	4.7	4.7	4.7	36.786	0.0027397	1.3659	679230000	13	26.4248	27.6385	23.1499	27.0338	22.177	25.2341	24.1908	21.2293
+	0.859654	0.501895	T1HAV3	T1HAV3	4	4	4	10.1	10.1	10.1	106.47	0	19.353	140180000	19	23.4429	23.5605	23.3805	24.4427	23.6186	23.2603	22.8984	23.0417
+	3.52767	-2.11082	T1HAZ2	T1HAZ2	3	3	3	7.4	7.4	7.4	58.059	0	53.744	109000000	13	21.4204	20.6907	20.4693	21.0718	22.9025	22.6131	23.0622	23.5177
+	1.49494	0.737633	T1HB16	T1HB16	3	3	3	4.1	4.1	4.1	83.654	0	3.4119	37167000	9	21.9404	21.8104	21.8127	21.1945	20.6175	21.5447	20.7505	20.8947
+	0.875089	-0.186441	T1HB36	T1HB36	5	5	5	29.4	29.4	29.4	20.933	0	5.9104	164620000	18	23.0023	22.689	22.9751	22.6607	22.9977	23.1547	22.8783	23.0421
+	2.34471	0.303599	T1HB40;A0A4P6D821	T1HB40;A0A4P6D821	45	45	45	54.3	54.3	54.3	98.648	0	231.91	19436000000	616	28.0274	28.0205	28.0038	28.198	27.6183	27.7552	27.8	27.8618
+	0.199595	-0.196443	T1HB59	T1HB59	5	5	5	21.4	21.4	21.4	38.382	0	9.7803	204840000	29	22.7984	24.3313	23.5566	23.4744	23.5509	23.1734	24.1479	24.0743
+	2.29533	0.436903	T1HB68;A0A4P6D614	T1HB68;A0A4P6D614	20	20	20	40.1	40.1	40.1	78.865	0	84.175	1059800000	101	25.0168	24.9034	24.8992	24.6514	24.4619	24.5975	24.2871	24.3768
+	2.79314	0.39553	T1HB69	T1HB69	12	12	12	36.5	36.5	36.5	34.588	0	140.91	18428000000	296	28.677	28.5689	28.6615	28.6656	28.1568	28.1672	28.4488	28.2182
+	0.463698	-0.162283	T1HB86	T1HB86	3	3	3	11.4	11.4	11.4	44.236	0	8.1329	94739000	21	21.9517	22.1388	22.2506	21.9451	22.0094	22.0504	22.2572	22.6183
+	1.53757	0.40979	T1HB91	T1HB91	6	6	6	19.2	19.2	19.2	33.871	0	9.2973	138910000	17	22.8176	22.9496	23.1773	22.7633	22.5097	22.2088	22.6625	22.6876
+	0.0897331	0.0402422	T1HBA3	T1HBA3	7	7	7	16.9	16.9	16.9	52.944	0	48.753	564690000	45	25.1155	25.1911	24.8457	25.0351	24.6579	25.0145	25.3685	24.9855
+	0.123509	0.0809813	T1HBE0	T1HBE0	3	3	3	5.4	5.4	5.4	85.39	0	15.309	49001000	8	21.8554	21.5938	21.7722	21.9194	22.2281	21.6609	21.0964	21.8316
+	1.63683	-2.71572	T1HBF4	T1HBF4	6	6	2	24.4	24.4	13.7	51.285	0.0034965	1.3119	140720000	7	23.5729	21.0844	20.2889	19.4808	23.48	23.7083	23.998	24.1035
+	1.61918	0.45875	T1HBG1	T1HBG1	5	5	5	31	31	31	30.921	0	33.582	414660000	57	24.0299	24.1037	23.9032	24.4373	23.8549	23.6346	23.3856	23.764
+	1.86675	0.484676	T1HBH7	T1HBH7	3	3	3	16.3	16.3	16.3	33.286	0	19.991	172920000	30	23.9048	23.539	24.0634	23.6134	23.3388	23.3873	23.0951	23.3606
+	0.552836	0.134629	T1HBI6	T1HBI6	14	14	14	32.8	32.8	32.8	58.209	0	39.902	676050000	122	23.9169	23.9427	23.7023	23.5776	23.7232	23.7743	23.4467	23.6568
+	2.07122	0.672529	T1HBK8	T1HBK8	7	7	7	21.8	21.8	21.8	39.13	0	19.551	996740000	82	25.1796	24.5564	25.0294	24.8492	24.3873	24.4296	24.1645	23.9431
+	2.07025	0.560563	T1HBM4	T1HBM4	4	4	4	11	11	11	48.98	0	14.249	164010000	22	23.3177	23.5781	23.3098	23.7022	22.654	22.9408	22.8887	23.182
+	0.0115124	0.013226	T1HBM5	T1HBM5	5	5	5	21.2	21.2	21.2	131.85	0	6.502	128710000	22	23.1833	23.0466	23.2353	21.9604	23.263	22.8393	23.1064	22.164
+	1.65373	0.651786	T1HBM7	T1HBM7	5	5	5	22	22	22	32.624	0	17.003	141750000	16	23.0288	22.7752	22.9343	22.3642	22.3639	22.3072	21.6835	22.1407
+	0.319367	0.108689	T1HBN6	T1HBN6	8	8	2	13.7	13.7	2.6	111.09	0	35.918	172860000	33	22.8171	22.5537	22.7433	22.3496	22.5172	22.6788	22.227	22.6059
+	0.117951	0.0386152	T1HBP2	T1HBP2	7	7	7	7.8	7.8	7.8	157.24	0	21.978	96962000	15	22.3299	22.4244	21.9716	22.3585	22.4132	22.1749	22.0985	22.2432
+	1.42031	0.426476	T1HBP5	T1HBP5	6	6	6	17.6	17.6	17.6	62.858	0	23.523	374750000	63	24.3441	24.3297	24.316	24.238	24.225	24.067	23.5465	23.6834
+	0.465419	0.184893	T1HBP6	T1HBP6	4	4	4	20.7	20.7	20.7	43.666	0.0012175	1.7526	47901000	10	21.1103	21.5927	21.741	21.8508	21.4918	21.4604	21.4345	21.1685
+	0.189413	0.0665336	T1HBP7;A0A5P1HFD3	T1HBP7	7	7	7	21.3	21.3	21.3	53.152	0	9.8704	339720000	29	24.2508	24.4421	24.1723	24.0756	24.0759	24.0178	24.073	24.508
+	1.51052	-0.399297	T1HBQ4	T1HBQ4	11	11	11	25.5	25.5	25.5	62.576	0	30.704	655800000	89	23.4783	23.3903	23.7121	23.1791	24.0434	23.9306	23.6523	23.7308
+	2.67026	0.439749	T1HBS4	T1HBS4	4	4	4	23.4	23.4	23.4	26.736	0	30.846	316510000	35	23.9748	24.0463	23.9623	23.8206	23.3465	23.4458	23.6661	23.5865
+	0.390895	-0.255924	T1HBU6	T1HBU6	2	2	2	4	4	4	96.535	0	2.9046	23909000	6	21.2283	21.1044	21.3754	20.1223	21.2312	21.2957	21.1017	21.2255
+	1.25121	-0.277887	T1HBY1	T1HBY1	6	6	6	23.8	23.8	23.8	38.595	0	24.09	389720000	36	23.2107	23.6696	23.4363	23.4945	23.6517	23.5886	23.7796	23.9027
+	3.16745	-1.42145	T1HC14	T1HC14	3	3	3	20	20	20	24.025	0	16.679	281280000	28	23.0217	23.4052	23.5577	23.5012	24.4711	24.5147	24.9282	25.2576
+	0.636186	0.120317	T1HC17	T1HC17	42	42	42	41.9	41.9	41.9	148.47	0	186.3	3156700000	323	25.7768	25.5365	25.6331	25.806	25.5997	25.6164	25.3801	25.6748
+	0.899526	0.302435	T1HC22	T1HC22	3	3	3	10.2	10.2	10.2	39.856	0	5.0632	75385000	9	22.7112	22.2863	21.9978	22.0344	22.0437	21.9875	21.9563	21.8323
+	2.87107	0.416548	T1HC31;R4FQW5	T1HC31;R4FQW5	7	7	7	48.9	48.9	48.9	22.142	0	13.098	471540000	44	23.9227	23.8192	23.9178	24.0304	23.5607	23.3324	23.6054	23.5255
+	0.431133	-0.149458	T1HC39	T1HC39	10	10	10	11.7	11.7	11.7	125.73	0	58.403	843000000	41	26.3726	26.1872	26.4215	25.9808	26.6232	26.2534	26.5514	26.1318
+	1.31807	0.195803	T1HC43	T1HC43	4	4	4	6.2	6.2	6.2	69.757	0	4.1394	54608000	8	21.5516	21.7039	21.6947	21.4076	21.3451	21.4741	21.3185	21.437
+	2.0293	-4.30703	T1HC71	T1HC71	3	3	3	16.1	16.1	16.1	22.471	0	45.585	745220000	20	20.9107	21.1187	21.8248	25.7613	26.5587	26.4963	26.6923	27.0964
+	1.97886	-0.467183	T1HC83	T1HC83	4	4	4	42.9	42.9	42.9	12.883	0	15.68	404550000	40	24.3253	24.1775	24.4379	24.0403	24.7746	24.8361	24.4347	24.8042
+	0.229342	-0.0737538	T1HC97	T1HC97	10	10	10	16.9	16.9	16.9	100.75	0	89.121	478090000	58	23.8124	23.9132	24.243	23.8974	24.2061	24.0928	23.7907	24.0714
+	2.03548	-0.81479	T1HCA1	T1HCA1	5	5	5	32.1	32.1	32.1	36.418	0	60.797	365970000	41	23.3384	23.7903	23.4301	23.0983	24.1966	23.8438	24.2448	24.631
+	0.833228	0.293257	T1HCA3	T1HCA3	5	5	5	59.2	59.2	59.2	13.184	0	76.634	1576200000	56	26.7133	26.4176	26.5599	26.4432	26.6772	26.2543	25.9041	26.1255
+	0.268598	-0.346882	T1HCB7	T1HCB7	3	3	3	11.8	11.8	11.8	30.908	0	3.6307	103390000	28	22.8392	22.8099	22.1457	22.2574	23.4515	23.2125	23.4091	21.3667
+	3.35735	0.534701	T1HCC7	T1HCC7	9	9	9	36.1	36.1	36.1	33.937	0	40.134	1022200000	96	25.1581	24.9675	24.9905	24.9718	24.4157	24.6281	24.3562	24.5491
+	1.63374	0.507908	T1HCD2	T1HCD2	4	4	4	4.6	4.6	4.6	127.63	0	16.215	93787000	17	22.3898	22.7496	22.8788	22.9818	22.5325	22.2764	22.0757	22.0839
+	0.0332922	-0.0122967	T1HCH5	T1HCH5	4	4	4	27.1	27.1	27.1	33.38	0	10.223	167060000	17	23.8322	23.688	23.8874	23.6199	23.5955	24.0485	23.8477	23.585
+	0.64021	0.480095	T1HCH6	T1HCH6	2	2	2	4.8	4.8	4.8	52.27	0.0023548	1.4036	26528000	4	21.0101	22.0541	22.1605	21.0958	21.2987	21.4057	21.1315	20.5642
+	2.55388	-4.15449	T1HCK9	T1HCK9	3	3	3	21.5	21.5	21.5	13.759	0	4.7327	598010000	22	21.1562	21.1343	21.393	24.3746	25.6326	25.5899	26.8224	26.6312
+	1.57301	-1.35079	T1HCL7	T1HCL7	3	3	3	9.4	9.4	9.4	50.976	0	12.3	47121000	6	20.2708	20.2963	20.7017	21.4462	21.4219	21.8077	21.7704	23.1182
+	0.381284	-0.365976	T1HCL8	T1HCL8	4	4	4	8.3	8.3	8.3	73.861	0	33.968	87871000	13	21.6029	22.7502	21.5467	22.4947	22.5608	22.0674	21.999	23.2312
+	0.654822	0.267311	T1HCP6	T1HCP6	1	1	1	4.1	4.1	4.1	37.745	0	3.4421	18873000	12	20.5628	20.8198	20.271	20.8396	20.6464	20.457	20.3556	19.9649
+	1.45114	0.471422	T1HCQ4	T1HCQ4	6	6	6	16.4	16.4	16.4	54.697	0	11.63	289710000	38	24.1309	23.7709	24.1161	23.7883	23.892	23.4252	23.2314	23.3719
+	0.813715	1.11565	T1HCR1	T1HCR1	3	3	3	7.3	7.3	7.3	55.573	0	6.0946	111730000	13	23.2571	23.2554	22.981	23.102	22.7889	19.9955	22.7031	22.6455
+	3.14532	-3.11752	T1HCT9	T1HCT9	3	3	3	36.6	36.6	36.6	15.307	0	102.52	334500000	26	21.2406	21.8153	21.6664	23.2772	25.0383	24.9566	24.748	25.7268
+	0.164088	0.201603	T1HCU1	T1HCU1	3	3	3	3.4	3.4	3.4	142.29	0	4.1222	27979000	7	21.7633	21.1155	21.3903	21.0746	21.0057	20.6011	20.4976	22.4328
+	0.512947	0.137211	T1HCU9	T1HCU9	16	16	16	25.2	25.2	25.2	114.71	0	82.826	1045900000	120	24.0443	24.2954	24.1208	24.4962	24.1852	23.9007	24.2141	24.1079
+	0.227575	-0.14899	T1HCW9	T1HCW9	4	4	4	11.2	11.2	11.2	62.071	0	6.8627	158530000	17	22.9318	22.6747	23.6122	23.1343	23.2072	22.789	23.6249	23.328
+	0.391318	-0.216784	T1HCY1	T1HCY1	6	6	6	19.5	19.5	19.5	41.046	0	14.905	172070000	18	22.7894	23.0629	22.4474	22.1265	22.6082	22.5842	23.0874	23.0136
+	1.78956	0.880111	T1HCY9	T1HCY9	2	2	2	9.8	9.8	9.8	25.702	0	2.8863	26612000	27	20.595	20.6708	20.7807	20.8332	20.3287	19.932	19.9955	19.103
+	2.68624	0.35299	T1HD44;A0A4P6D992	T1HD44;A0A4P6D992	7	7	7	5.4	5.4	5.4	206.88	0	21.359	482020000	54	24.8743	24.8326	24.8721	24.5904	24.4453	24.4443	24.4242	24.4436
+	0.715514	0.389688	T1HD61	T1HD61	4	4	4	5.8	5.8	5.8	105.37	0	5.5704	94651000	19	22.8132	22.5721	22.4495	22.2145	22.3696	22.2988	22.3997	21.4224
+	1.05793	0.113907	T1HD70	T1HD70	20	20	20	46.3	46.3	46.3	48.711	0	117.63	2014700000	320	25.24	25.3272	25.203	25.165	24.9926	25.1779	25.1321	25.177
+	0.434282	0.21351	T1HD78	T1HD78	7	7	7	34.1	34.1	34.1	35.621	0	92.345	700080000	104	25.2418	25.6779	25.0475	25.3983	25.2118	25.5409	24.7014	25.0574
+	1.56001	0.646485	T1HD86	T1HD86	3	3	3	7.1	7.1	7.1	79.698	0	7.6434	90249000	20	22.8259	22.5029	22.5973	22.2368	22.1778	22.1153	21.9281	21.3557
+	3.43169	-2.53741	T1HDA4	T1HDA4	6	6	6	27.5	27.5	27.5	34.046	0	9.0414	133990000	15	20.4106	20.4509	20.6517	21.5444	22.9604	23.2335	23.032	23.9815
+	0.249955	0.102579	T1HDC7	T1HDC7	6	6	6	21.8	21.8	21.8	42.59	0	168.66	273810000	46	23.2624	23.0724	23.6684	23.6339	23.4646	23.3661	23.0729	23.3231
+	3.81478	-3.51793	T1HDF3	T1HDF3	3	3	2	38.7	38.7	28.6	13.04	0	15.667	317970000	14	21.1173	22.2975	20.9463	21.3132	24.588	25.3066	24.3177	25.5338
+	0.0157372	-0.0600691	T1HDG9	T1HDG9	5	5	5	6	6	6	120.52	0	16.027	242950000	7	21.5542	24.7333	24.6388	22.0144	20.3606	24.2354	24.2866	24.2984
+	3.26912	-1.24725	T1HDJ8	T1HDJ8	9	9	9	18.3	18.3	18.3	90.83	0	19.863	305250000	33	22.1301	22.7052	22.6029	22.8064	23.6951	23.6166	23.8002	24.1217
+	0.946962	-0.824795	T1HDK5	T1HDK5	17	17	17	25.4	25.4	25.4	98.292	0	38.296	882740000	67	23.4038	23.5305	23.2307	24.9573	24.1957	24.3281	24.9518	24.9458
+	0.630459	-0.417997	T1HDK6	T1HDK6	9	9	9	16.8	16.8	16.8	75.412	0	44.364	657150000	49	24.6499	24.628	24.4738	23.3902	24.54	24.5331	24.8579	24.8828
+	0.0826276	0.0537434	T1HDR2	T1HDR2	3	3	3	6.7	6.7	6.7	98.158	0	5.9045	110270000	12	23.2281	22.9354	23.1094	23.3987	23.6144	23.3244	22.7287	22.7892
+	0.241625	0.379755	T1HDS9	T1HDS9	4	4	4	6.6	6.6	6.6	87.62	0	26.244	25353000	17	20.7375	22.026	19.4238	21.5942	21.3441	20.0952	20.583	20.2402
+	0.185813	0.247529	T1HDT8	T1HDT8	2	2	2	8.1	8.1	8.1	57.037	0.0064565	1.1096	23395000	7	22.0893	21.8743	21.9383	20.1283	21.5771	21.4588	21.4664	20.5377
+	2.32122	0.414665	T1HDT9	T1HDT9	8	8	8	41.1	41.1	41.1	33.851	0	51.833	1181100000	69	25.7199	25.7734	25.9196	25.9453	25.5602	25.2759	25.3058	25.5576
+	0.521629	-0.57851	T1HDV8	T1HDV8	2	2	2	8.3	8.3	8.3	38.099	0	7.9859	275800000	24	22.9006	24.5294	23.6047	24.864	25.2329	24.6195	24.198	24.1624
+	0.0594884	0.0149403	T1HDW0	T1HDW0	15	15	15	25.1	25.1	25.1	105.33	0	57.216	811620000	101	23.8203	23.8683	23.9416	24.1081	23.7363	23.9426	24.0089	23.9906
+	1.1565	0.142344	T1HE43	T1HE43	14	14	14	33.3	33.3	33.3	90.87	0	93.932	3164300000	209	26.8934	26.9964	27.0801	27.091	26.8634	26.7492	26.9214	26.9576
+	0.22688	0.095469	T1HE80;G1K0F3;A0A4P6D8Q4	T1HE80;G1K0F3	10	10	9	36.5	36.5	32.2	37.276	0	36.414	391630000	36	23.5124	23.6391	23.4131	23.9784	23.7104	23.4046	23.2849	23.7613
+	0.723261	0.386963	T1HE95	T1HE95	6	6	6	10.4	10.4	10.4	80.209	0	36.717	152340000	18	23.6595	22.8596	23.2419	23.9261	23.1262	23.0428	23.2559	22.7142
+	1.38585	-1.07477	T1HE96	T1HE96	2	2	2	9.2	9.2	9.2	35.825	0	9.3504	59753000	7	20.8902	21.3517	20.9992	22.1475	22.0668	22.2485	22.0547	23.3177
+	2.39057	0.290044	T1HEA8	T1HEA8	16	16	16	45.4	45.4	45.4	57.503	0	101.66	3033100000	184	26.2058	26.1382	26.2936	26.0608	25.9912	25.8569	25.7951	25.895
+	0.914316	-1.01553	T1HEB4	T1HEB4	7	7	7	9.8	9.8	9.8	117.87	0	23.646	163920000	23	22.9838	20.8567	23.3374	22.5693	23.3679	23.1379	23.7068	23.5967
+	2.70353	0.504383	T1HEC4	T1HEC4	12	12	12	38.9	38.9	38.9	53.555	0	79.832	1194900000	141	24.9778	24.932	24.814	25.0424	24.3855	24.3028	24.6822	24.3781
+	0.133437	0.0489793	T1HEH7	T1HEH7	3	3	3	40.3	40.3	40.3	14.154	0	18.849	134900000	20	23.1234	23.261	22.7513	22.9159	22.9979	22.8641	23.1769	22.8167
+	1.73247	0.349054	T1HEI7	T1HEI7	5	5	5	56.2	56.2	56.2	14.174	0	15.717	410810000	31	23.9885	23.8665	23.9563	24.077	23.8499	23.6716	23.6037	23.3669
+	0.321266	-0.0548587	T1HEI8	T1HEI8	9	9	9	18.8	18.8	18.8	71.281	0	53.202	1168000000	66	24.7158	24.952	24.9145	24.7986	24.8488	24.8531	24.8541	25.0443
+	1.28661	0.606665	T1HEM4	T1HEM4	5	5	5	23.8	23.8	23.8	31.996	0	9.2642	180520000	28	23.2895	23.1984	23.2236	23.8584	23.0713	23.0775	22.7478	22.2467
+	0.44386	-0.301751	T1HEN5	T1HEN5	5	5	5	7.9	7.9	7.9	85.874	0	5.1245	36708000	9	22.1434	20.8832	22.105	21.9175	21.9258	21.9782	22.1988	22.1533
+	0.716596	-1.65562	T1HEX0;T1HWL1	T1HEX0	9	3	2	29	12.4	10.6	49.976	0	9.9435	120770000	14	21.5095	20.1214	22.264	23.5486	25.5509	21.3	23.5938	23.6214
+	2.0437	0.28891	T1HF00	T1HF00	9	9	9	24.7	24.7	24.7	57.688	0	67.537	396870000	50	24.0493	23.9957	24.0076	24.1592	23.96	23.6747	23.689	23.7325
+	0.359575	0.147986	T1HF17	T1HF17	7	5	5	68.4	50.5	50.5	10.238	0	6.5141	1785500000	62	26.9016	26.654	26.8385	26.5372	26.5145	26.3138	27.0368	26.4743
+	1.19507	-0.542524	T1HF19;A0A4P6DHQ0	T1HF19;A0A4P6DHQ0	13	13	13	29.7	29.7	29.7	66.301	0	45.195	827660000	64	24.3938	24.3479	24.1465	23.3703	24.6483	24.6161	24.5274	24.6369
+	0.467538	0.138409	T1HF26	T1HF26	5	5	5	52.5	52.5	52.5	11.764	0	9.5247	3050100000	88	26.917	26.6768	26.6326	26.3237	26.4342	26.558	26.3818	26.6224
+	0.148195	0.446031	T1HF32	T1HF32	3	3	3	17.6	17.6	17.6	27.88	0	5.8704	199480000	8	24.1369	24.0772	21.4105	23.9711	20.1451	23.9121	23.8875	23.8667
+	0.420672	0.123949	T1HF38	T1HF38	8	8	8	12	12	12	134.71	0	13.408	215960000	29	22.9362	23.2859	23.0826	22.7693	23.0269	22.7428	22.8047	23.0038
+	0.180573	0.275972	T1HF41	T1HF41	2	2	2	7.6	7.6	7.6	60.565	0	6.0375	51834000	13	21.9417	22.1	22.6685	20.415	21.9679	22.1299	20.5802	21.3434
+	0.191916	0.0869446	T1HF43	T1HF43	5	5	5	13	13	13	47.596	0	13.13	115260000	24	22.6509	22.9127	22.8161	23.2299	22.9317	22.6875	23.1152	22.5274
+	0.58393	-0.210387	T1HF47;R4FN59;G1K062	T1HF47;R4FN59	5	5	5	34.7	34.7	34.7	24.671	0	22.401	253320000	33	23.4928	23.6821	23.224	23.5676	23.7107	23.769	23.3299	23.9983
+	1.43137	2.49741	T1HF55	T1HF55	2	2	2	35.3	35.3	35.3	8.1856	0	15.861	264630000	9	25.3853	24.7572	25.072	24.9637	20.9207	20.9683	24.0503	24.2492
+	0.31042	-0.185562	T1HF67	T1HF67	9	9	9	14.2	14.2	14.2	116.87	0	26.267	263010000	33	23.467	22.9753	23.1175	22.4156	23.4568	22.9919	23.3243	22.9447
+	3.73025	0.944691	T1HF68	T1HF68	4	4	4	42.7	42.7	42.7	12.14	0	40.604	323540000	36	24.7457	24.4781	24.5088	24.7893	23.7412	23.6385	23.8819	23.4815
+	1.03117	0.221926	T1HF84	T1HF84	6	6	6	42.1	42.1	42.1	18.069	0	32.425	257700000	25	24.0557	24.5286	24.2562	24.4075	24.12	23.9843	24.062	24.194
+	3.38758	0.342647	T1HF86;T1HFE0;T1HFE1	T1HF86	14	14	14	18.1	18.1	18.1	111.06	0	23.614	696020000	67	24.4059	24.4227	24.3586	24.5768	24.1093	24.1048	24.0642	24.1151
+	0.833249	-0.854792	T1HFF0	T1HFF0	3	3	3	13.8	13.8	13.8	40.289	0	10.195	102800000	10	23.3588	21.0359	22.417	21.6822	23.0526	23.2772	22.8439	22.7393
+	0.211127	0.0795703	T1HFF2;T1HMY8	T1HFF2;T1HMY8	8	8	8	37	37	37	26.037	0	9.1359	199060000	24	22.9398	23.1355	23.1998	23.4826	23.3191	23.2034	22.8569	23.06
+	0.730722	-0.421042	T1HFF6	T1HFF6	20	20	20	14.8	14.8	14.8	185.63	0	35.884	1183200000	98	24.1556	24.8274	24.8903	24.2122	24.7025	25.3617	24.5026	25.2028
+	0.0318639	0.0666847	T1HFG1	T1HFG1	2	2	2	5.5	5.5	5.5	42.179	0	3.0841	45008000	11	22.4854	22.4819	22.3369	20.0824	22.2889	22.1499	22.1407	20.5403
+	3.88943	-2.6323	T1HFH0	T1HFH0	4	4	4	10.3	10.3	10.3	68.611	0	8.4837	128040000	6	20.8603	20.3087	20.9325	20.902	22.915	22.9887	24.0305	23.5984
+	3.22913	-0.668154	T1HFH1	T1HFH1	9	9	9	35	35	35	44.201	0	77.508	1152400000	78	25.2244	25.4716	25.3428	25.2171	25.8373	25.8952	26.2101	25.986
+	0.473206	0.84247	T1HFI4	T1HFI4	2	2	2	9.1	9.1	9.1	28.935	0.00041034	1.8519	96788000	8	23.4389	23.5422	23.1404	20.8845	21.1787	21.2637	21.8315	23.3621
+	0.856794	0.611918	T1HFN5	T1HFN5	4	4	4	14.8	14.8	14.8	53.644	0	21.494	70309000	14	22.2897	22.3887	22.8003	22.7877	22.2588	20.9955	22.0511	22.5132
+	0.588498	0.189778	T1HFP0	T1HFP0	8	8	8	29.4	29.4	29.4	51.501	0	60.457	665830000	54	25.6948	25.5745	25.6849	25.1765	25.5073	25.4665	25.2852	25.1126
+	1.55561	0.385854	T1HFP3;R4G4R7;T1HFS9	T1HFP3;R4G4R7	15	15	15	67.9	67.9	67.9	32.621	0	100.97	5249000000	232	27.1497	27.102	27.1575	27.3604	27.0611	26.5915	26.9646	26.6091
+	2.44881	0.391945	T1HFP8	T1HFP8	8	8	8	25.4	25.4	25.4	48.427	0	62.582	302800000	42	23.6825	23.8236	23.7712	23.8362	23.4239	23.5128	23.1624	23.4466
+	0.00542589	0.00996208	T1HFP9	T1HFP9	4	3	3	7.2	6	6	79.079	0	18.026	133820000	14	24.6507	23.5405	22.9904	21.9229	23.016	23.0263	23.0563	23.9661
+	0.932487	0.722211	T1HFR5	T1HFR5	11	10	1	27.4	26.1	3.5	71.241	0	89.102	817780000	64	25.9502	25.5967	24.3946	25.4911	24.0581	24.7045	24.7403	25.0408
+	0.174137	0.952369	T1HFR9;T1HFV3;T1I362	T1HFR9;T1HFV3	9	3	3	24.4	7.2	7.2	56.34	0	5.2042	610730000	12	26.4896	25.9074	20.9741	25.874	21.3761	20.6684	27.657	25.7341
+	0.755266	0.582778	T1HFS7	T1HFS7	13	13	12	32.6	32.6	31.2	65.45	0	66.239	433510000	34	24.1694	23.9061	22.7783	23.5972	22.3871	23.1675	23.0862	23.4793
+	3.91234	-1.36244	T1HFT8	T1HFT8	16	16	16	36.5	36.5	36.5	56.23	0	102.29	2151000000	202	25.3178	25.1864	25.0354	24.6915	26.3556	26.2327	26.5362	26.5564
+	0.931178	0.295225	T1HFT9	T1HFT9	4	4	4	13.1	13.1	13.1	59.263	0	12.789	339190000	34	23.8545	24.0515	24.1916	23.9368	24.0749	23.7829	23.5981	23.3977
+	0.117586	0.054873	T1HFU1	T1HFU1	10	10	10	60.9	60.9	60.9	21.539	0	56.754	1937800000	120	26.1381	25.4112	25.4501	25.6699	25.7236	25.626	25.6108	25.4893
+	1.56822	0.28338	T1HFU2	T1HFU2	12	12	12	38.9	38.9	38.9	41.106	0	35.219	495690000	56	24.246	24.2616	24.0466	24.4259	24.1364	23.8806	23.9113	23.9182
+	3.02779	0.560985	T1HFV0	T1HFV0	22	22	22	48.8	48.8	48.8	68.266	0	146.22	4071900000	258	25.7951	25.584	25.8083	25.7127	25.356	25.2205	25.0173	25.0623
+	0.833985	0.392789	T1HFZ7	T1HFZ7	13	13	13	45	45	45	48.607	0	146.09	2546100000	188	26.3202	25.9515	26.1382	26.2651	26.2814	26.0056	25.4698	25.3471
+	1.81707	0.552678	T1HFZ9	T1HFZ9	4	4	4	10.8	10.8	10.8	61.133	0	23.909	109450000	26	22.8466	22.7016	23.0884	22.8862	22.679	22.3951	22.2481	21.99
+	0.762296	1.38278	T1HG75	T1HG75	2	2	2	12	12	12	27.133	0	2.9	78682000	9	23.3279	20.8035	23.2978	23.227	21.5893	22.9715	20.1806	20.3837
+	1.16805	0.812557	T1HG94	T1HG94	3	3	3	17.5	17.5	17.5	22.568	0	17.565	304630000	21	24.9005	24.4569	24.355	24.0086	23.9019	24.0191	23.8754	22.6745
+	1.70659	-1.65974	T1HGC3	T1HGC3	2	2	2	35.2	35.2	35.2	6.036	0.0019984	1.5636	43557000	6	20.355	21.2978	21.2923	21.2795	24.1013	22.0956	22.5139	22.1527
+	2.20585	0.583444	T1HGE0	T1HGE0	14	14	14	61.9	61.9	61.9	26.152	0	127.07	8777600000	333	28.1283	28.1187	28.1381	28.4025	27.8538	27.7995	27.4221	27.3784
+	0.00414856	-0.00317335	T1HGG8	T1HGG8	5	5	5	17.9	17.9	17.9	36.304	0	2.7048	156990000	15	22.5395	22.3605	23.0811	23.0323	22.3417	22.881	22.6115	23.1918
+	0.123044	0.160572	T1HGH0	T1HGH0	2	2	2	6	6	6	42.299	0	13.186	46454000	11	22.3169	22.2731	22.1288	20.4121	21.2153	21.4864	21.8644	21.9226
+	2.71877	0.544117	T1HGJ9	T1HGJ9	11	11	11	65.8	65.8	65.8	17.484	0	146.83	14331000000	343	30.0133	30.3289	30.2121	30.1001	29.8396	29.6036	29.5548	29.48
+	2.0901	-1.22212	T1HGL4	T1HGL4	13	13	13	5.4	5.4	5.4	323.55	0	25.114	535510000	62	22.2482	22.7609	23.0069	23.2801	23.4878	24.2276	23.9224	24.5468
+	0.990502	0.151651	T1HGQ7	T1HGQ7	42	42	9	59.4	59.4	11.8	98.437	0	276.19	14570000000	673	27.4898	27.3123	27.6707	27.5013	27.3836	27.3208	27.3932	27.2699
+	0.718105	0.202851	T1HGR9	T1HGR9	4	4	4	16	16	16	35.39	0	35.508	274290000	28	23.8011	23.2657	23.6077	23.2631	23.3503	23.2973	23.2984	23.1804
+	3.1721	-0.86227	T1HGS9	T1HGS9	18	18	18	61.2	61.2	61.2	44.574	0	49.714	2058700000	153	24.7347	25.312	24.8528	24.9902	25.8096	25.8204	25.7356	25.9732
+	0.423811	0.562451	T1HGV2;A0A4P6D8L1	T1HGV2	4	4	4	20.9	20.9	20.9	46.99	0	11.526	121100000	13	23.2365	23.2077	23.3344	22.6945	23.4373	23.0376	22.87	20.8783
+	0.321922	0.111317	T1HGW0	T1HGW0	3	3	3	41.4	41.4	41.4	14.448	0	46.51	266270000	33	23.803	23.8498	23.5356	23.5083	23.4435	23.4512	23.9134	23.4433
+	0.748857	0.201849	T1HGW1;A0A4V0Y8X0;A0A4P6DAT8;T1IEM7	T1HGW1	147	147	141	41.3	41.3	39.4	615.22	0	323.31	16467000000	1208	26.4095	26.536	26.5233	26.1988	26.4159	26.3496	25.9409	26.1538
+	1.33389	0.212152	T1HGX1	T1HGX1	37	37	11	78.3	78.3	22.4	55.71	0	312.55	28006000000	848	28.895	28.8038	28.9256	29.0252	28.7634	28.7484	28.8007	28.4885
+	0.889265	-1.45257	T1HGZ3	T1HGZ3	2	2	2	5.9	5.9	5.9	52.22	0	2.9059	53255000	4	21.3716	20.4696	20.9781	21.9763	22.9515	23.0458	20.5042	24.1043
+	1.3871	1.80796	T1HH11	T1HH11	2	2	2	7.6	7.6	7.6	27.099	0.0060929	1.1259	101410000	7	23.9585	23.8248	23.9271	23.6175	21.5104	24.094	21.2449	21.2468
+	1.51116	0.270926	T1HH29;G1K058	T1HH29	12	12	12	39.4	39.4	39.4	46.85	0	97.157	1766600000	88	26.2944	26.5014	26.1653	26.2331	25.8623	26.0521	26.171	26.0251
+	0.776223	-0.161392	T1HH36	T1HH36	9	9	9	27	27	27	58.018	0	18.767	472330000	44	23.6607	23.7455	23.9388	23.5122	23.9105	23.958	23.7254	23.9088
+	0.494366	-0.357687	T1HH37	T1HH37	4	4	4	5.9	5.9	5.9	70.483	0	3.0468	101410000	16	23.0327	22.9432	22.2195	22.1571	22.9714	22.918	23.5222	22.3717
+	1.42757	0.382353	T1HH40	T1HH40	11	9	9	41	31.5	31.5	43.281	0	82.47	740870000	70	23.932	24.2617	24.1374	23.8633	23.8609	23.7187	23.3491	23.7363
+	1.21558	-1.96378	T1HH45	T1HH45	4	4	4	8	8	8	95.517	0	9.1438	171700000	12	20.7381	23.0005	22.6035	19.857	22.7271	22.9521	23.9173	24.4577
+	0.117073	0.303589	T1HH53	T1HH53	2	2	2	5.7	5.7	5.7	71.901	0	2.9272	124240000	7	20.7667	23.678	23.9035	23.1327	23.2888	23.1462	20.64	23.1916
+	0.907841	0.288987	T1HH61	T1HH61	2	2	2	15.5	15.5	15.5	17.512	0	5.3641	375760000	15	24.4974	24.87	24.9889	24.7354	24.2675	24.3432	24.5062	24.8189
+	0.051566	-0.0633478	T1HHB2	T1HHB2	3	3	1	9.3	9.3	4.2	75.524	0	4.5261	46591000	10	21.4717	20.7395	21.954	21.5765	21.9667	21.4822	22.0271	20.5192
+	0.888842	0.322272	T1HHC0	T1HHC0	6	6	6	37.8	37.8	37.8	22.224	0	14.094	179530000	14	23.599	23.4918	24.0165	23.7931	23.818	23.2647	23.346	23.1826
+	3.41862	-2.48182	T1HHE6	T1HHE6	3	3	3	61.4	61.4	61.4	8.1723	0	22.183	117520000	8	21.1838	20.5383	21.4252	20.299	23.2713	22.8558	23.2996	23.9468
+	0.156559	-0.0580821	T1HHF1	T1HHF1	9	9	9	46.6	46.6	46.6	32.879	0	58.639	1122500000	91	24.837	24.9984	25.214	25.4404	25.0975	25.1038	25.3351	25.1857
+	1.00592	0.367765	T1HHF5	T1HHF5	5	5	5	26.2	26.2	26.2	24.123	0	35.742	2326900000	39	27.1402	27.182	27.2311	27.4062	26.5075	26.7057	27.3412	26.9339
+	0.0541386	0.0195494	T1HHK4	T1HHK4	6	6	6	27.4	27.4	27.4	28.621	0	8.9603	721340000	27	25.771	25.8012	25.6217	25.8473	26.067	25.5334	25.6151	25.7476
+	0.381144	0.142407	T1HHL6	T1HHL6	11	11	11	38.3	38.3	38.3	42.516	0	49.104	1354900000	73	26.0253	25.8016	25.9236	26.4788	25.9135	26.0966	25.7637	25.8858
+	0.820233	0.307433	T1HHN1	T1HHN1	3	3	3	7	7	7	55.522	0	3.9439	139310000	13	23.1259	23.4892	22.9553	22.9145	22.5069	22.9187	23.1249	22.7046
+	0.844715	0.189314	T1HHP0	T1HHP0	20	20	20	71.4	71.4	71.4	31.523	0	323.31	10679000000	465	27.9104	27.9743	27.606	27.9872	27.5765	27.8743	27.6736	27.5963
+	0.921612	-0.500014	T1HHR1	T1HHR1	9	9	9	14.1	14.1	14.1	91.574	0	17.039	160270000	40	22.6754	22.4641	21.7069	21.8253	22.7269	23.0219	22.57	22.3529
+	0.167546	-0.0595732	T1HHR2	T1HHR2	19	19	11	35.1	35.1	23.6	88.474	0	128.75	2493600000	172	25.2742	25.4388	25.4573	25.1573	25.6685	25.3464	25.1021	25.4488
+	0.303522	0.382953	T1HHT0	T1HHT0	4	4	4	6.4	6.4	6.4	108.69	0	2.84	44104000	7	22.2552	20.9417	22.0043	21.0597	21.8584	19.9788	21.3649	21.5268
+	1.54119	0.18722	T1HHU4	T1HHU4	15	7	7	30.1	16.4	16.4	88.775	0	31.052	330870000	46	23.5997	23.7455	23.6029	23.648	23.6196	23.416	23.4517	23.3598
+	0.218722	0.0889797	T1HHU8	T1HHU8	10	10	10	28.3	28.3	28.3	49.057	0	94.962	1123300000	101	25.7051	25.5878	25.7611	25.0933	25.561	25.5333	25.3395	25.3576
+	1.01266	1.20814	T1HHZ4	T1HHZ4	7	7	6	14.7	14.7	13	79.063	0	9.8001	79986000	17	22.8498	22.7868	22.5759	22.1516	22.4515	20.5513	20.1736	22.3552
+	2.05107	0.399698	T1HI15	T1HI15	6	6	6	9.7	9.7	9.7	96.613	0	16.03	145390000	19	22.9395	23.0839	22.7579	23.0667	22.4777	22.4568	22.5392	22.7755
+	4.35799	-2.60679	T1HI17	T1HI17	4	4	4	23.8	23.8	23.8	22.137	0	11.174	226940000	12	21.0181	21.4819	21.5323	22.0411	24.1995	23.9729	23.8615	24.4666
+	0.895786	0.594181	T1HI25	T1HI25	5	5	5	26.1	26.1	26.1	27.905	0	29.057	295110000	32	24.1019	24.8306	24.0919	23.6711	23.8486	22.9356	23.545	23.9895
+	1.0043	0.239089	T1HI33	T1HI33	4	4	4	8.5	8.5	8.5	87.862	0	10.347	77450000	14	22.7274	22.669	22.5313	22.7551	22.5413	22.6883	22.196	22.3008
+	2.34779	0.40233	T1HI42	T1HI42	4	4	4	18.8	18.8	18.8	40.496	0	8.9829	375440000	21	25.0025	24.9421	25.1403	24.7476	24.4613	24.5509	24.66	24.551
+	1.63959	0.258383	T1HI44	T1HI44	8	8	8	39	39	39	32.289	0	81.428	1177100000	77	25.139	25.3708	25.1674	25.2173	24.9209	24.8235	24.97	25.1465
+	0.00052436	-0.000252724	T1HI46	T1HI46	4	4	4	15.1	15.1	15.1	34.229	0	7.2841	142150000	21	22.9204	22.4692	22.8253	22.6797	22.7991	23.0207	22.4158	22.6601
+	0.734754	0.094305	T1HI54	T1HI54	4	4	4	9.2	9.2	9.2	81.057	0	20.809	155740000	27	23.041	22.931	23.056	23.1788	22.9227	22.9241	22.9142	23.0685
+	1.82156	0.263123	T1HI80	T1HI80	4	4	4	23.9	23.9	23.9	22.773	0	8.3988	480110000	46	24.2598	24.2626	24.0633	24.1037	24.0315	23.9864	23.8162	23.8029
+	0.225406	0.0893526	T1HIC3	T1HIC3	13	13	13	26.6	26.6	26.6	104.41	0	42.677	268010000	47	23.2859	23.0764	23.5489	23.1335	23.4191	23.2819	22.8638	23.1224
+	0.743456	-0.178783	T1HIE0;R4G5F0	T1HIE0;R4G5F0	8	8	8	59.9	59.9	59.9	15.701	0	27.026	1806200000	88	25.6552	26.0592	25.9908	26.0564	26.0589	26.2421	25.9557	26.2202
+	2.83132	0.853041	T1HIG2	T1HIG2	4	4	4	22.4	22.4	22.4	42.58	0	40.073	258520000	25	23.9042	24.1853	24.0032	24.3485	23.5497	23.1086	23.3456	23.0251
+	0.547034	0.363646	T1HIJ3	T1HIJ3	7	7	7	49.1	49.1	49.1	19.296	0	159.76	5276100000	132	27.6579	27.7866	27.1852	28.5448	27.268	27.7966	27.4019	27.2535
+	0.269034	-0.218122	T1HIJ8	T1HIJ8	8	8	3	36.1	36.1	10.4	23.489	0	29.248	397640000	27	23.6468	23.8646	23.0917	24.4834	23.5513	24.2816	23.8905	24.2355
+	1.9006	0.587267	T1HIJ9	T1HIJ9	4	4	4	26.5	26.5	26.5	19.163	0	6.6058	1077500000	29	26.358	26.4408	25.9749	26.1948	25.7339	25.7096	25.8961	25.2798
+	2.24933	-0.950588	T1HIL4	T1HIL4	5	5	5	33.9	33.9	33.9	13.219	0	10.665	213890000	27	22.8127	22.5922	23.1919	23.1874	23.9017	23.9092	23.4694	24.3063
+	2.4512	-1.74363	T1HIL5	T1HIL5	5	5	5	19.8	19.8	19.8	24.853	0	14.207	1765000000	40	25.9133	25.5398	26.6264	24.9997	27.3255	27.2994	27.4577	27.9711
+	1.08352	0.719387	T1HIN0	T1HIN0	3	3	3	5.4	5.4	5.4	122.97	0	6.4184	63775000	6	22.4074	22.3014	22.8954	22.567	21.7812	22.365	22.2106	20.9368
+	0.915777	0.584457	T1HIN8	T1HIN8	1	1	1	2.6	2.6	2.6	85.577	0	12.881	78759000	24	23.1203	23.0414	23.3005	22.7956	22.4982	22.7407	21.6258	23.0554
+	1.22984	0.424154	T1HIP9;R4FPJ1	T1HIP9;R4FPJ1	6	6	6	23.2	23.2	23.2	55.171	0	47.436	263300000	45	23.8818	24.0074	23.8365	23.993	23.6162	23.6134	22.9901	23.8025
+	0.240692	0.341062	T1HIQ1	T1HIQ1	23	3	3	54.4	10.1	10.1	56.76	0	18.37	114810000	20	22.3703	22.807	22.2383	23.0593	20.6596	22.9081	22.8804	22.6625
+	0.591741	0.235886	T1HIQ2	T1HIQ2	10	10	8	26.4	26.4	18.4	48.583	0	36.605	1314500000	103	25.5545	25.7242	25.8877	26.3316	25.5342	25.4898	25.6547	25.8757
+	2.5529	-0.847304	T1HIQ8	T1HIQ8	6	6	6	28	28	28	30.893	0	61.469	433610000	71	23.9069	23.7803	24.2255	23.9097	24.5089	24.724	24.7733	25.2053
+	0.239424	0.182163	T1HIQ9	T1HIQ9	10	10	10	64.2	64.2	64.2	27.931	0	80.093	1003900000	92	25.6643	24.6898	25.3033	25.7836	25.6644	25.2401	25.0171	24.7907
+	0.907879	0.855381	T1HIR0;A0A4P6DA21	T1HIR0;A0A4P6DA21	4	4	4	5.8	5.8	5.8	75.958	0	4.5622	52607000	12	22.6737	22.8861	20.8871	22.7192	21.5833	21.2305	21.3673	21.5635
+	2.12164	0.204113	T1HIR2	T1HIR2	51	51	51	74.4	74.4	74.4	116.29	0	323.31	9496600000	555	27.0279	27.0581	27.1826	27.0947	26.8269	26.8164	26.9233	26.9802
+	0.448236	0.576088	T1HIS0	T1HIS0	6	6	6	3.4	3.4	3.4	273.7	0	8.7772	157760000	21	23.24	22.7819	23.1319	23.0369	23.1416	23.2894	20.8196	22.6358
+	1.93191	-1.31403	T1HIT1	T1HIT1	13	13	13	75.3	75.3	75.3	20.066	0	57.758	6953300000	255	26.265	25.8523	27.2417	27.1348	27.8	28.3125	27.6376	27.9999
+	3.36212	0.426687	T1HIT7	T1HIT7	7	7	7	10.5	10.5	10.5	87.607	0	34.991	360040000	57	23.558	23.7758	23.5487	23.6649	23.3003	23.1739	23.1783	23.1882
+	2.58518	0.552172	T1HIU7;R4FPD8	T1HIU7;R4FPD8	6	6	6	17.7	17.7	17.7	49.84	0	13.673	338210000	41	24.0062	24.2329	23.944	24.1175	23.7265	23.4462	23.611	23.3083
+	1.28534	0.248178	T1HIU8	T1HIU8	6	6	6	19.2	19.2	19.2	51.874	0	16.943	320130000	31	23.4061	23.5342	23.7793	23.5059	23.4139	23.1525	23.2489	23.4175
+	2.05275	-1.22923	T1HIV5	T1HIV5	5	5	5	6.2	6.2	6.2	129.62	0	11.646	72842000	15	20.9988	21.4598	20.6183	21.3068	22.2316	21.9529	22.0202	23.0958
+	0.246701	-0.399982	T1HIX1	T1HIX1	4	4	4	30.6	30.6	30.6	14.277	0	35.894	93743000	14	22.9402	22.8049	22.7345	20.3903	22.8529	22.7929	21.8728	22.9512
+	0.325446	-0.192876	T1HIZ2	T1HIZ2	7	7	6	6.4	6.4	4.7	144.86	0	47.059	372750000	25	23.808	23.4005	23.8664	23.2086	24.2067	23.8852	23.6896	23.2736
+	0.193511	0.290914	T1HJ19	T1HJ19	2	2	2	9.4	9.4	9.4	43.706	0	7.8205	82220000	9	22.5932	21.8712	22.4305	22.4565	22.5087	22.7361	20.3432	22.5997
+	0.854757	-0.303442	T1HJ42	T1HJ42	8	8	8	32.2	32.2	32.2	37.18	0	21.777	764280000	71	25.2132	25.208	25.3536	24.5837	25.4055	25.2594	25.4288	25.4786
+	1.16099	0.308842	T1HJ53	T1HJ53	4	4	4	20.8	20.8	20.8	32.28	0	23.921	313740000	33	24.1626	23.7744	23.9336	23.7062	23.8577	23.4491	23.5838	23.4509
+	0.140983	-0.120516	T1HJA6	T1HJA6	12	12	12	49.3	49.3	49.3	39.012	0	25.29	502350000	56	23.304	24.5143	23.9958	24.2527	23.8368	23.8379	24.2259	24.6483
+	0.817136	-0.570315	T1HJA8	T1HJA8	3	3	3	19.5	19.5	19.5	22.146	0	11.864	153200000	17	23.3393	23.1905	22.1059	23.031	23.3479	23.3765	23.1288	24.0947
+	0.0958374	0.0364275	T1HJB2;T1HUP3	T1HJB2;T1HUP3	9	9	9	55.1	55.1	55.1	19.061	0	133.87	690600000	59	24.9873	24.8251	25.1067	24.7302	24.873	25.1572	24.8585	24.6149
+	0.767646	-0.418146	T1HJD2	T1HJD2	6	6	6	30.5	30.5	30.5	25.571	0	10.896	352530000	59	23.6385	23.2486	23.3416	22.6979	24.0121	23.9128	23.4002	23.2741
+	0.995204	0.5111	T1HJG3;R4G8K7	T1HJG3;R4G8K7	8	8	8	63.5	63.5	63.5	19.214	0	30.567	1291300000	57	27.2359	27.0411	26.9118	27.3159	27.0821	27.0035	26.2094	26.1653
+	0.0451432	-0.0126691	T1HJH1	T1HJH1	19	19	19	35.7	35.7	35.7	100.05	0	128.94	1467100000	176	24.5055	24.5529	24.4494	24.8507	24.5101	24.6153	24.7011	24.5826
+	0.162969	0.0897608	T1HJN0;A0A4P6DCR0	T1HJN0;A0A4P6DCR0	10	10	10	17.9	17.9	17.9	72.796	0	102.3	1100200000	76	25.7111	25.3458	25.6626	24.9122	25.1495	25.4916	25.5104	25.1213
+	1.4881	0.288703	T1HJN2	T1HJN2	11	11	11	54.9	54.9	54.9	21.718	0	27.121	1904900000	108	25.5912	25.428	25.7666	25.3767	25.2989	25.3039	25.3197	25.0852
+	0.0937713	0.0421982	T1HJQ7	T1HJQ7	19	19	19	10.9	10.9	10.9	290.12	0	25.71	554570000	56	24.1816	23.9105	24.3307	23.7488	24.2926	23.9424	23.8553	23.9124
+	3.33362	-2.13009	T1HJS8	T1HJS8	8	8	8	18	18	18	67.991	0	16.88	150030000	22	21.3896	20.8335	21.1099	20.5511	22.8798	22.5025	23.6003	23.422
+	2.99072	-1.55733	T1HJT3	T1HJT3	12	12	12	35.6	35.6	35.6	50.659	0	26.596	376960000	42	22.4429	22.4894	22.6436	23.1409	23.9426	24.374	23.8662	24.7634
+	2.36286	0.162803	T1HJT8;R4G5M1	T1HJT8;R4G5M1	46	46	38	77.5	77.5	74.1	71.38	0	323.31	75842000000	2039	29.4014	29.3872	29.4109	29.3947	29.1929	29.3301	29.1669	29.2531
+	0.00573101	0.0119176	T1HJZ0	T1HJZ0	4	4	4	14.8	14.8	14.8	39.547	0	4.1099	99273000	12	23.1819	23.0301	21.359	23.5553	23.4805	23.2015	23.0987	21.298
+	2.16729	0.456583	T1HK11	T1HK11	17	17	17	39.9	39.9	39.9	63.018	0	126.76	1500700000	123	25.1068	25.3008	25.2858	25.4354	24.6333	24.9079	24.7242	25.0369
+	0.223063	0.71242	T1HK39	T1HK39	3	3	3	11.7	11.7	11.7	24.037	0	3.5728	241200000	11	21.2417	25.0417	24.7879	24.7552	24.7298	21.1886	24.8002	22.2581
+	0.251672	0.421198	T1HK53	T1HK53	4	4	4	8.3	8.3	8.3	75.925	0	2.7019	45275000	12	21.2418	20.0312	21.8424	23.2312	20.9852	21.6319	21.0011	21.0436
+	2.74536	0.449144	T1HK56	T1HK56	7	7	0	18.3	18.3	0	46.452	0	7.4358	360850000	41	24.4751	24.5849	24.4672	24.4424	24.0761	24.0416	24.2174	23.8379
+	0.977044	1.28459	T1HKE1	T1HKE1	5	5	5	36.6	36.6	36.6	21.981	0	8.1949	169900000	24	23.6919	23.3995	23.6407	23.8808	23.37	23.5902	20.8255	21.6889
+	2.31594	0.688737	T1HKE2	T1HKE2	18	18	18	81.2	81.2	81.2	21.416	0	186.79	24449000000	512	29.4152	29.2155	29.3857	29.1004	28.9538	28.6636	28.3358	28.4088
+	1.12252	0.810258	T1HKF3	T1HKF3	2	2	2	13	13	13	22.278	0	20.185	118350000	22	23.2887	23.289	22.8991	23.5579	22.6732	22.9505	21.4061	22.7637
+	0.152002	-0.0164161	T1HKF5	T1HKF5	9	9	9	35.1	35.1	35.1	39.943	0	102.4	1917900000	150	25.4091	25.413	25.4969	25.4548	25.5116	25.5303	25.3873	25.4103
+	0.23511	0.413089	T1HKG1	T1HKG1	3	3	3	6.2	6.2	6.2	122.46	0	3.7209	60415000	6	22.3524	22.4231	22.3634	20.0581	20.6987	21.2683	22.5621	21.0155
+	1.68873	-0.361346	T1HKJ7;R4G8E7	T1HKJ7;R4G8E7	16	16	16	50.8	50.8	50.8	39.426	0	108.13	2719800000	157	25.8029	26.0593	25.6926	26.1078	26.2147	26.438	26.2817	26.1737
+	1.01461	-0.232848	T1HKM5	T1HKM5	4	4	4	10.6	10.6	10.6	55.139	0	8.9662	111730000	16	22.7563	22.471	22.8263	22.4892	22.9567	22.7617	22.7209	23.0348
+	1.48709	0.123143	T1HKR3	T1HKR3	10	10	10	38.3	38.3	38.3	41.942	0	77.128	3380500000	132	27.232	27.3397	27.2164	27.2602	27.1558	27.2264	27.1131	27.0604
+	0.650898	-0.399218	T1HKS5	T1HKS5	24	24	24	27.6	27.6	27.6	142.66	0	323.31	2402600000	182	24.706	25.2445	25.4448	24.7207	25.1551	25.8699	24.9347	25.7531
+	0.173579	0.30309	T1HKU6	T1HKU6	3	3	3	40.4	40.4	40.4	16.784	0	56.195	167550000	19	22.941	24.0469	23.2266	23.4722	23.1962	21.6047	22.9636	24.7098
+	1.04388	0.307212	T1HKW3;T1HY47	T1HKW3	26	26	5	64.6	64.6	11	66.933	0	273.31	10915000000	454	27.8734	27.7154	28.0168	28.2521	27.8037	27.8369	27.4049	27.5833
+	0.238943	-0.0291247	T1HKY3	T1HKY3	51	51	51	59.3	59.3	59.3	101.63	0	323.31	17795000000	966	27.0155	27.0747	27.03	27.0373	27.1588	27.0885	27.0932	26.9336
+	0.608639	-0.291135	T1HKY7;T1HLX4	T1HKY7;T1HLX4	1	1	1	5.8	5.8	5.8	20.613	0.0020072	1.6241	5828800	5	18.7487	18.7407	18.7769	18.1131	19.1698	19.0814	18.8367	18.456
+	0.211986	-0.369143	T1HKZ2	T1HKZ2	2	2	2	9.5	9.5	9.5	35.454	0.0012215	1.7777	84904000	5	22.8657	22.0585	20.6175	22.9116	21.1635	23.0132	22.8761	22.8771
+	0.868013	-2.82774	T1HKZ4	T1HKZ4	1	1	1	53.6	53.6	53.6	6.0937	0	5.8808	443060000	32	20.5832	25.7519	25.6873	19.6177	26.1392	25.7531	25.5091	25.5494
+	1.6742	0.640958	T1HL41	T1HL41	3	3	3	28.6	28.6	28.6	15.276	0	16.001	216140000	24	23.665	23.8487	24.1555	23.9754	23.6375	23.3981	22.7865	23.2587
+	0.867289	0.248936	T1HL43	T1HL43	4	4	4	11	11	11	67.736	0	5.9852	104840000	17	22.4271	22.4427	22.5183	22.4753	22.2357	21.9352	22.092	22.6047
+	0.0199339	-0.00764799	T1HL46	T1HL46	6	6	6	42.1	42.1	42.1	13.919	0	8.4719	533120000	44	24.8925	24.7689	25.1754	25.0939	25.0223	24.8719	25.236	24.8312
+	1.14442	0.237473	T1HL52	T1HL52	2	2	2	47.2	47.2	47.2	10.027	0	49.979	124560000	20	23.1043	23.2447	23.1919	22.7818	22.846	22.7502	22.8918	22.8848
+	1.73996	-0.986007	T1HLA3	T1HLA3	2	2	2	29.8	29.8	29.8	15.049	0	9.4726	90846000	22	22.569	22.5519	22.2866	21.3313	23.1511	22.9127	23.3207	23.2984
+	1.6744	0.445466	T1HLC1	T1HLC1	4	4	4	25.5	25.5	25.5	28.56	0	52.047	146410000	27	23.7925	23.9996	23.4219	23.8067	23.3769	23.2331	23.1373	23.4916
+	0.550796	0.187695	T1HLC6	T1HLC6	5	5	5	33.2	33.2	33.2	20.86	0	7.0807	200860000	22	23.5918	23.9983	23.6329	24.0628	23.85	23.7179	23.5954	23.3719
+	1.17447	0.366395	T1HLD0	T1HLD0	2	2	2	25.6	25.6	25.6	10.066	0	19.034	191980000	18	24.4498	24.219	24.5201	23.9089	23.8083	23.874	23.7813	24.1687
+	0.782217	0.221944	T1HLD4	T1HLD4	6	6	6	24	24	24	37.471	0	14.394	440040000	32	25.1	24.884	24.9983	25.403	25.0928	24.9289	24.7366	24.7393
+	0.781345	0.344477	T1HLE6;A0A4P6D6G6	T1HLE6;A0A4P6D6G6	6	6	6	18	18	18	63.987	0	7.867	89919000	16	22.5343	22.2461	22.6241	22.2951	22.3684	21.7956	22.4704	21.6872
+	3.51483	-2.15397	T1HLG4	T1HLG4	11	11	11	37.4	37.4	37.4	44.336	0	27.509	598100000	51	22.7595	22.7872	23.4823	23.2124	24.9397	24.8427	25.2062	25.8687
+	3.87817	-1.67349	T1HLH3	T1HLH3	12	12	12	40.2	40.2	40.2	42.004	0	56.419	666780000	65	23.3003	23.1385	23.2869	23.1453	24.6563	24.7657	24.6899	25.453
+	0.585237	0.156801	T1HLL0	T1HLL0	14	14	14	8.7	8.7	8.7	243.79	0	91.33	435240000	62	23.6664	23.3897	23.7665	23.3886	23.4321	23.4133	23.5636	23.1751
+	0.317191	-0.312006	T1HLM1	T1HLM1	2	2	2	7.6	7.6	7.6	41.678	0	5.1188	39143000	9	21.9461	21.8707	20.5806	22.3195	21.9365	22.002	22.431	21.5954
+	1.31298	-1.38328	T1HLP6	T1HLP6	9	2	2	25.8	6.1	6.1	61.645	0	17.476	144680000	20	20.9074	22.6646	23.4072	22.8683	23.6217	23.8354	23.6629	24.2606
+	0.80625	-0.303549	T1HLQ1	T1HLQ1	7	7	7	24.5	24.5	24.5	26.392	0	73.332	283590000	49	22.9775	23.0506	23.7064	23.0728	23.3731	23.362	23.6586	23.6279
+	3.58207	0.620984	T1HLS4	T1HLS4	15	13	13	45.7	36.9	36.9	37.334	0	76.515	5226800000	216	27.3057	27.2495	27.3523	27.3773	26.7982	26.8616	26.5853	26.5558
+	0.415412	0.127936	T1HLS5	T1HLS5	8	8	8	23.3	23.3	23.3	45.105	0	36.786	292680000	21	23.9007	23.9977	23.8437	23.5423	23.5372	23.5224	23.8423	23.8707
+	1.83655	-0.809176	T1HLS7	T1HLS7	2	2	2	12.6	12.6	12.6	25.172	0	4.5859	28125000	4	21.0923	20.9459	20.7987	21.3637	21.7367	21.5617	21.6723	22.4665
+	1.87005	0.273058	T1HLU1	T1HLU1	5	5	5	15.9	15.9	15.9	46.08	0	13.507	1119300000	40	26.757	26.8569	26.8654	26.7216	26.3588	26.4776	26.5871	26.685
+	0.90341	0.246449	T1HLU4	T1HLU4	3	3	3	17.5	17.5	17.5	20.417	0	6.2721	80081000	12	22.6067	22.4799	22.5927	22.3756	22.4329	22.5075	21.9487	22.1799
+	2.08079	0.370518	T1HLV4	T1HLV4	2	2	2	24.2	24.2	24.2	24.197	0	8.5179	188120000	25	23.6476	23.4819	23.5672	23.879	23.3367	23.1489	23.3307	23.2771
+	0.0481094	0.0183821	T1HLW6;G1K059	T1HLW6;G1K059	18	18	18	85.1	85.1	85.1	15.252	0	323.31	37803000000	768	29.5059	29.4627	29.0383	29.5303	29.4683	29.423	29.4004	29.172
+	1.86539	-1.29904	T1HLZ9	T1HLZ9	4	4	4	9.1	9.1	9.1	84.535	0	18.976	109640000	14	22.2581	21.452	21.0489	20.9545	22.1656	22.5594	22.9629	23.2218
+	0.0700479	0.0403666	T1HM12	T1HM12	6	6	6	27.7	27.7	27.7	28.665	0	16.808	159600000	21	22.4673	22.8143	23.2428	22.6802	22.5086	22.6089	23.0606	22.865
+	4.99482	-3.25207	T1HM18	T1HM18	9	9	9	58.2	58.2	58.2	16.871	0	36.744	5179900000	147	24.4872	24.2931	24.5507	25.1267	27.7344	27.573	27.841	28.3175
+	0.0206362	-0.0103164	T1HM19	T1HM19	4	4	4	15.7	15.7	15.7	38.895	0	13.801	156930000	22	22.7012	22.7136	23.1607	23.073	22.629	22.961	22.8835	23.2162
+	1.77763	0.190237	T1HM42	T1HM42	11	11	11	72.6	72.6	72.6	19.684	0	140.1	12506000000	424	27.7489	27.7626	27.7167	27.9031	27.5341	27.5413	27.7096	27.5853
+	0.600128	0.229521	T1HM46;A0A4P6DEI9	T1HM46;A0A4P6DEI9	4	4	4	4.7	4.7	4.7	127.43	0	4.8622	37779000	13	21.1647	21.9043	21.2955	21.4153	21.2317	20.987	21.3679	21.2751
+	2.8711	0.3704	T1HM48	T1HM48	20	20	20	61.4	61.4	61.4	41.1	0	115.72	17249000000	489	29.1264	29.1426	29.0667	29.2626	28.7128	28.671	28.88	28.853
+	1.30974	0.366806	T1HM49;G1K091	T1HM49	5	5	5	37.6	37.6	37.6	16.124	0	19.698	3584200000	82	28.1535	27.8754	28.1141	27.553	27.7177	27.5464	27.4665	27.4981
+	1.1956	-1.46104	T1HM68	T1HM68	2	2	2	30	30	30	8.6661	0	2.2984	58108000	5	21.1403	21.1636	21.1002	21.1643	23.0479	20.7061	23.0835	23.5751
+	0.282916	-0.11969	T1HM73	T1HM73	4	4	4	17.9	17.9	17.9	46.933	0	23.438	250280000	32	23.1406	23.5822	23.0152	23.4354	23.2224	23.3051	23.3703	23.7545
+	2.37618	0.200765	T1HM77	T1HM77	14	14	14	39.3	39.3	39.3	38.198	0	77.266	2441600000	115	25.6428	25.6201	25.673	25.7095	25.5435	25.3942	25.3882	25.5164
+	0.694598	0.145554	T1HM94;R4G5L3	T1HM94;R4G5L3	10	10	10	28.7	28.7	28.7	57.293	0	78.409	1092400000	81	24.8205	24.7375	24.9113	24.49	24.7236	24.5897	24.5092	24.5546
+	1.50597	-0.807555	T1HMC8	T1HMC8	3	3	3	13.4	13.4	13.4	27.802	0	8.4304	15076000	6	20.5608	20.7051	20.8461	20.767	21.1236	21.1832	22.345	21.4574
+	2.95398	0.359965	T1HMF5	T1HMF5	22	22	22	29.8	29.8	29.8	113.24	0	208.87	3132400000	256	26.2997	26.2285	26.2091	26.388	25.924	26.0335	25.922	25.806
+	0.162496	-0.272773	T1HMG8	T1HMG8	3	3	3	6.7	6.7	6.7	90.444	0	2.0534	79931000	10	22.413	21.3213	22.5094	20.814	22.6775	22.5119	22.3979	20.5615
+	2.06587	0.303777	T1HMK6	T1HMK6	16	16	16	21.3	21.3	21.3	113.04	0	59.727	727840000	61	24.8531	24.5964	24.8014	24.6689	24.4158	24.4774	24.2836	24.5279
+	1.77322	0.261647	T1HMK7	T1HMK7	8	8	8	34.4	34.4	34.4	38.998	0	47.119	952960000	79	25.1601	25.3585	25.2527	25.2682	24.9589	24.8732	24.9664	25.1943
+	2.05184	-0.563094	T1HMN6	T1HMN6	8	8	8	20.5	20.5	20.5	63.385	0	95.432	362060000	48	23.2402	23.6442	23.3343	23.582	23.8239	23.8943	24.329	24.0059
+	3.44332	-3.1441	T1HMP0	T1HMP0	2	2	2	8.8	8.8	8.8	31.341	0	5.2993	96142000	9	20.2474	21.505	21.1331	20.0973	23.5241	23.4218	24.0022	24.6112
+	0.903989	0.22209	T1HMP1	T1HMP1	9	9	9	29.1	29.1	29.1	39.629	0	16.077	740140000	55	25.1409	25.188	25.2823	25.1087	25.276	24.9956	24.7412	24.8188
+	0.0389699	0.0322247	T1HMQ2;R4G7N8	T1HMQ2	15	15	15	6.4	6.4	6.4	420.94	0	56.669	698890000	70	24.8439	24.5299	24.5698	23.9431	24.7287	24.6579	23.8014	24.5696
+	1.11436	0.365951	T1HMQ4	T1HMQ4	29	29	23	38.6	38.6	32.6	125.13	0	75.38	1838000000	165	25.0192	24.8518	24.8661	24.6094	24.8101	24.5921	24.116	24.3644
+	1.63481	0.452039	T1HMV7;G1K0C0	T1HMV7	5	5	5	58.2	58.2	58.2	17.507	0	6.7434	1526300000	28	26.289	26.6141	26.4794	26.5777	26.0644	25.7093	26.3465	26.032
+	3.81688	-2.00769	T1HMZ0	T1HMZ0	11	11	11	33.7	33.7	33.7	45.766	0	39.347	1320500000	99	23.7351	23.4031	23.4447	22.9929	25.1272	25.1055	25.4924	25.8815
+	2.65033	-0.48949	T1HMZ3	T1HMZ3	33	33	23	10.6	10.6	7.4	548.76	0	50.614	656670000	75	22.9271	22.8867	23.0459	22.6633	23.3469	23.3859	23.245	23.5031
+	0.612286	0.413953	T1HN06	T1HN06	3	3	3	53.6	53.6	53.6	6.4173	0.0053578	1.1706	29725000	5	22.0658	22.2466	22.0881	22.3546	21.8517	20.9529	21.8167	22.4779
+	2.38458	0.360006	T1HN12	T1HN12	9	9	9	57.8	57.8	57.8	22.678	0	44.76	1445800000	109	25.5725	25.4143	25.6397	25.6716	25.2076	25.3263	25.2611	25.0632
+	0.333979	-0.143609	T1HN33	T1HN33	1	1	1	1.5	1.5	1.5	85.877	0.0012136	1.7354	7401000	15	20.5243	20.3954	19.843	20.4617	20.3669	20.2404	20.6859	20.5057
+	0.321128	-0.305985	T1HN46	T1HN46	2	2	2	8.7	8.7	8.7	31.069	0	13.49	83916000	9	22.7418	22.6903	22.8014	21.143	22.6924	22.6087	22.76	22.5392
+	2.33025	0.5603	T1HN49	T1HN49	5	5	5	55.7	55.7	55.7	13.613	0	30.433	800690000	49	25.1789	25.0418	24.8512	24.8306	24.6453	24.4957	24.3184	24.2019
+	0.370592	-0.627808	T1HN95	T1HN95	3	3	3	7.6	7.6	7.6	93.073	0	8.6041	150330000	10	21.0825	24.0994	23.8061	24.055	24.0767	23.9563	23.9016	23.6196
+	0.10721	-0.10826	T1HNA6	T1HNA6	5	5	5	12.6	12.6	12.6	50.045	0	8.6024	92131000	12	22.4333	22.9908	22.4727	21.4619	22.394	22.2953	22.9978	22.1048
+	0.349313	0.122712	T1HNC1	T1HNC1	2	2	2	10.6	10.6	10.6	35.128	0	45.226	208580000	27	23.2771	23.6191	23.6891	23.8957	23.6654	23.4695	23.2926	23.5627
+	1.18194	0.393161	T1HND4	T1HND4	6	6	6	64.8	64.8	64.8	10.307	0	115.79	4028400000	151	27.0887	26.715	27.0352	26.995	26.6966	26.8312	26.6089	26.1245
+	0.158244	0.13111	T1HND5	T1HND5	2	2	2	4.3	4.3	4.3	93.783	0	70.117	54296000	19	21.5349	21.718	22.4205	22.5607	22.0763	22.0967	21.3558	22.1807
+	0.382822	0.795774	T1HNF0	T1HNF0	2	2	2	18.4	18.4	18.4	16.421	0	9.369	183020000	24	24.0228	23.5466	23.6983	23.5153	23.6565	23.7869	23.95	20.2065
+	2.4726	-1.10205	T1HNF6	T1HNF6	9	9	9	18.2	18.2	18.2	66.022	0	25.993	386050000	52	22.566	22.6139	22.6563	21.8685	23.2352	23.4725	23.4851	23.9202
+	1.35281	-0.401726	T1HNH5	T1HNH5	4	4	4	10.8	10.8	10.8	51.365	0	2.7711	65138000	5	21.8219	21.5954	21.6689	21.6832	21.8678	22.061	21.9167	22.5309
+	0.660654	0.808851	T1HNH8	T1HNH8	5	5	5	8.7	8.7	8.7	94.177	0	11.606	121190000	53	22.9184	23.3272	21.5846	22.8804	23.113	21.3305	21.0954	21.9363
+	2.72035	0.55091	T1HNK4	T1HNK4	5	5	5	8.2	8.2	8.2	84.564	0	36.587	252590000	46	23.6684	23.7617	23.7767	23.8257	23.4736	23.2103	22.9968	23.1482
+	2.53993	-2.06143	T1HNL5	T1HNL5	3	3	3	4.3	4.3	4.3	90.887	0	11.962	69505000	5	20.8683	19.914	21.4134	21.5775	23.109	22.6803	22.6969	23.5327
+	2.15545	0.372598	T1HNL7	T1HNL7	5	5	5	18.7	18.7	18.7	29.878	0	10.631	343370000	31	24.4712	24.6558	24.3939	24.5684	24.0913	24.231	24.3026	23.974
+	0.784026	0.922127	T1HNN2	T1HNN2	4	4	4	14.4	14.4	14.4	46.711	0.0075245	1.0423	86059000	4	21.6801	22.6528	22.5097	22.6592	20.7758	22.999	20.7143	21.3242
+	1.4081	0.29957	T1HNQ7	T1HNQ7	4	4	4	16.6	16.6	16.6	37.417	0	41.329	93339000	14	22.1641	21.9715	22.0749	22.0635	21.5687	21.7784	22.0627	21.6659
+	0.107371	0.0626054	T1HNR1	T1HNR1	3	3	3	9	9	9	54.396	0	3.0097	22138000	4	20.6544	21.1245	21.1845	21.061	20.5125	21.2626	20.7878	21.2111
+	0.480323	0.560691	T1HNR7	T1HNR7	5	5	5	3	3	3	266.42	0	5.6154	67591000	9	22.2703	21.9155	20.784	21.761	21.6539	21.5303	19.856	21.4477
+	1.49822	0.178518	T1HNU8	T1HNU8	11	11	11	21.6	21.6	21.6	80.493	0	119.99	798150000	129	24.2353	24.3187	24.2883	24.3974	24.0447	24.0303	24.2326	24.2182
+	0.0811034	0.0306544	T1HNW3	T1HNW3	10	10	10	12.3	12.3	12.3	130.49	0	17.076	207100000	36	22.8062	23.0341	22.8058	22.3942	22.7279	22.6907	22.8119	22.6872
+	2.47259	0.468226	T1HNW4;A0A4P6DB44	T1HNW4;A0A4P6DB44	7	7	7	33.1	33.1	33.1	36.62	0	17.995	393480000	29	24.2271	24.2614	24.3979	24.4856	23.7263	23.7533	23.9708	24.0487
+	1.26835	0.279664	T1HNX3;R4FM87	T1HNX3;R4FM87	22	22	22	66	66	66	39.068	0	216.23	16110000000	530	29.0633	29.2687	29.2817	29.1991	28.7827	28.7115	29.1593	29.0406
+	1.85565	0.515654	T1HNX5	T1HNX5	7	7	7	10.5	10.5	10.5	85.651	0	11.107	126930000	29	22.9374	22.7423	22.7806	22.8942	22.5163	21.9767	22.595	22.2039
+	3.41489	-2.69302	T1IEP1;T1IEN5;T1IEI3;T1HYA2;T1HNX6;Q001E3	T1IEP1;T1IEN5;T1IEI3;T1HYA2;T1HNX6;Q001E3	5	5	5	33.3	33.3	33.3	13.756	0	45.076	974320000	26	24.0038	23.7569	24.0786	23.7364	26.3242	25.9424	27.6442	26.4372
+	0.805045	0.384733	T1HP17	T1HP17	2	2	2	5.2	5.2	5.2	54.825	0	3.75	15699000	11	20.8466	21.198	20.5447	21.2821	20.298	20.3612	20.645	21.0283
+	1.099	1.03443	T1HP18	T1HP18	4	4	4	2.2	2.2	2.2	313.13	0	4.8199	75429000	18	21.701	22.8026	20.9804	22.5976	21.4629	21.1032	20.2742	21.1037
+	2.74386	-0.899031	T1HP30	T1HP30	2	2	2	18.9	18.9	18.9	13.226	0	7.4741	133900000	11	23.1642	22.9494	23.0309	22.5755	24.0885	23.9413	23.6033	23.683
+	2.90336	0.532071	T1HP37	T1HP37	7	7	7	30.1	30.1	30.1	41.591	0	30.746	485290000	36	25.3837	25.3435	25.5161	25.7144	25.0576	24.8701	24.9872	24.9145
+	1.31951	1.19844	T1HP38	T1HP38	5	5	5	8.1	8.1	8.1	89.188	0	7.5506	105670000	21	22.9413	22.9419	23.0603	23.8142	22.7184	22.3755	22.1355	20.7346
+	0.923889	-0.627325	T1HP43;R4FR80;R4FN42	T1HP43;R4FR80	5	5	5	27.8	27.8	27.8	22.144	0	42.83	489730000	32	23.9586	24.2814	24.2774	23.7701	24.6529	24.3139	25.6211	24.209
+	2.14498	0.442479	T1HP54;R4G891	T1HP54;R4G891	8	8	8	43.2	43.2	43.2	26.6	0	24.053	1431800000	81	25.7036	25.8706	25.8595	26.1669	25.5818	25.4757	25.3192	25.4539
+	2.04362	0.422976	T1HP74	T1HP74	3	3	3	8.2	8.2	8.2	55.177	0	21.879	178270000	19	24.1586	24.2129	24.2367	24.0799	23.8746	23.4609	23.937	23.7238
+	0.296404	0.0645251	T1HP88	T1HP88	12	12	12	16.1	16.1	16.1	112.62	0	94.604	376540000	61	23.907	23.9299	23.7547	23.5634	23.6718	23.6902	23.8226	23.7123
+	0.0631857	-0.0192471	T1HPC5	T1HPC5	44	44	44	58	58	58	101.2	0	323.31	6672200000	477	26.9817	26.9847	27.0785	26.7946	27.1944	26.9483	26.7574	27.0165
+	0.527459	0.515021	T1HPE9	T1HPE9	2	2	2	5.6	5.6	5.6	66.419	0	21.623	40896000	13	20.9945	22.2738	22.4745	22.0535	21.8703	20.5223	21.6483	21.6953
+	2.67544	0.821452	T1HPF9	T1HPF9	6	6	6	50	50	50	12.61	0	23.771	1716300000	80	26.774	26.1556	26.3991	26.296	25.7589	25.6488	25.5919	25.3393
+	1.2105	0.249415	T1HPG2	T1HPG2	7	7	7	17.3	17.3	17.3	81.539	0	16.801	240360000	32	23.4601	23.7055	23.4068	23.307	23.2249	23.32	23.0263	23.3105
+	0.749149	0.588446	T1HPG3	T1HPG3	5	5	5	25.9	25.9	25.9	22.377	0	29.644	349060000	46	24.3586	24.7018	23.7049	23.1122	23.0037	23.6409	23.6373	23.2418
+	2.22607	-1.0101	T1HPH1	T1HPH1	6	6	6	17.4	17.4	17.4	55.69	0	31.958	525160000	49	23.4418	23.8709	23.6014	23.2257	24.0817	24.8962	24.3351	24.8671
+	0.123755	0.149716	T1HPI6	T1HPI6	2	2	2	3	3	3	118.31	0	3.9942	59117000	5	21.5724	22.5339	22.4759	21.0714	21.5204	21.9797	22.4197	21.135
+	1.34386	-0.480742	T1HPJ2;T1HCR9	T1HPJ2	10	10	6	23.6	23.6	16	61.995	0	25.161	259770000	38	22.5969	22.4643	22.7104	22.4435	23.1752	22.7144	22.7694	23.4791
+	0.162751	0.301011	T1HPK6	T1HPK6	3	3	3	33.3	33.3	33.3	11.82	0	4.2027	82360000	5	22.0428	22.2866	22.3764	22.0958	19.7947	22.5598	22.8573	22.3858
+	3.59504	-3.74626	T1HPL5;R4G5B0	T1HPL5	4	4	4	32.7	32.7	32.7	12.674	0	5.521	743690000	30	22.8718	22.7883	22.1582	24.3892	27.0998	26.8629	26.6054	26.6245
+	0.296232	0.288898	T1HPM1	T1HPM1	2	2	2	11.3	11.3	11.3	25.875	0	2.5411	25741000	4	21.3151	21.3914	22.2201	20.2944	20.914	20.9324	20.8889	21.3301
+	0.556896	0.20151	T1HPM6	T1HPM6	5	5	5	12.2	12.2	12.2	68.612	0	22.931	107270000	18	22.6987	22.7676	22.52	22.2885	22.1028	22.5211	22.1938	22.651
+	0.0400643	0.0217791	T1HPM9	T1HPM9	4	4	4	16.2	16.2	16.2	36.126	0	16.78	99311000	19	22.5034	22.2353	22.1201	21.625	22.2009	22.1001	21.9916	22.1041
+	1.22296	0.443343	T1HPQ5	T1HPQ5	15	15	15	58.9	58.9	58.9	41.655	0	79.706	1802100000	170	25.388	25.6411	24.9798	24.9233	24.7274	24.9042	24.575	24.9523
+	0.201929	0.0685821	T1HPS9	T1HPS9	191	191	114	74.3	74.3	43	280.08	0	323.31	111030000000	4112	28.5047	28.4054	28.3985	27.9248	28.2962	28.3001	28.1758	28.1871
+	0.469338	0.101509	T1HPT2	T1HPT2	19	19	19	45.7	45.7	45.7	55.379	0	151.22	3793200000	229	25.8338	25.7667	26.0193	25.9864	25.8783	25.9776	25.6549	25.6893
+	0.334723	0.0462651	T1HPU2	T1HPU2	6	6	6	17.6	17.6	17.6	52.022	0	5.3412	139640000	20	23.0016	22.8857	22.9906	23.1044	22.9026	23.0129	22.8653	23.0163
+	0.0656139	-0.0321584	T1HPU8	T1HPU8	8	8	8	30.5	30.5	30.5	25.471	0	50.707	1552100000	66	26.4062	26.2203	26.6151	25.8225	26.2794	26.3709	26.3647	26.1776
+	1.95273	0.341641	T1HPW0	T1HPW0	3	3	2	6.9	6.9	5.3	63.822	0	18.77	113390000	11	22.3307	22.2324	22.5701	22.5545	22.1782	22.1215	22.0451	21.9763
+	0.815821	0.141433	T1HPW1	T1HPW1	6	6	6	17.9	17.9	17.9	29.096	0	9.5635	728880000	38	24.6097	24.43	24.5573	24.3905	24.4937	24.3994	24.3639	24.1648
+	0.176139	-0.349647	T1HPW3	T1HPW3	4	4	4	5.8	5.8	5.8	138.28	0	4.2433	125280000	7	21.4902	23.5112	23.6498	22.0392	23.5854	21.3697	23.3999	23.7341
+	1.23331	0.247845	T1HPX8	T1HPX8	6	6	6	6.2	6.2	6.2	195.52	0	20.64	276380000	32	24.2811	24.0904	24.0234	23.9238	23.8761	23.989	23.6302	23.832
+	1.02607	0.980292	T1HQ04	T1HQ04	2	2	2	4.9	4.9	4.9	105.31	0	12.409	80280000	12	23.0411	23.2295	22.9195	23.1459	22.8886	21.5926	20.9785	22.9551
+	0.208601	0.0634584	T1HQA1	T1HQA1	34	34	29	54.3	54.3	48.3	79.758	0	151.9	6825300000	396	26.7672	26.9346	26.7153	27.0886	26.8621	26.5779	26.8216	26.9903
+	0.773503	-0.390224	T1HQB5;R4FR44	T1HQB5	6	5	5	12.4	10.7	10.7	75.636	0	19.963	172640000	22	22.8242	22.7195	22.9301	23.3286	23.4694	23.1734	22.8666	23.854
+	0.340603	-0.489568	T1HQC3	T1HQC3	17	17	17	16.8	16.8	16.8	167.37	0	101.59	753600000	83	23.9535	24.6846	25.1736	22.4147	24.5232	24.5874	24.2285	24.8455
+	0.328809	-0.24066	T1HQF7	T1HQF7	3	3	3	19.4	19.4	19.4	33.118	0	4.5197	68181000	14	22.0198	22.0554	22.2783	21.036	21.9178	22.3903	21.7793	22.2648
+	0.602698	0.17251	T1HQI1	T1HQI1	7	7	7	38.5	38.5	38.5	27.099	0	42.307	245750000	24	23.7824	24.0243	24.0271	24.3984	23.7761	23.9169	23.995	23.8541
+	0.000171523	-0.000581741	T1HQI6	T1HQI6	6	1	1	78.6	15.7	15.7	7.5698	0	2.0382	147900000	7	24.0264	20.5928	23.9226	24.6473	23.9097	23.8728	21.3274	24.0816
+	2.63596	-0.494471	T1HQI8	T1HQI8	6	6	6	22.5	22.5	22.5	41.687	0	34.492	847470000	68	25.0666	25.09	25.2071	24.8436	25.6323	25.476	25.4099	25.6669
+	2.24049	0.452085	T1HQJ5	T1HQJ5	14	14	14	36.2	36.2	36.2	50.394	0	210.31	4558700000	255	26.7543	26.8439	27.0367	26.8874	26.2185	26.5346	26.6168	26.344
+	0.125849	-0.0872631	T1HQK4	T1HQK4	6	3	3	70	31	31	22.884	0	21.67	243710000	19	24.3837	24.6354	23.9992	23.9832	24.5911	24.7285	23.8092	24.2218
+	1.43904	0.267459	T1HQM1	T1HQM1	17	17	17	45.9	45.9	45.9	49.959	0	71.499	2452800000	167	25.5731	25.7985	25.9638	25.8822	25.4717	25.5235	25.4608	25.6919
+	0.211896	0.0581203	T1HQN0	T1HQN0	5	5	5	28.5	28.5	28.5	39.802	0	42.891	306650000	27	23.703	23.863	23.8002	23.8233	23.7871	23.8564	23.4334	23.8801
+	0.618634	0.254507	T1HQN8	T1HQN8	2	2	2	19.6	19.6	19.6	25.082	0	26.135	657690000	34	25.4449	25.7067	25.405	25.44	25.2098	25.1279	25.7527	24.8881
+	1.43106	-0.446494	T1HQQ9	T1HQQ9	8	8	8	36.7	36.7	36.7	23.464	0	134.24	711030000	94	24.5182	24.0677	24.3222	23.7636	24.6688	24.5762	24.6813	24.5314
+	1.16309	0.257442	T1HQR7	T1HQR7	13	13	13	89	89	89	15.971	0	60.559	7458100000	245	28.3073	28.1736	28.4672	28.2186	28.172	28.191	27.9986	27.7754
+	1.43512	0.871211	T1HQS3;R4FPD7	T1HQS3;R4FPD7	5	5	5	56.2	56.2	56.2	11.418	0	17.617	873340000	75	25.9238	26.0851	26.039	26.2082	24.8257	25.6382	25.8222	24.4851
+	2.14725	0.278263	T1HQV9;A0A4P6DHM4	T1HQV9;A0A4P6DHM4	7	7	7	17.1	17.1	17.1	79.657	0	23.904	251720000	35	23.4658	23.4396	23.6024	23.3231	23.1633	23.1054	23.2909	23.1582
+	0.629007	-0.256669	T1HR03	T1HR03	6	6	6	64	64	64	12.938	0	100.68	1918500000	92	26.4274	26.0222	25.7104	25.6192	26.2353	26.1293	26.3736	26.0676
+	1.11734	-0.208215	T1HR11	T1HR11	28	28	28	34.5	34.5	34.5	121.81	0	235.51	2944600000	273	25.2868	25.4614	25.2648	25.4337	25.4259	25.474	25.5781	25.8016
+	3.48715	0.492941	T1HR21	T1HR21	21	21	21	18.3	18.3	18.3	185.74	0	114.38	1307600000	142	24.5105	24.5991	24.6027	24.5479	24.2149	24.0724	23.9068	24.0943
+	2.34682	0.753665	T1HR32	T1HR32	9	9	9	19.9	19.9	19.9	84.567	0	20.272	363400000	24	24.5775	24.7575	24.3094	24.7629	23.7888	23.8995	23.5302	24.1742
+	2.41215	0.694106	T1HR34	T1HR34	4	4	4	23.2	23.2	23.2	30.509	0	6.6917	121810000	23	22.8242	22.5878	23.1711	22.9584	22.4333	22.1173	22.0043	22.2101
+	1.95012	0.285224	T1HR39	T1HR39	9	9	9	29.7	29.7	29.7	49.62	0	55.799	705410000	81	24.8765	24.9113	24.8407	24.667	24.4208	24.4633	24.6094	24.6611
+	1.51021	0.498486	T1HR44	T1HR44	3	3	3	15.8	15.8	15.8	39.397	0	11.913	85170000	8	22.5214	23.2418	22.7401	22.7685	22.4346	22.2817	22.4866	22.075
+	1.51866	0.324439	T1HR80;R4G3Q3	T1HR80;R4G3Q3	29	29	29	63.8	63.8	63.8	59.691	0	196.19	12233000000	494	27.978	28.0008	28.1034	28.2427	27.576	27.6246	28.0023	27.8243
+	0.833624	-0.348558	T1HR87	T1HR87	14	14	14	25.6	25.6	25.6	79.637	0	43.545	409460000	60	23.6772	23.316	23.1464	22.8662	23.8899	23.7024	23.4694	23.3384
+	1.2652	0.216259	T1HR91	T1HR91	10	10	10	11.7	11.7	11.7	129.36	0	18.619	335800000	45	23.712	23.8053	23.5346	23.7703	23.5818	23.3554	23.392	23.6279
+	0.06773	0.1059	T1HR95	T1HR95	5	5	5	17.2	17.2	17.2	46.249	0	19.426	70507000	10	22.5232	20.7884	22.8138	23.2364	21.8721	22.4883	22.1182	22.4596
+	2.39977	-0.83916	T1HRF6	T1HRF6	24	24	24	28.3	28.3	28.3	166.33	0	135.16	1829500000	181	23.8842	24.5806	24.0802	24.2127	24.8333	25.0434	24.8965	25.3411
+	0.730131	1.1429	T1HRG1	T1HRG1	2	2	2	7.8	7.8	7.8	28.95	0	2.8653	68173000	10	23.2808	22.8088	22.9032	20.8342	20.4847	22.8768	20.9216	20.9723
+	2.06433	0.341982	T1HRH0	T1HRH0	5	5	5	13.1	13.1	13.1	55.342	0	21.883	176520000	20	23.0033	22.8957	22.9146	22.9561	22.7954	22.6932	22.4385	22.4747
+	0.430449	0.246896	T1HRI4	T1HRI4	2	2	2	5.3	5.3	5.3	53.454	0.001221	1.7775	68166000	10	22.2432	22.1977	22.0458	22.0939	22.3339	22.014	22.0715	21.1736
+	1.8555	-0.311871	T1HRI8;R4G3E3	T1HRI8;R4G3E3	15	15	15	28.6	28.6	28.6	75.078	0	57.365	1991200000	156	25.9032	25.9085	25.6924	25.6463	26.0323	26.2745	26.0691	26.0219
+	0.895269	0.227633	T1HRK0	T1HRK0	8	8	8	18.8	18.8	18.8	53.789	0	24.661	640240000	50	24.6407	25.0461	24.8735	24.631	24.4995	24.4194	24.5656	24.7962
+	2.34279	-1.53802	T1HRM7;T1HRR9	T1HRM7	33	33	33	60.4	60.4	60.4	58.653	0	153.16	9167900000	419	26.5898	25.0997	26.2585	25.6475	27.3463	27.3919	27.2453	27.7641
+	0.122915	0.102622	T1HRN8	T1HRN8	3	3	3	10.5	10.5	10.5	58.598	0	8.409	48262000	11	21.4135	22.2643	22.2469	21.5187	21.4227	21.4157	21.8969	22.2978
+	1.03665	0.342247	T1HRQ9	T1HRQ9	9	9	9	22.3	22.3	22.3	78.533	0	88.939	264820000	52	23.4257	23.4279	23.2594	22.7775	22.8604	22.9692	22.678	23.014
+	0.909926	0.294287	T1HRS2	T1HRS2	17	17	17	31.2	31.2	31.2	87.531	0	121.55	1992500000	221	25.2072	25.2566	25.258	25.2356	25.0593	25.1608	25.102	24.4581
+	1.08919	0.16236	T1HRS7	T1HRS7	9	9	9	50.9	50.9	50.9	24.727	0	51.938	366590000	49	23.9001	23.9462	24.2012	24.011	23.7343	23.8846	23.9182	23.8721
+	0.71943	0.261076	T1HRT2	T1HRT2	4	4	4	11.1	11.1	11.1	45.709	0	12.935	478810000	38	24.5849	24.5059	24.6585	23.9173	24.0829	24.2723	24.0554	24.2116
+	1.77773	0.324123	T1HRT6;A0A4P6D9T0;R4FPK6	T1HRT6;A0A4P6D9T0;R4FPK6	11	11	11	79.9	79.9	79.9	15.783	0	134.87	21276000000	458	29.4967	29.3459	29.3245	29.1434	29.0739	29.0745	29.063	28.8027
+	2.92894	-1.5933	T1HRX6	T1HRX6	4	4	4	6.2	6.2	6.2	125.22	0	25.098	84544000	15	21.3765	20.6696	20.6482	20.8122	22.2163	22.4052	22.1572	23.1009
+	2.08628	0.384749	T1HRY2	T1HRY2	13	13	13	43.5	43.5	43.5	40.231	0	77.918	1422200000	93	25.6715	25.5492	25.7609	25.6788	25.4617	25.3947	25.1855	25.0794
+	0.257116	-0.72154	T1HRY8	T1HRY8	2	2	2	7.1	7.1	7.1	29.626	0	7.5674	251180000	11	25.2122	24.9715	25.3382	20.5929	24.8303	24.7964	24.5853	24.7889
+	0.576558	0.584515	T1HRZ1	T1HRZ1	2	2	2	52.1	52.1	52.1	8.2071	0	3.6605	75250000	4	22.5056	22.5113	23.2228	21.2085	22.266	22.0314	21.5106	21.3021
+	0.983378	-0.942827	T1HS02	T1HS02	1	1	1	10.3	10.3	10.3	14.833	0	5.0978	15352000	10	19.7517	20.8541	19.6445	19.0336	20.319	20.31	21.6468	20.7794
+	1.35882	-0.226933	T1HS08	T1HS08	7	7	7	30.3	30.3	30.3	45.84	0	23.913	279040000	37	23.4257	23.3017	23.278	23.2634	23.3104	23.6411	23.56	23.6651
+	4.84737	-0.904284	T1HS09;A0A4P6DAV4;T1HK25	T1HS09	28	28	16	23.8	23.8	12	317.92	0	121.01	2757200000	188	25.0098	24.8299	25.0907	24.9664	25.9438	25.8706	25.9462	25.7535
+	2.09266	-2.10717	T1HS14	T1HS14	9	4	4	14.7	7.5	7.5	59.201	0	3.9715	193570000	21	22.1001	21.0034	23.3985	23.0164	24.3506	24.6362	24.3001	24.66
+	1.4986	0.347962	T1HS21	T1HS21	6	6	6	21.7	21.7	21.7	46.235	0	18.144	323340000	38	23.924	23.8576	23.8241	23.4089	23.4835	23.4487	23.4095	23.2809
+	2.52322	-0.518776	T1HS23	T1HS23	5	5	5	27.7	27.7	27.7	26.504	0	17.236	583130000	33	24.8074	24.5533	24.8953	24.5538	25.34	25.0935	25.3181	25.1333
+	0.492987	-0.348562	T1HS27	T1HS27	2	2	2	19.3	19.3	19.3	13.143	0	4.0907	103390000	17	22.1901	22.6825	23.6508	22.8625	23.0614	23.3138	22.9662	23.4387
+	0.588097	0.13406	T1HS33	T1HS33	9	9	7	64	64	58.4	20.555	0	60.292	1683300000	116	25.6412	25.7487	25.854	25.8081	25.7992	25.7543	25.3705	25.5917
+	3.1319	-1.72013	T1HS66	T1HS66	5	5	5	24.3	24.3	24.3	23.163	0	8.718	179030000	12	21.8337	22.0695	22.2835	22.3446	23.73	23.3529	23.7965	24.5325
+	2.14641	-0.383128	T1HS79	T1HS79	6	6	6	70.2	70.2	70.2	11.562	0	32.992	3992300000	112	27.4035	27.1234	27.3614	27.2068	27.6292	27.774	27.7538	27.4706
+	0.18808	0.0709844	T1HS82	T1HS82	3	3	3	26.7	26.7	26.7	16.454	0	21.677	140340000	19	23.3439	23.0841	23.4573	22.8373	23.0717	23.265	23.044	23.0581
+	0.738833	0.155542	T1HS83	T1HS83	28	28	1	45.9	45.9	1.5	94.341	0	69.165	1930700000	194	25.5972	25.5624	25.7515	25.416	25.5306	25.5098	25.4651	25.1993
+	0.477678	0.150695	T1HS89	T1HS89	5	5	5	8.7	8.7	8.7	114.03	0	14.084	98131000	23	22.2035	22.4563	22.3648	22.0609	22.3535	21.9476	21.9064	22.2752
+	3.18235	0.313812	T1HS90	T1HS90	8	8	8	23.1	23.1	23.1	46.362	0	23.561	1439500000	106	25.7742	25.7971	25.7813	25.6346	25.5023	25.443	25.4337	25.3529
+	3.31037	0.76657	T1HS94	T1HS94	11	11	11	27.4	27.4	27.4	53.704	0	33.338	632350000	58	24.8229	24.7849	24.5641	24.6475	23.9823	24.1768	23.7279	23.8661
+	1.41715	0.367971	T1HS98	T1HS98	9	9	9	17.2	17.2	17.2	79.602	0	34.18	295890000	37	23.7718	23.2862	23.7644	23.8129	23.1171	23.3028	23.3382	23.4052
+	3.2715	0.324707	T1HSA9	T1HSA9	23	23	23	43.8	43.8	43.8	77.804	0	97.51	3685700000	238	25.8371	25.9467	25.8185	25.9443	25.5552	25.5631	25.4809	25.6486
+	2.4265	0.282121	T1HSH7	T1HSH7	14	14	14	30.9	30.9	30.9	82.364	0	66.016	788510000	106	24.0304	23.8239	24.0364	23.9902	23.6059	23.6583	23.773	23.7151
+	0.480012	-0.112518	T1HSH8	T1HSH8	5	5	5	37.2	37.2	37.2	15.924	0	9.5586	631870000	40	25.2686	24.9829	25.2192	25.3269	25.4835	25.3696	25.1316	25.263
+	1.47914	0.394377	T1HSI9	T1HSI9	5	5	5	28.9	28.9	28.9	22.911	0	13.805	264480000	34	23.6352	23.6185	23.7181	23.6787	23.1763	23.4558	23.5304	22.9105
+	1.10571	-0.307635	T1HSJ2	T1HSJ2	3	3	3	11.5	11.5	11.5	25.49	0	60.402	452360000	31	24.7369	24.5801	24.658	24.1352	24.7415	24.8436	24.7708	24.9848
+	2.12775	0.675525	T1HSJ8	T1HSJ8	6	6	6	16.6	16.6	16.6	51.888	0	19.818	175070000	27	23.3645	23.2157	23.1026	23.1724	22.6747	22.788	22.0652	22.6254
+	0.986296	0.303152	T1HSK9;G1K097	T1HSK9	6	6	6	34	34	34	28.371	0	38.229	326430000	49	23.6344	23.7856	23.495	23.7165	23.468	23.541	22.9223	23.4876
+	0.275966	0.123449	T1HSL5;T1I9G0	T1HSL5	6	6	6	28.5	28.5	28.5	40.018	0	12.388	190690000	22	22.6459	22.8741	22.7762	23.0099	22.509	22.5967	22.5024	23.2041
+	1.97783	-0.397513	T1HSM5	T1HSM5	8	8	8	23.6	23.6	23.6	76.221	0	66.712	418470000	48	23.4791	23.6527	23.7114	23.5075	23.8566	23.9428	23.8829	24.2585
+	0.00114958	0.00237465	T1HSP7	T1HSP7	3	3	3	41.7	41.7	41.7	10.979	0	8.2409	77556000	14	22.5942	22.4636	22.3372	20.7816	22.8081	22.7162	20.4743	22.1686
+	1.78946	-0.812631	T1HSS1	T1HSS1	6	6	6	21.7	21.7	21.7	62.104	0	18.328	135760000	22	22.0688	21.4671	22.2095	21.5551	22.2158	22.5522	22.8625	22.9205
+	2.07429	-0.409945	T1HSU2	T1HSU2	6	6	6	25.6	25.6	25.6	40.679	0	11.688	316300000	27	23.4685	23.106	23.2764	23.1866	23.5883	23.5063	23.7964	23.7864
+	0.569501	-0.201198	T1HSU6	T1HSU6	4	4	4	29.2	29.2	29.2	24.11	0	36.249	249320000	31	23.4956	23.3521	23.6469	23.1711	23.297	23.6191	23.9365	23.6178
+	0.39025	-0.485641	T1HSZ9	T1HSZ9	4	1	1	21.9	5.5	5.5	25.471	0.004635	1.2457	82534000	7	22.5932	20.3531	22.3488	22.325	22.0631	22.381	22.2912	22.8275
+	0.133305	-0.183853	T1HT06	T1HT06	2	2	2	6.2	6.2	6.2	46.23	0	2.0856	18749000	3	21.5063	19.8626	20.9402	20.6598	20.8779	20.6792	20.1428	22.0044
+	2.14907	0.386817	T1HT29	T1HT29	8	8	8	20.8	20.8	20.8	46.701	0	9.8804	338650000	37	24.2624	24.4624	24.1954	24.0259	23.7979	23.7825	23.9121	23.9063
+	1.82968	0.261883	T1HT64	T1HT64	23	23	4	30.6	30.6	5	123.59	0	127.47	1148300000	171	24.3245	24.335	24.4585	24.3016	24.1074	24.0298	23.9568	24.2781
+	0.74853	0.213882	T1HT83	T1HT83	10	10	10	35.9	35.9	35.9	40.763	0	26.773	704540000	37	24.5125	24.8963	24.5706	24.762	24.2616	24.4069	24.4396	24.7778
+	3.25172	1.08878	T1HT88	T1HT88	4	4	4	9.2	9.2	9.2	82.752	0	8.083	160980000	13	23.589	23.6638	23.147	23.6771	22.6326	22.1593	22.5543	22.3756
+	1.23457	0.516209	T1HT95	T1HT95	2	2	2	31.7	31.7	31.7	18.319	0	7.0589	443390000	55	24.8454	25.2503	25.2599	25.0899	24.0022	24.8056	24.7358	24.8369
+	0.48071	0.557036	T1HTA7;A0A4P6DA29	T1HTA7;A0A4P6DA29	2	2	2	5.2	5.2	5.2	62.192	0	5.542	46750000	12	21.3922	22.897	21.1962	22.8493	22.1003	21.4159	21.7203	20.8699
+	1.85562	1.54717	T1HTC4	T1HTC4	1	1	1	24.8	24.8	24.8	11.717	0	2.57	134660000	11	24.008	24.0167	23.5503	24.1589	23.112	21.1368	22.694	22.6025
+	0.861712	0.314526	T1HTC7	T1HTC7	23	2	2	54.7	10.1	10.1	51.933	0	21.176	1920500000	166	26.6351	26.6014	27.072	27.0524	26.5198	26.8986	26.3496	26.3348
+	0.0397113	-0.0279269	T1HTF9	T1HTF9	2	2	2	5.1	5.1	5.1	59.076	0	8.1846	28773000	8	21.7115	21.4156	21.2007	21.2796	20.8493	21.569	21.8843	21.4163
+	1.67824	0.485394	T1HTH2	T1HTH2	3	3	3	8.9	8.9	8.9	94.286	0	9.6029	27610000	41	21.0664	20.956	21.1705	21.1868	20.7679	20.5881	20.2064	20.8758
+	3.50697	0.497603	T1HTI5;R4G4S9	T1HTI5;R4G4S9	14	14	14	43.8	43.8	43.8	43.55	0	82.368	2864400000	167	26.6714	26.7348	26.6409	26.7548	26.3344	26.1196	26.0782	26.2793
+	1.80794	0.505963	T1HTJ0	T1HTJ0	13	13	13	15.6	15.6	15.6	125.62	0	21.39	216040000	60	22.8618	22.9004	22.7841	22.2801	22.1791	22.0956	22.3182	22.2096
+	2.47862	0.263952	T1HTJ7	T1HTJ7	34	34	34	36.2	36.2	36.2	147.31	0	265.67	4465100000	313	25.6499	25.7013	25.7559	25.8699	25.4967	25.4033	25.471	25.5502
+	0.4651	-0.0859752	T1HTK6	T1HTK6	2	2	2	3.9	3.9	3.9	94.688	0	4.3618	21675000	13	20.7402	20.6064	20.8099	20.549	20.8847	20.7788	20.6044	20.7815
+	0.659334	0.103475	T1HTL0	T1HTL0	7	7	7	27.3	27.3	27.3	52.815	0	54.747	116810000	39	22.4998	22.3946	22.4056	22.2135	22.1558	22.2572	22.3704	22.3162
+	1.12239	-0.906923	T1HTN0	T1HTN0	1	1	1	8.4	8.4	8.4	27.913	0.0088988	0.95716	28828000	5	20.8281	19.9775	20.3472	21.5495	21.8293	21.7526	21.9137	20.8342
+	0.925095	0.174119	T1HTN2	T1HTN2	15	15	3	29.6	29.6	6.7	56.698	0	68.698	2530300000	176	26.5797	26.5205	26.9071	26.5451	26.4628	26.4482	26.3973	26.5478
+	0.813375	0.234865	T1HTP5	T1HTP5	10	10	10	21.9	21.9	21.9	59.228	0	39.941	284400000	38	24.487	23.94	24.3725	24.3446	24.036	23.9866	23.9043	24.2778
+	3.47991	-4.65666	T1HTP6	T1HTP6	4	4	4	24.6	24.6	24.6	29.245	0	5.05	177850000	7	19.4721	20.2652	22.0747	20.0572	24.8691	24.8668	24.7449	26.0151
+	0.128852	-0.0456767	T1HTR5	T1HTR5	64	64	64	36.6	36.6	36.6	276.17	0	323.31	3874900000	370	25.2034	25.1517	25.1087	24.6354	25.1299	25.0232	25.0527	25.0762
+	0.375993	0.275032	T1HTX9	T1HTX9	8	8	8	31.4	31.4	31.4	37.888	0	27.826	802740000	72	24.9896	25.1509	24.9707	23.9507	24.875	24.6372	24.2085	24.2411
+	2.29157	-2.52531	T1HTY7	T1HTY7	4	4	4	17.6	17.6	17.6	45.029	0	27.791	363700000	22	23.4757	23.4966	21.2094	23.5248	25.253	25.4142	25.3031	25.8373
+	1.13341	0.180205	T1HTZ5;R4G3T4	T1HTZ5;R4G3T4	13	13	12	87.1	87.1	80.7	15.755	0	122.48	16709000000	593	29.2701	28.9508	29.2336	29.0804	28.9221	29.0449	28.983	28.864
+	0.721212	-0.903802	T1HU08	T1HU08	9	9	9	23.7	23.7	23.7	80.778	0	75.301	314120000	37	22.7187	22.3901	22.7853	24.7163	23.2244	24.0366	24.6888	24.2758
+	0.349488	0.0963883	T1HU18	T1HU18	11	11	11	22.5	22.5	22.5	97.002	0	75.803	878650000	94	24.3298	24.5889	24.5964	24.2809	24.3798	24.3748	24.1249	24.5309
+	0.0728481	0.0572252	T1HU19	T1HU19	5	5	5	47.8	47.8	47.8	12.993	0	34.877	544780000	50	24.8312	24.6853	24.4347	23.6836	24.5692	24.3612	24.0195	24.4561
+	0.160971	-0.107862	T1HU20;R7WK05	T1HU20	14	14	14	61.5	61.5	61.5	31.48	0	70.405	1625500000	129	25.3478	25.3373	25.3822	24.4243	25.4564	25.2776	24.9275	25.2616
+	0.128563	-0.0937881	T1HU21	T1HU21	25	25	25	48.9	48.9	48.9	66.935	0	202.99	2859200000	229	26.4948	26.4189	26.3102	25.3649	26.4094	26.3012	26.0585	26.1947
+	0.169477	0.115178	T1HU23	T1HU23	9	9	9	74.7	74.7	74.7	19.514	0	159.81	2003400000	202	25.792	25.813	25.3963	24.7696	25.6005	25.3127	25.1339	25.2631
+	0.250154	0.165801	T1HU24	T1HU24	10	10	10	53.2	53.2	53.2	32.605	0	71.119	2710800000	146	26.4758	26.246	26.1537	25.2669	26.0122	25.87	25.8405	25.7565
+	0.119744	-0.0767994	T1HU25	T1HU25	7	7	7	54.9	54.9	54.9	16.348	0	21.162	886870000	73	25.0906	25.1952	25.1954	24.2921	24.9209	24.9996	24.8606	25.2995
+	0.264988	0.192266	T1HU31	T1HU31	7	7	7	23.5	23.5	23.5	42.564	0	26.799	312070000	30	23.9194	23.8628	23.8471	24.3304	24.3927	23.2835	24.1378	23.3766
+	0.0760104	-0.0141926	T1HU71	T1HU71	6	6	6	30.6	30.6	30.6	44.852	0	20.552	336220000	39	23.6908	23.8986	23.8518	23.9472	23.905	23.7723	23.9389	23.829
+	1.2691	0.74729	T1HU91	T1HU91	3	3	1	24.3	24.3	8.4	12.138	0	12.983	211930000	29	23.6894	23.6074	23.765	23.4486	23.4895	23.2907	22.2032	22.5379
+	0.364465	0.0791183	T1HUE0	T1HUE0	11	11	11	13.3	13.3	13.3	137.4	0	82.68	1064200000	75	24.8835	24.8007	25.0151	24.838	24.9464	24.647	24.6822	24.9453
+	0.795189	0.567868	T1HUF0	T1HUF0	2	2	2	6.1	6.1	6.1	54.381	0	2.4999	55074000	13	22.1833	22.3279	22.2036	21.9766	22.2829	20.6469	21.6281	21.862
+	1.59084	1.11766	T1HUF5;A0A4P6D7X4	T1HUF5;A0A4P6D7X4	4	4	4	10.9	10.9	10.9	61.463	0	5.5348	40674000	9	21.5861	21.627	22.3091	21.7582	21.0676	20.9678	21.0895	19.6849
+	2.96558	-1.85465	T1HUG6	T1HUG6	14	14	14	28.6	28.6	28.6	80.177	0	63.339	1242100000	95	23.3613	23.9204	23.4788	23.3944	24.8711	25.2352	25.2501	26.217
+	0.0172409	0.0166039	T1HUG8	T1HUG8	2	2	2	19.8	19.8	19.8	19.094	0	10.11	71013000	21	21.2617	22.1601	22.1907	22.4403	22.2089	22.4282	21.8153	21.5341
+	0.580734	0.17436	T1HUH1	T1HUH1	4	4	4	13.3	13.3	13.3	55.658	0	18.591	117880000	22	22.6832	23.068	22.9044	22.8435	22.7783	22.6853	22.947	22.391
+	3.91053	0.660643	T1HUH2	T1HUH2	8	8	8	7.8	7.8	7.8	137.17	0	8.6212	288950000	14	24.7714	24.7646	24.6793	24.7287	24.1532	23.8689	24.1945	24.0847
+	1.25793	0.34176	T1HUH4	T1HUH4	1	1	1	16.2	16.2	16.2	12.961	0	6.8489	352060000	5	25.1181	24.7375	24.4378	24.7447	24.4103	24.4079	24.5148	24.338
+	1.1681	0.631482	T1HUK7	T1HUK7	2	2	2	9.4	9.4	9.4	37.422	0	13.448	88479000	14	22.7997	23.0696	23.379	22.5333	22.3582	21.8237	22.1964	22.8774
+	0.988255	0.265705	T1HUL2	T1HUL2	3	3	3	2.9	2.9	2.9	154.14	0	15.535	40520000	21	21.1335	21.2873	21.5384	21.063	21.008	21.0823	21.1358	20.7334
+	2.56344	0.424388	T1HUM1	T1HUM1	22	22	22	71.8	71.8	71.8	28.103	0	60.397	23164000000	557	29.4363	29.3686	29.4317	29.6738	29.1821	28.9138	29.0636	29.0533
+	0.492539	0.229883	T1HUQ6	T1HUQ6	3	3	3	10.7	10.7	10.7	36.279	0	6.0793	93005000	20	22.3342	22.6963	23.0233	22.149	22.4994	22.4053	22.2829	22.0957
+	1.385	-0.628265	T1HUQ9	T1HUQ9	2	2	2	12.7	12.7	12.7	23.296	0	16.151	298370000	15	23.886	24.4342	24.2434	24.1241	24.4251	25.2106	24.4373	25.1278
+	0.00617098	-0.00363493	T1HUU8	T1HUU8	3	3	3	3.7	3.7	3.7	90.515	0	3.8956	95955000	14	22.582	22.7286	22.3163	22.2683	22.3428	22.1855	22.9444	22.4371
+	2.99645	-1.08597	T1HUY5	T1HUY5	4	4	4	11.4	11.4	11.4	48.691	0	73.93	823680000	37	25.0857	25.62	25.1416	25.3001	26.1752	26.1346	26.4562	26.7253
+	1.80694	0.410046	T1HUZ2	T1HUZ2	3	3	3	10.9	10.9	10.9	54.65	0	112.5	72764000	26	21.9385	22.2365	22.3698	21.904	21.6652	21.84	21.6487	21.6547
+	2.49653	-1.23557	T1HUZ5;R4G8X4	T1HUZ5;R4G8X4	11	11	5	29.9	29.9	16.9	57.007	0	28.643	751920000	59	24.6414	24.544	24.1815	23.6177	25.2644	25.5785	25.3105	25.7734
+	0.503276	0.288288	T1HV00	T1HV00	9	9	9	17	17	17	107.57	0	37.578	231890000	29	22.9387	23.1186	22.7553	21.9595	22.2448	22.4326	22.4112	22.5304
+	0.0593761	-0.0671258	T1HV02	T1HV02	2	2	2	2.1	2.1	2.1	109.74	0	7.2886	79936000	14	22.7253	22.535	22.2044	20.969	22.0341	22.3452	22.1556	22.1673
+	1.97039	0.977301	T1HV24	T1HV24	4	4	4	5.3	5.3	5.3	142.4	0	21.937	71961000	14	22.4658	22.3714	22.6852	22.6455	22.2271	20.9888	21.4215	21.6214
+	0.241443	-0.118334	T1HV29;A0A4P6DAD3	T1HV29;A0A4P6DAD3	4	4	4	4.9	4.9	4.9	123.19	0	14.057	128700000	18	22.9505	22.6975	23.4108	23.1268	23.0826	23.4174	23.3236	22.8353
+	0.53422	0.122476	T1HV37	T1HV37	32	32	11	82.2	82.2	31	39.321	0	306.4	77110000000	1495	30.2073	30.1467	30.3664	30.2308	30.0222	30.0202	30.4016	30.0173
+	2.13978	0.655855	T1HV62	T1HV62	9	9	9	52.2	52.2	52.2	22.055	0	224.79	2903100000	126	27.3132	27.8201	27.4285	27.6326	26.5567	27.0045	27.1144	26.8954
+	2.1952	0.284634	T1HV64	T1HV64	15	15	15	30.1	30.1	30.1	76.558	0	66.172	751160000	72	24.2569	24.2516	24.3457	24.4499	24.0986	24.0588	23.8912	24.117
+	1.32087	0.269566	T1HV66	T1HV66	18	18	18	50.3	50.3	50.3	43.608	0	86.269	3626100000	183	26.1454	26.0564	26.4886	26.3335	25.853	25.9729	26.0794	26.0403
+	2.78527	0.471315	T1HV69	T1HV69	9	9	9	23.6	23.6	23.6	58.35	0	82.338	606330000	60	24.4387	24.3997	24.6969	24.5921	23.9515	23.9882	24.1636	24.1388
+	0.175454	0.20625	T1HV86	T1HV86	1	1	1	13.1	13.1	13.1	18.895	0	5.7999	84490000	7	22.8261	22.5213	22.6279	23.3769	23.2399	22.7329	23.1258	21.4286
+	3.5147	-1.15007	T1HVA7;R4G7N3	T1HVA7	26	26	26	45.1	45.1	45.1	78.596	0	93.012	1221200000	104	23.939	23.6419	23.8904	23.7446	24.7148	25.3173	24.7596	25.0244
+	0.233167	0.482066	T1HVB1	T1HVB1	3	3	3	6.3	6.3	6.3	66.365	0	5.165	87435000	24	20.8796	22.9403	22.6926	24.8374	21.8345	22.6081	22.2405	22.7386
+	0.446191	0.304595	T1HVD2	T1HVD2	24	24	24	39	39	39	101.22	0	110.23	3556400000	288	25.8947	25.3192	25.6517	26.3078	25.886	25.8164	25.3209	24.9317
+	4.03547	-1.08656	T1HVE5;R4FQA8	T1HVE5;R4FQA8	32	32	11	86.1	86.1	36.1	41.551	0	279.8	83219000000	2276	29.7202	29.4014	29.6782	29.8445	30.5413	30.766	30.8154	30.8679
+	0.412497	-0.749769	T1HVJ0	T1HVJ0	3	3	3	10.3	10.3	10.3	53.302	0.0016162	1.7052	64476000	6	20.955	20.5001	21.113	22.9203	22.4894	23.0721	22.5685	20.3574
+	0.0277015	0.0106378	T1HVK7	T1HVK7	16	16	16	51.8	51.8	51.8	26.486	0	84.014	1836600000	160	25.0221	24.9502	25.0021	24.5324	24.7783	24.8256	24.8088	25.0515
+	2.76473	0.451114	T1HVM8	T1HVM8	7	7	7	45.7	45.7	45.7	25.157	0	54.721	1653800000	80	26.2218	26.0465	25.8623	26.0568	25.6195	25.541	25.7007	25.5217
+	0.484665	0.0936961	T1HVN1	T1HVN1	11	11	11	70.8	70.8	70.8	24.472	0	196.15	13626000000	416	28.8535	28.7738	28.8402	28.9261	28.7776	28.9422	28.7574	28.5417
+	1.06097	0.170382	T1HVR0	T1HVR0	7	7	7	11.4	11.4	11.4	80.541	0	13.425	478780000	52	23.8156	23.8758	23.9747	23.7473	23.5883	23.7198	23.5644	23.8593
+	0.695498	0.297859	T1HVT3	T1HVT3	7	7	7	32	32	32	33.709	0	11.329	635480000	36	24.7968	24.5995	24.3732	24.2883	24.5854	24.3914	23.794	24.0956
+	0.97534	0.193121	T1HVU3	T1HVU3	7	7	1	60	60	7.9	18.537	0	39.611	3030500000	127	26.9955	27.1405	27.1051	27.1121	26.8251	26.9156	27.1491	26.691
+	2.19232	-0.381437	T1HVU8	T1HVU8	13	13	13	54.3	54.3	54.3	43.711	0	148.94	1916400000	122	25.5039	25.7036	25.5137	25.6327	26.0354	25.8851	25.7997	26.1594
+	1.2727	0.156278	T1HVV8	T1HVV8	30	30	30	59.5	59.5	59.5	67.774	0	224.77	17706000000	662	27.4644	27.359	27.6435	27.5755	27.3352	27.3177	27.4003	27.3641
+	0.716919	1.21576	T1HW21;A0A4V0Y8X2	T1HW21	3	3	3	9.7	9.7	9.7	51.685	0	54.471	51140000	15	22.5944	22.5188	22.5194	19.4658	21.0089	19.7	20.9515	20.5749
+	1.90783	0.840714	T1HW60	T1HW60	11	11	11	27.9	27.9	27.9	65.141	0	55.279	257780000	42	23.2441	23.4039	23.7396	23.9021	23.0931	23.0059	22.4146	22.4133
+	0.0707698	-0.100138	T1HW64	T1HW64	2	2	2	13.9	13.9	13.9	15.584	0.00041085	1.86	45982000	6	21.9548	21.8488	20.2004	21.9456	21.964	21.3362	20.9579	22.0921
+	2.30228	0.358456	T1HW83	T1HW83	7	7	7	29.6	29.6	29.6	29.22	0	19.599	818840000	63	25.1321	25.0937	24.9237	24.9677	24.5404	24.5754	24.7575	24.81
+	0.912935	0.647813	T1HW93	T1HW93	1	1	1	11.9	11.9	11.9	18.609	0	63.028	14152000	57	19.8251	20.1273	19.2495	20.2532	18.9284	19.7414	19.6307	18.5632
+	0.141571	0.0721192	T1HW94;A0A4P6D9T8	T1HW94;A0A4P6D9T8	8	8	8	50.7	50.7	50.7	23.17	0	70.545	1486400000	61	26.4465	26.7249	26.2921	25.86	26.2146	26.3026	26.0973	26.4207
+	0.560163	0.363811	T1HWA5	T1HWA5	15	15	15	42	42	42	45.044	0	37.562	1719800000	71	26.8792	27.045	26.0529	25.9666	25.9289	26.1148	25.9767	26.4681
+	0.652837	-0.914474	T1HWB6	T1HWB6	3	3	3	9	9	9	60.743	0	6.9889	80599000	12	20.6024	20.2892	23.125	21.8289	22.0527	22.1849	22.3778	22.888
+	0.210716	0.0672622	T1HWC3	T1HWC3	109	109	109	58	58	58	265.71	0	323.31	31042000000	1601	27.4429	27.3953	27.4265	26.9816	27.3189	27.2468	27.0664	27.3453
+	0.173248	0.0337386	T1HWF9	T1HWF9	9	9	6	25.7	25.7	17.7	59.731	0	42.213	1179100000	82	25.8749	25.9246	25.6408	25.8884	25.8456	25.7082	25.8797	25.7603
+	1.82449	0.116293	T1HWH5	T1HWH5	21	21	21	27.1	27.1	27.1	111.32	0	153.98	1127100000	136	24.0788	24.0256	24.0038	24.0323	23.839	23.9679	23.9023	23.966
+	3.87881	0.629451	T1HWJ5	T1HWJ5	3	3	3	4.5	4.5	4.5	104.03	0	17.047	91136000	12	22.5947	22.8481	22.6777	22.6961	21.9367	22.0645	22.1425	22.1551
+	0.083674	-0.0311575	T1HWM5	T1HWM5	8	8	8	39.3	39.3	39.3	27.633	0	32.122	366630000	47	23.6177	23.574	23.7348	23.4585	23.5228	23.3324	23.8084	23.8461
+	0.604846	0.314498	T1HWN2	T1HWN2	49	49	48	56.3	56.3	55.4	129.5	0	308.95	7373300000	491	26.5239	26.467	26.7572	26.7166	26.8529	26.5346	25.9187	25.9005
+	0.641705	0.595305	T1HWR3;R4G601	T1HWR3;R4G601	5	5	5	15.1	15.1	15.1	52.027	0	7.2298	137330000	24	22.4124	23.5706	22.4642	22.3292	21.7666	21.6901	21.8461	23.0923
+	1.99068	-0.578125	T1HWS5;A0A4P6D988	T1HWS5	5	5	5	6.6	6.6	6.6	104.37	0	6.0298	104940000	10	21.9566	22.3753	22.0689	22.2179	22.7122	22.8249	22.3938	23.0003
+	0.7527	0.184575	T1HWT0	T1HWT0	6	6	6	31.5	31.5	31.5	42.576	0	48.573	706820000	65	24.9419	24.8525	25.2576	24.8671	24.5987	24.9601	24.8289	24.7931
+	0.36803	0.0911951	T1HWT2	T1HWT2	3	3	3	33.6	33.6	33.6	14.963	0	6.7582	240080000	17	24.374	24.5929	24.3793	24.0972	24.1773	24.2691	24.2863	24.3459
+	0.718245	-0.269233	T1HWW5;R4G2N3	T1HWW5;R4G2N3	10	9	9	26.7	24.8	24.8	46.714	0	21.665	690510000	60	24.6716	24.9328	24.5962	24.3076	24.875	25.1741	24.5533	24.9828
+	2.34288	0.227638	T1HWW7	T1HWW7	14	14	14	70.7	70.7	70.7	21.42	0	195.52	14981000000	439	29.013	29.0151	28.9614	28.9637	28.8231	28.802	28.8047	28.6129
+	1.28804	0.302234	T1HWX5	T1HWX5	5	5	5	4.5	4.5	4.5	186.38	0	11.665	77329000	14	22.0498	22.0402	21.7492	22.0432	21.9365	21.5359	21.7062	21.4948
+	4.01825	0.613611	T1HWY7	T1HWY7	17	17	17	16	16	16	148.05	0	42.921	966130000	71	26.0745	26.2632	26.1638	26.1637	25.6217	25.3946	25.5626	25.6319
+	0.0446466	0.0188274	T1HWZ3	T1HWZ3	3	3	3	14.5	14.5	14.5	49.087	0	10.41	83416000	23	22.2157	21.9903	22.3832	22.3773	22.4683	22.1831	21.9273	22.3126
+	2.61794	0.492601	T1HX44	T1HX44	15	15	15	36.9	36.9	36.9	71.576	0	54.919	1158700000	105	25.7287	25.7198	25.8336	25.8325	25.5637	25.1781	25.2192	25.1832
+	2.58503	0.41883	T1HX59	T1HX59	12	12	12	20.7	20.7	20.7	111.91	0	100.57	396500000	60	23.9389	23.8135	24.0267	24.1038	23.6967	23.5653	23.4182	23.5274
+	2.74003	0.672371	T1HX63	T1HX63	10	10	10	54.1	54.1	54.1	25.129	0	58.956	3256600000	104	26.8943	26.8009	26.5497	27.0562	26.096	26.0792	26.0753	26.3612
+	5.1075	0.247957	T1HX75	T1HX75	26	26	26	45.2	45.2	45.2	94.72	0	214.21	2476700000	213	25.2621	25.1879	25.2493	25.2474	24.9748	24.9869	24.9907	25.0026
+	0.195055	0.239358	T1HX78	T1HX78	1	1	1	6.1	6.1	6.1	37.71	0	18.963	14436000	5	20.4087	20.4982	22.1463	21.9379	20.7031	21.0877	20.8654	21.3775
+	0.6723	-0.180084	T1HX90	T1HX90	3	3	3	19.5	19.5	19.5	32.039	0	46.818	274450000	23	24.4613	24.2886	24.6181	24.7963	24.6717	24.7644	24.8895	24.559
+	1.25274	0.287125	T1HX96;A0A4V0Y8K3	T1HX96;A0A4V0Y8K3	8	8	8	22.6	22.6	22.6	55.555	0	65.344	701090000	44	25.1955	25.1224	24.9136	25.028	24.8333	24.8119	24.484	24.9819
+	1.48813	0.545259	T1HXC8	T1HXC8	32	32	30	62.2	62.2	62.2	60.387	0	323.31	26907000000	757	28.8701	28.9822	28.9839	29.0624	28.3993	27.9303	28.8625	28.5255
+	0.887891	-0.289022	T1HXC9	T1HXC9	4	4	4	27.4	27.4	27.4	23.879	0	16.343	291000000	28	23.5106	23.0974	23.4809	22.8653	23.6579	23.4216	23.4692	23.5615
+	2.38724	0.648407	T1HXD6	T1HXD6	12	12	12	36.2	36.2	36.2	30.292	0	209.85	2982500000	166	26.4786	26.4543	26.3303	26.3703	25.8705	25.7137	26.058	25.3977
+	1.71418	0.92362	T1HXF9	T1HXF9	4	4	4	13.5	13.5	13.5	44.842	0	17.221	79735000	15	22.4105	22.9245	23.0101	22.7978	22.1942	21.099	22.1835	21.9719
+	3.41885	-1.20344	T1HXG2	T1HXG2	9	9	9	23.4	23.4	23.4	60.094	0	29.742	461770000	49	22.992	23.1399	22.8039	23.0792	24.0115	24.049	24.1094	24.6589
+	1.45782	0.334696	T1HXG5	T1HXG5	12	12	12	41.7	41.7	41.7	39.43	0	112.56	2861900000	143	26.0124	25.9831	25.9454	25.6363	25.7892	25.5715	25.5071	25.3707
+	0.449993	0.178964	T1HXH8	T1HXH8	2	2	2	39.3	39.3	39.3	9.3641	0	36.523	152850000	16	22.8994	23.0587	23.3076	23.2698	23.0681	23.3106	22.6112	22.8298
+	0.91579	-0.794695	T1HXI1	T1HXI1	2	2	2	8	8	8	47.75	0.002004	1.6058	57663000	7	21.347	20.3738	22.2014	22.0754	22.5757	22.4281	21.9595	22.213
+	0.0697765	0.0486779	T1HXM7	T1HXM7	2	2	2	16	16	16	22.838	0	16.178	27047000	17	21.3072	20.8449	21.5843	20.9905	20.9209	21.6919	20.9579	20.9616
+	0.289443	-0.152379	T1HXN5	T1HXN5	3	3	3	21	21	21	37.563	0	14.183	19103000	37	21.0652	20.7278	21.678	21.0292	21.472	21.2464	21.0382	21.353
+	2.35748	-2.1881	T1HXP2	T1HXP2	5	5	5	22.4	22.4	22.4	25.474	0	11.975	158810000	40	20.5726	20.2037	21.6651	21.815	23.1697	24.0968	22.8478	22.8945
+	1.40061	0.357815	T1HXR6	T1HXR6	7	7	7	46.7	46.7	46.7	32.212	0	75.503	723980000	53	24.3972	24.744	24.8448	24.5548	24.0648	24.1785	24.4018	24.4646
+	0.895522	0.140141	T1HY45	T1HY45	5	5	5	9.1	9.1	9.1	101.8	0	33.508	154000000	26	23.1694	23.3684	23.4167	23.3108	23.2572	23.2876	23.121	23.039
+	0.276224	0.149383	T1HY72	T1HY72	7	7	7	15.5	15.5	15.5	74.909	0	9.0639	325170000	24	23.552	23.2442	23.5162	24.1542	23.7106	23.6175	23.2627	23.2782
+	2.43228	0.356966	T1HY83	T1HY83	7	7	7	9.9	9.9	9.9	87.193	0	12.436	204480000	24	22.9629	22.8961	22.7027	22.8961	22.4647	22.4604	22.4376	22.6672
+	0.338044	0.072053	T1HYA1	T1HYA1	13	13	13	47	47	47	45.756	0	55.851	2083400000	130	25.5142	25.5891	25.8145	25.6458	25.3874	25.564	25.6471	25.6769
+	0.949606	0.425344	T1HYH4	T1HYH4	3	3	3	25.7	25.7	25.7	19.335	0	9.1546	297930000	21	24.2505	23.8892	23.9335	23.4795	23.5871	23.8737	23.1904	23.2
+	1.82428	0.616374	T1HYL0;G1K0A2	T1HYL0	11	11	11	14.7	14.7	14.7	76.945	0	59.422	646890000	66	25.3497	25.1203	25.3647	25.0213	24.7686	24.914	24.5352	24.1728
+	4.39547	-5.14141	T1HYL3	T1HYL3	2	2	2	21.1	21.1	21.1	12.101	0	3.8856	254690000	10	21.6106	20.1001	19.6587	21.0676	25.4495	25.5287	26.2771	25.7474
+	1.15671	0.319499	T1HYN4;A0A4P6D8J3;R4FKF9	T1HYN4;A0A4P6D8J3;R4FKF9	18	18	18	49.3	49.3	49.3	55.001	0	192.9	4197900000	210	26.2657	26.007	26.0728	26.2222	25.9437	26.0097	25.9026	25.4336
+	2.21835	0.28077	T1HYN6;R4FJA9	T1HYN6	16	16	16	79.9	79.9	79.9	20.885	0	122.91	21175000000	464	29.0551	29.0571	28.9133	28.9862	28.6404	28.8438	28.6052	28.7992
+	2.50397	-0.380853	T1HYN9	T1HYN9	40	40	40	83.6	83.6	83.6	46.709	0	323.31	68020000000	1671	29.0025	29.1836	28.9187	28.8596	29.2873	29.4509	29.3314	29.4182
+	0.05319	0.0244226	T1HYR4	T1HYR4	2	2	2	12.9	12.9	12.9	36.959	0	2.3006	76103000	10	22.5307	22.4238	22.6874	22.075	22.1508	22.5634	22.5422	22.3628
+	0.0484135	0.0291886	T1HYR6	T1HYR6	6	6	6	13.4	13.4	13.4	101.52	0	15.554	159430000	22	23.2436	23.13	23.1466	22.7432	22.7217	23.3791	22.7303	23.3155
+	3.87132	0.505513	T1HYT0;G1K0R0	T1HYT0;G1K0R0	5	5	5	25.3	25.3	25.3	17.327	0	7.9129	459080000	39	24.7928	24.6652	24.6776	24.651	24.1593	24.3303	24.1726	24.1023
+	0.574988	0.201575	T1HYT7;A0A4P6DAL3	T1HYT7;A0A4P6DAL3	5	5	5	16	16	16	39.098	0	10.504	179480000	19	22.9588	22.9586	22.9179	23.1465	23.0338	22.8669	22.3366	22.9382
+	1.62013	0.26123	T1HYU8	T1HYU8	9	9	9	20.4	20.4	20.4	47.064	0	46.24	445260000	71	23.7512	23.9236	23.9952	23.7028	23.5732	23.4364	23.6563	23.662
+	0.80044	0.158746	T1HYV6	T1HYV6	6	6	6	19.1	19.1	19.1	49.723	0	18.855	475320000	57	24.0312	24.2144	24.2173	24.3121	24.0037	23.939	23.93	24.2672
+	0.704301	-0.232744	T1HYW2	T1HYW2	5	5	4	13.5	13.5	11.7	69.264	0	85.905	657070000	51	24.205	24.3327	24.3211	24.2036	24.5568	24.3645	24.1684	24.9038
+	1.63724	-2.59316	T1HYY5	T1HYY5	3	3	3	43	43	43	11.143	0	28.128	146440000	17	20.8979	23.6172	20.0103	20.0357	23.7464	23.6373	23.5783	23.9717
+	3.15328	-1.35827	T1HYY6;R4G2V0	T1HYY6;R4G2V0	10	10	10	48.2	48.2	48.2	24.616	0	40.381	2324000000	90	25.6969	25.5376	25.9328	25.3721	26.8983	26.7037	26.8629	27.5076
+	0.00273079	0.0021472	T1HZ13	T1HZ13	5	5	5	12.9	12.9	12.9	70.436	0	7.0335	137440000	13	22.306	22.2178	22.5652	22.8421	22.4375	22.9443	21.8946	22.6461
+	1.28823	1.20874	T1HZ19	T1HZ19	3	3	3	22.3	22.3	22.3	28.428	0.00081867	1.8344	81432000	5	22.7412	23.1224	22.6715	22.9324	21.1517	22.6671	22.2603	20.5536
+	1.61049	0.46791	T1HZ30;A0A4P6D9C8	T1HZ30;A0A4P6D9C8	9	3	3	44.4	12.5	12.5	33.249	0	13.711	1534500000	68	25.7688	26.199	26.1234	25.7295	25.4639	25.7503	25.2597	25.475
+	0.64562	3.74213	T1HZ52	T1HZ52	20	2	2	53.8	7.6	7.6	42.532	0	1.9724	2239900000	8	22.2827	28.5927	26.7866	29.7971	20.8027	21.243	20.6357	29.8092
+	0.177735	0.0361238	T1HZ60;R4FKL6	T1HZ60;R4FKL6	12	12	12	50	50	50	40.799	0	58.225	2544100000	138	25.9283	25.8338	25.984	26.0947	25.775	25.9066	25.9677	26.0469
+	0.227022	-0.156104	T1HZ66	T1HZ66	5	5	5	15.7	15.7	15.7	50.993	0	46.218	274320000	13	23.969	24.0749	24.6887	23.5822	24.1629	24.3363	23.8518	24.5883
+	0.780871	0.173162	T1HZ95	T1HZ95	11	11	11	56.6	56.6	56.6	23.886	0	115.15	3309700000	131	27.1072	27.2558	27.1596	27.5398	27.1403	27.0467	26.972	27.2108
+	0.384971	-0.579308	T1HZ97	T1HZ97	1	1	1	9.2	9.2	9.2	14.959	0.0075216	1.0418	41532000	3	20.9255	21.1789	21.1689	21.1678	20.101	21.7823	23.3006	21.5745
+	0.11683	-0.108639	T1HZB0;A0A4P6D6Y2	T1HZB0;A0A4P6D6Y2	4	4	4	15.5	15.5	15.5	51.586	0	95.89	54255000	7	21.8454	20.6194	21.8538	22.0883	21.9629	21.5601	21.7591	21.5593
+	1.0731	0.133289	T1HZC1;A0A4P6D823;R4FMG8	T1HZC1;A0A4P6D823	26	26	26	60.3	60.3	60.3	57.803	0	274.94	7251600000	367	26.7015	26.5354	26.7042	26.6218	26.5605	26.5587	26.5553	26.3554
+	1.20487	2.12332	T1HZC2	T1HZC2	2	2	2	15.7	15.7	15.7	17.763	0	11.104	102280000	12	23.8527	24.1528	21.7859	23.8479	20.1984	20.6488	23.5109	20.7881
+	4.52728	-2.26245	T1HZC8	T1HZC8	4	4	4	52.9	52.9	52.9	11.243	0	81.981	364570000	20	22.7882	23.0672	22.36	22.796	24.8192	25.0377	24.8052	25.399
+	3.18702	0.759348	T1HZD0	T1HZD0	5	5	5	26.2	26.2	26.2	19.814	0	26.032	231560000	18	24.6765	24.2812	24.5309	24.1691	23.6173	23.6936	23.6901	23.6194
+	2.26645	0.296532	T1HZD4	T1HZD4	14	14	14	24.3	24.3	24.3	88.717	0	55.933	722850000	58	25.4214	25.3937	25.3493	25.52	25.1789	24.9985	25.0568	25.2641
+	3.09125	0.463456	T1HZF6	T1HZF6	14	14	14	13.2	13.2	13.2	127.71	0	30.694	933690000	79	25.3013	25.0323	25.2422	25.0876	24.7027	24.7282	24.7838	24.5949
+	0.2621	0.255828	T1HZH6	T1HZH6	2	2	2	3.1	3.1	3.1	97.106	0	6.0673	32757000	5	22.0086	21.3191	22.1757	22.0668	20.6023	22.1034	22.0349	21.8064
+	0.498964	0.165412	T1HZJ0	T1HZJ0	10	10	10	44.9	44.9	44.9	32.292	0	134.64	3512800000	170	27.0304	27.2992	27.5195	26.9555	26.9788	26.9943	26.904	27.2658
+	0.722633	-0.922575	T1HZJ1	T1HZJ1	4	4	4	32.9	32.9	32.9	18.296	0	15.043	105460000	17	22.374	22.6847	20.3218	23.0048	23.089	22.9031	22.6907	23.3928
+	0.94162	0.561449	T1HZU5	T1HZU5	29	29	29	29.5	29.5	29.5	138.77	0	111.63	1933700000	206	25.3984	25.7683	26.0995	26.0039	25.9137	25.399	24.7074	25.0042
+	0.950686	0.432209	T1HZV8	T1HZV8	5	5	5	29.3	29.3	29.3	27.725	0	11.186	254640000	95	23.8047	24.1645	23.9393	24.0091	23.8322	23.6465	23.8105	22.8996
+	1.9094	0.516553	T1HZY3	T1HZY3	4	4	4	16.3	16.3	16.3	29.265	0	35.808	897980000	55	25.8597	25.7517	25.8404	25.8259	25.6812	25.3735	25.1004	25.0565
+	2.37106	0.450541	T1HZY5	T1HZY5	6	6	6	27.9	27.9	27.9	39.883	0	46.662	517690000	87	24.0658	23.9501	24.255	24.0144	23.7147	23.7697	23.4289	23.5698
+	0.870782	0.59792	T1HZZ5	T1HZZ5	6	6	6	9.5	9.5	9.5	128.9	0	20.782	165600000	14	23.1354	22.9869	23.1793	22.9217	22.8642	22.7245	21.4399	22.8032
+	0.144421	0.0726252	T1HZZ7	T1HZZ7	7	2	2	43.6	10.7	10.7	17.547	0.0031226	1.3422	79184000	14	22.3274	22.9368	23.0796	22.7352	22.4241	22.7232	22.8981	22.743
+	4.27145	-3.07087	T1HZZ8	T1HZZ8	5	5	5	12.7	12.7	12.7	40.721	0	17.913	270770000	24	21.6532	21.1577	21.5805	21.424	24.4061	25.1493	23.8112	24.7323
+	0.414799	0.211823	T1I008	T1I008	3	3	3	27.3	27.3	27.3	17.317	0	33.987	161240000	14	23.2094	23.0177	22.6865	23.007	22.799	23.3133	22.4159	22.5452
+	1.40904	0.312048	T1I012;A0A4P6D7Z9	T1I012	38	38	20	48.4	48.4	26.4	110.26	0	272.66	6536400000	522	26.1437	26.0855	26.0592	25.6311	25.6487	25.6733	25.6403	25.7091
+	0.212086	0.193769	T1I028	T1I028	3	3	3	8.5	8.5	8.5	84.835	0	11.503	54745000	20	21.2374	21.6061	22.3723	22.7931	21.9982	21.705	21.8982	21.6325
+	3.06025	0.279006	T1I033	T1I033	16	16	4	40.8	40.8	9.6	54.089	0	70.902	822930000	94	24.3606	24.2942	24.3766	24.3811	24.1966	24.0342	24.0257	24.0399
+	0.393191	0.293686	T1I044	T1I044	3	3	3	7	7	7	85.998	0	1.9839	45142000	11	21.7027	21.6687	22.308	22.5985	22.1454	21.988	21.8749	21.0948
+	0.224419	-0.0804806	T1I052	T1I052	4	4	4	20.1	20.1	20.1	33.799	0	15.474	72067000	20	21.8305	22.1884	22.4344	22.3713	22.3152	22.1907	22.2316	22.409
+	1.00532	-0.198749	T1I061;G1K0N0	T1I061	27	27	27	28.2	28.2	28.2	123.56	0	236.16	2355200000	336	25.5995	25.5619	25.6481	25.2279	25.6737	25.8142	25.6744	25.6703
+	0.512868	-0.121422	T1I085	T1I085	19	19	19	21	21	21	161.24	0	55.306	769340000	77	24.0742	24.0362	24.3703	23.9379	24.3393	24.2337	24.0714	24.2598
+	2.15264	0.363803	T1I089	T1I089	7	7	7	27.3	27.3	27.3	37.963	0	22.45	1025600000	77	24.8559	25.1839	25.0602	25.2058	24.657	24.7323	24.824	24.6372
+	1.70472	0.589307	T1I0D9;R4FLS6;T1I0A2	T1I0D9	7	5	2	13.5	9.3	4.9	70.014	0	61.893	14563000000	266	30.4619	30.4381	30.6614	30.2195	29.9297	30.2059	29.4167	29.8713
+	4.70806	-2.16659	T1I0F4	T1I0F4	27	27	27	50.4	50.4	50.4	79.078	0	125.01	2500500000	167	24.0068	23.9533	24.0592	23.7543	25.8526	25.9596	26.0302	26.5976
+	3.98324	-1.02365	T1I0H5	T1I0H5	14	14	14	19.2	19.2	19.2	111.74	0	49.979	343100000	40	23.2718	23.1358	23.5229	23.1627	24.1871	24.2552	24.239	24.5065
+	2.14484	0.951341	T1I0I4;A0A4V0Y8K9	T1I0I4	10	10	3	20.1	20.1	5.8	109.6	0	10.895	917080000	43	25.8668	25.762	25.7195	26.2765	25.3447	24.4748	25.2234	24.7765
+	3.49195	0.461044	T1I0J6;R4G5J0	T1I0J6;R4G5J0	36	36	36	91.5	91.5	91.5	39.668	0	323.31	84506000000	2106	30.6582	30.5097	30.5431	30.5475	30.1701	30.207	30.0684	29.9687
+	1.84401	0.561532	T1I0M0	T1I0M0	8	8	8	32.3	32.3	32.3	22.366	0	27.442	1146600000	68	25.7263	25.8823	26.1487	26.1329	25.4813	25.6311	25.4943	25.0374
+	0.112494	0.133781	T1I0M2	T1I0M2	3	3	3	7.3	7.3	7.3	81.775	0	10.273	42101000	4	20.4504	21.812	21.8705	21.8549	21.3037	21.777	20.6235	21.7485
+	0.365321	0.150924	T1I0M5	T1I0M5	4	4	4	4.7	4.7	4.7	148.95	0	7.4273	59360000	16	21.7916	21.6541	22.3813	21.7718	21.7249	21.7575	21.5788	21.9338
+	1.96246	0.171403	T1I0N6	T1I0N6	7	7	7	11.2	11.2	11.2	99.936	0	9.1189	219840000	26	22.8102	22.7847	22.9097	22.7626	22.7055	22.7037	22.5827	22.5898
+	0.112098	0.0386868	T1I0P2	T1I0P2	5	5	5	29.8	29.8	29.8	29.747	0	13.224	123990000	14	22.2848	22.2716	22.5688	22.3526	22.496	22.0544	22.5081	22.2645
+	0.625589	-0.0605488	T1I0Q3;R4G4F0	T1I0Q3;R4G4F0	6	6	6	41.9	41.9	41.9	18.715	0	51.646	1152400000	71	25.3452	25.2219	25.3681	25.2234	25.3828	25.361	25.2779	25.3791
+	1.50032	-0.636073	T1I0T1	T1I0T1	23	23	23	20.5	20.5	20.5	184.04	0	87.029	1409400000	131	23.7453	23.779	24.3895	24.637	24.8913	24.7168	24.6741	24.8129
+	1.2621	-1.87589	T1I0V7;REV__T1HJ31	T1I0V7;REV__T1HJ31	2	2	2	10.4	10.4	10.4	40.389	0	5.1168	171920000	18	24.4368	21.7282	20.8486	21.6412	24.2298	23.9074	23.881	24.1402
+	0.488324	0.129669	T1I0W4	T1I0W4	31	10	10	69.1	27.8	27.8	49.031	0	104.97	23979000000	459	29.3528	29.4304	29.5042	29.4104	29.0464	29.1465	29.5199	29.4662
+	3.18576	0.63429	T1I0W8	T1I0W8	8	8	8	27.9	27.9	27.9	34.291	0	29.839	820750000	58	25.501	25.4504	25.2116	25.1325	24.6954	24.764	24.721	24.578
+	3.0906	0.270578	T1I0W9	T1I0W9	5	5	5	52.9	52.9	52.9	15.283	0	5.5799	162890000	19	23.374	23.2648	23.3372	23.2541	23.063	23.0517	22.9418	23.0912
+	0.103182	0.0291219	T1I0Y0	T1I0Y0	17	17	17	43.1	43.1	43.1	67.863	0	106.37	1286500000	124	24.7687	24.6939	24.9671	24.4717	24.6586	24.6787	24.7391	24.7085
+	1.15295	0.295404	T1I0Y2	T1I0Y2	8	8	8	6.8	6.8	6.8	211.26	0	36.56	445900000	37	24.8117	24.8005	24.6465	24.309	24.4884	24.4177	24.195	24.2849
+	1.57552	-0.983883	T1I0Y8	T1I0Y8	3	3	3	10.3	10.3	10.3	52.088	0	6.9173	58912000	9	21.765	21.0713	21.3727	21.3013	21.7854	22.3166	22.1314	23.2125
+	0.106985	0.0545831	T1I111	T1I111	24	24	12	40.8	40.8	23.5	78.942	0	151	6422400000	355	26.089	26.0257	26.3714	26.7418	26.3855	26.2685	26.3734	25.9822
+	0.859096	0.302908	T1I122	T1I122	27	27	27	76.7	76.7	76.7	54.909	0	256.06	19762000000	691	27.8507	27.9617	28.064	28.2148	28.0351	27.9538	27.4576	27.4332
+	0.865972	0.350284	T1I146	T1I146	7	7	7	19.2	19.2	19.2	51.916	0	17.826	433740000	49	23.6847	23.8916	24.5301	23.7206	23.5573	23.5349	23.5671	23.7666
+	2.56891	0.182494	T1I1B2	T1I1B2	35	35	35	49.7	49.7	49.7	99.446	0	323.31	7269400000	371	26.9628	26.8655	26.9283	26.9703	26.7859	26.7884	26.6665	26.756
+	2.17193	0.442117	T1I1B3;A0A4P6D9J2;A0A4P6DAP2	T1I1B3;A0A4P6D9J2;A0A4P6DAP2	8	8	8	59.6	59.6	59.6	16.515	0	50.618	1206800000	82	25.6934	25.5358	25.8973	25.6819	25.1966	25.1441	25.2025	25.4968
+	0.688189	0.198117	T1I1E1;R4G4P9	T1I1E1;R4G4P9	8	8	8	53.5	53.5	53.5	28.754	0	59.592	530230000	51	24.724	24.3438	24.5891	24.3327	24.4888	24.4557	24.161	24.0916
+	1.79131	-0.373004	T1I1G5	T1I1G5	36	36	36	34.9	34.9	34.9	161.66	0	209.8	4029800000	271	25.3507	25.4594	25.4947	25.0913	25.6512	25.6049	25.9054	25.7265
+	0.0646791	0.0742455	T1I1G8	T1I1G8	3	3	3	5.1	5.1	5.1	75.202	0	3.3286	39360000	15	21.6686	21.5907	20.5643	21.2973	20.9961	21.6135	21.8174	20.3969
+	3.16683	0.602601	T1I1H6	T1I1H6	4	4	4	43.1	43.1	43.1	7.4316	0	10.341	1575800000	53	26.718	26.562	26.6836	26.8351	26.2823	26.1492	25.9396	26.0172
+	1.57363	-1.29466	T1I1I8	T1I1I8	2	2	2	15.3	15.3	15.3	28.31	0	5.7119	68123000	11	20.5388	20.8931	22.5721	21.3285	22.6185	22.5964	22.6365	22.6597
+	2.43655	-1.24485	T1I1L9	T1I1L9	6	6	6	5.4	5.4	5.4	136.96	0	8.5227	294670000	19	22.5264	22.4279	23.2611	23.0597	23.5289	24.2064	24.2439	24.2753
+	2.10272	-1.79521	T1I1M4	T1I1M4	2	2	2	5.1	5.1	5.1	48.877	0	4.2169	37050000	9	21.2933	19.858	21.3597	20.1806	22.3276	21.9861	22.3787	23.1799
+	0.95271	0.269148	T1I1P4;A0A4P6D625	T1I1P4;A0A4P6D625	11	11	11	18.1	18.1	18.1	98.365	0	19.879	644730000	69	24.2763	23.9075	23.8748	23.9142	23.9787	23.8063	23.6391	23.4721
+	0.695039	0.561203	T1I1Q0	T1I1Q0	4	4	4	9.2	9.2	9.2	64.509	0	17.669	129090000	22	22.6049	22.8946	22.5959	22.9322	22.5545	21.0531	22.6007	22.5743
+	0.413727	0.336607	T1I1S5;A0A4P6D897	T1I1S5;A0A4P6D897	4	4	4	29.4	29.4	29.4	23.171	0	9.2053	154230000	23	22.2938	23.4089	22.6134	23.0608	22.2111	22.3391	22.1888	23.2914
+	0.925766	0.369066	T1I1X7;G1K051	T1I1X7;G1K051	5	5	5	37.6	37.6	37.6	18.855	0	17.055	131180000	16	23.2561	22.8758	23.3906	22.8006	22.9739	22.9314	22.5519	22.3896
+	2.23264	0.318304	T1I1X9;A0A4P6D8F2	T1I1X9;A0A4P6D8F2	16	16	16	29.7	29.7	29.7	71.893	0	45.491	647990000	68	23.8271	23.9326	23.9646	24.0006	23.5603	23.4884	23.7991	23.6038
+	0.749513	0.200183	T1I1Y9	T1I1Y9	23	23	23	57.5	57.5	57.5	51.875	0	134.38	6562100000	284	27.4765	27.6695	28.0359	27.8092	27.6578	27.5702	27.5779	27.3843
+	1.10937	0.393933	T1I200	T1I200	6	6	6	16.6	16.6	16.6	63.415	0	30.778	467350000	32	24.6628	24.2522	24.4702	24.392	24.5296	23.9774	23.789	23.9055
+	0.929847	-0.319416	T1I201	T1I201	10	10	10	38.4	38.4	38.4	40.904	0	21.2	356780000	39	23.0828	23.2455	23.0267	22.7849	23.1364	23.4655	23.0979	23.7177
+	0.163102	-0.067348	T1I213	T1I213	5	5	5	20.7	20.7	20.7	35.363	0	23.519	155470000	32	22.5613	22.7406	22.8557	22.4641	22.4761	22.8642	22.5258	23.0251
+	1.37737	0.289798	T1I230	T1I230	8	8	8	34.7	34.7	34.7	35.141	0	63.04	462820000	42	23.8401	24.0637	23.7644	24.0609	23.4571	23.5536	23.7531	23.8061
+	0.770686	-0.523546	T1I276	T1I276	5	5	5	76.9	76.9	76.9	10.421	0	19.886	202660000	33	22.712	22.7103	23.0238	22.1241	23.2603	23.2706	22.4008	23.7326
+	0.07346	-0.0445657	T1I2E4;A0A4P6D754	T1I2E4;A0A4P6D754	18	18	18	54.9	54.9	54.9	41.571	0	82.687	2564600000	179	25.0185	25.0501	25.2364	25.8998	25.4825	25.4176	25.3316	25.1514
+	2.49413	0.583543	T1I2F3	T1I2F3	12	12	9	91.8	91.8	65.3	11.101	0	139.13	18521000000	491	28.8973	28.8257	28.9904	29.2714	28.5912	28.4823	28.2898	28.2873
+	0.844412	-1.53059	T1I2H9	T1I2H9	3	3	3	47.1	47.1	47.1	13.523	0	13.821	160590000	10	20.3273	23.381	20.2025	23.2676	23.4496	22.7042	23.6438	23.5031
+	0.0924974	-0.054996	T1I2I0	T1I2I0	6	6	6	47.8	47.8	47.8	22.952	0	21.155	345980000	43	23.8487	24.0915	24.2304	23.4913	23.9925	23.8992	23.647	24.3433
+	1.19599	0.189195	T1I2J8	T1I2J8	3	3	2	23	23	15.7	20.624	0	8.53	59030000	16	22.1948	21.9631	22.2185	21.9959	21.9568	22.0154	21.8552	21.7882
+	2.69451	-0.939329	T1I2K6	T1I2K6	17	17	17	27.7	27.7	27.7	96.518	0	103.92	1705000000	144	24.6107	25.0485	24.6388	24.6745	25.3927	25.7252	25.5326	26.0792
+	0.853541	-0.533114	T1I2M7	T1I2M7	13	13	13	30.5	30.5	30.5	63.668	0	29.731	708930000	50	24.4749	24.2311	24.3199	23.1251	24.5035	24.6394	24.4472	24.6934
+	0.975244	0.298302	T1I2N4	T1I2N4	10	10	10	8	8	8	145.03	0	10.151	560460000	23	25.8725	25.7486	25.5065	26.2309	25.4167	25.6091	25.5698	25.5696
+	0.0812524	-0.0391855	T1I2P2	T1I2P2	9	9	9	14.3	14.3	14.3	103.11	0	57.26	463380000	70	23.8117	23.7803	24.1862	23.4573	23.6646	23.8842	23.7619	24.0814
+	0.658108	-0.447517	T1I2R4	T1I2R4	3	3	3	14.8	14.8	14.8	37.016	0	29.384	76037000	19	21.1998	21.9659	22.7296	21.9898	22.1557	22.5883	22.404	22.5272
+	0.476008	0.172942	T1I2T0	T1I2T0	14	14	3	24.3	24.3	6.6	108.51	0	54.786	804450000	74	24.5945	24.2997	24.495	23.9611	24.2049	24.2445	24.3	23.909
+	0.761457	-0.205285	T1I2T5	T1I2T5	6	6	6	28.4	28.4	28.4	20.614	0	8.5614	405280000	34	23.9838	23.9849	24.0626	23.8936	24.0421	23.9699	24.5466	24.1874
+	0.0899502	0.173415	T1I2T6	T1I2T6	1	1	1	4.7	4.7	4.7	39.962	0	4.0243	79757000	14	23.0104	22.6659	22.9791	20.9891	22.8122	20.7065	22.7146	22.7175
+	0.929151	-0.332139	T1I2U6	T1I2U6	3	3	3	25.6	25.6	25.6	14.281	0	3.5269	116710000	8	22.9398	22.8435	22.7006	22.3949	22.9405	23.0348	22.7946	23.4375
+	1.11926	0.673873	T1I2X5	T1I2X5	3	1	1	22.9	7.3	7.3	12.359	0.0098937	0.87479	37181000	16	22.1785	22.1945	22.0697	22.0312	21.5595	21.1284	22.2648	20.8258
+	3.26871	-2.18178	T1I2Z0	T1I2Z0	4	4	4	26.5	26.5	26.5	23.592	0	8.3601	111350000	15	21.4845	20.8673	20.5848	21.633	23.1751	23.0503	23.1213	23.9499
+	0.795613	0.33961	T1I2Z1	T1I2Z1	4	4	4	9.2	9.2	9.2	75.743	0	10.604	166450000	17	23.3354	22.9573	23.4429	22.6282	22.9619	22.783	22.4746	22.7859
+	0.139732	0.127613	T1I302	T1I302	2	2	2	25.9	25.9	25.9	15.271	0	8.159	1009000000	42	26.0824	25.7462	25.4204	24.6579	25.5058	25.4633	25.5665	24.861
+	2.1202	0.243089	T1I304	T1I304	4	4	4	58.5	58.5	58.5	11.966	0	15.867	1845700000	92	26.7956	26.759	26.8431	26.9303	26.6678	26.6183	26.4449	26.6248
+	0.818783	-0.20624	T1I306	T1I306	3	3	3	13.2	13.2	13.2	30.408	0	4.6269	69380000	10	22.1141	22.1087	21.7709	22.3039	22.1584	22.2541	22.2678	22.4422
+	1.62915	0.357891	T1I319	T1I319	6	6	6	30	30	30	41.38	0	27.923	747170000	60	25.0832	24.9773	25.2646	25.2256	24.9203	24.913	24.4991	24.7867
+	1.86807	1.36619	T1I325	T1I325	3	3	3	8.2	8.2	8.2	66.362	0	13.054	43965000	9	22.933	22.3716	22.3785	21.8418	20.1058	21.5529	20.9818	21.4196
+	2.27543	0.439577	T1I355	T1I355	8	8	8	11.9	11.9	11.9	129.13	0	36.554	138240000	34	22.7709	22.6987	22.4309	22.3923	22.187	22.0487	22.2174	22.0814
+	1.96314	0.291249	T1I356	T1I356	9	9	9	25.1	25.1	25.1	48.014	0	37.823	440500000	65	24.0325	23.9855	24.0772	24.1184	23.8991	23.6223	23.6435	23.8837
+	1.20974	0.206545	T1I358	T1I358	9	9	9	41.4	41.4	41.4	37.448	0	49.58	923080000	82	24.7288	24.6334	24.6915	24.4002	24.2732	24.3943	24.521	24.4392
+	0.736778	0.265458	T1I375	T1I375	6	6	6	24	24	24	41.313	0	14.3	155160000	33	23.209	23.5372	23.6924	23.4674	23.5086	22.9679	22.957	23.4107
+	0.85655	0.373958	T1I3A9	T1I3A9	3	3	3	10.1	10.1	10.1	58.155	0	13.062	182820000	16	23.5766	23.6373	23.2659	22.9623	23.1398	23.1009	23.18	22.5254
+	0.344235	0.103573	T1I3C0	T1I3C0	22	22	22	15.8	15.8	15.8	260.12	0	42.743	592930000	73	24.0196	23.8823	24.0121	23.5897	23.8258	23.9766	23.6629	23.6242
+	0.411433	-0.184	T1I3D0	T1I3D0	303	303	291	37.6	37.6	36.2	1290.2	0	323.31	23753000000	1934	27.44	27.4273	27.2103	26.6404	27.3632	27.5214	27.2122	27.3573
+	0.585606	0.212319	T1I3E8	T1I3E8	6	6	6	15.4	15.4	15.4	59.895	0	9.9259	185700000	30	22.606	22.8397	22.9233	23.0334	22.7978	22.7155	22.2109	22.829
+	0.310489	-0.36356	T1I3G7	T1I3G7	5	5	5	13.8	13.8	13.8	55.797	0	6.7493	53724000	8	21.4151	21.0582	21.2223	21.5123	21.1643	21.4799	23.0767	20.9413
+	2.48989	-0.722785	T1I3Q3;A0A4P6D661	T1I3Q3;A0A4P6D661	23	23	23	38.6	38.6	38.6	73.22	0	91.966	2586200000	167	25.139	25.5134	25.2609	25.0953	25.7491	25.9103	25.9233	26.3171
+	1.82145	0.474178	T1I3R8	T1I3R8	9	9	9	26.3	26.3	26.3	58.469	0	11.948	225640000	32	23.3922	23.2105	23.3581	23.0464	22.9938	22.8082	22.4482	22.8602
+	1.00121	-1.48043	T1I3S4	T1I3S4	2	2	2	8	8	8	38.516	0.0023706	1.4565	91461000	5	23.3097	20.9738	20.601	19.908	22.7178	23.034	22.8093	22.1531
+	0.191413	-0.13008	T1I3T6;A0A4P6D991	T1I3T6;A0A4P6D991	26	26	23	30	30	26.6	120.43	0	112.33	4459100000	269	26.2241	26.0921	26.5078	25.2905	26.1426	26.3255	26.0942	26.0726
+	2.29248	-0.347293	T1I3U1	T1I3U1	9	9	9	10.7	10.7	10.7	139.47	0	32.125	873860000	65	25.4756	25.3043	25.3074	25.1843	25.8164	25.6433	25.558	25.6431
+	2.91432	0.810344	T1I3U9	T1I3U9	10	10	10	7.1	7.1	7.1	300.65	0	22.049	151180000	25	23.1631	22.917	23.0883	23.386	22.5171	22.4572	22.0617	22.2771
+	0.00996756	0.00573063	T1I3W2	T1I3W2	4	4	4	5.4	5.4	5.4	96.944	0	7.4821	147010000	19	23.3113	22.9922	23.4079	23.1533	23.4408	23.1594	22.7489	23.4928
+	1.95545	0.307255	T1I3Z8	T1I3Z8	4	4	4	17.4	17.4	17.4	31.2	0	29.502	124590000	29	22.0655	22.2819	22.1103	22.1976	21.8944	21.7436	21.7496	22.0386
+	0.235241	0.0858536	T1I401	T1I401	5	5	5	7.6	7.6	7.6	81.737	0	4.0092	66070000	12	22.0387	21.8572	21.6756	22.3421	21.9486	21.8094	21.8412	21.971
+	0.975602	0.484824	T1I422	T1I422	4	4	4	68.4	68.4	68.4	10.8	0	21.392	146780000	19	23.8157	23.2887	23.5379	23.4235	23.4548	23.2954	22.9566	22.4198
+	0.022137	-0.0424933	T1I428	T1I428	2	2	2	1.5	1.5	1.5	207.43	0	9.9942	28512000	8	21.057	22.2245	19.7209	22.3645	21.8601	21.0301	21.6696	20.977
+	1.88628	0.402133	T1I435	T1I435	3	3	3	18.9	18.9	18.9	31.675	0	32.052	833020000	55	25.5179	25.5495	25.8713	25.6009	25.1156	25.1901	25.1498	25.4755
+	0.121397	0.0494523	T1I438	T1I438	10	10	10	52.1	52.1	52.1	24.653	0	29.789	892220000	90	24.8168	24.7373	25.0293	25.2179	24.9515	24.9258	24.6076	25.1185
+	2.95158	-1.82393	T1I462	T1I462	5	2	2	74.1	49.4	49.4	8.834	0	14.232	1535200000	40	24.7354	25.3034	24.961	25.4966	27.0896	26.1769	27.3401	27.1855
+	1.42028	0.568111	T1I483	T1I483	4	4	4	8.6	8.6	8.6	99.862	0	16.423	153370000	23	22.8315	23.1686	23.117	23.2775	22.413	22.3729	22.2403	23.096
+	0.280912	-0.0826755	T1I488	T1I488	3	3	3	19.4	19.4	19.4	25.215	0	6.9389	69011000	101	22.2426	21.8088	22.0497	21.7854	21.9287	22.0619	22.0252	22.2014
+	1.99869	0.354395	T1I4A6	T1I4A6	18	18	18	40.6	40.6	40.6	71.124	0	80.494	733050000	92	24.4505	24.5622	24.5862	24.285	23.9776	24.2303	24.2308	24.0276
+	0.25045	0.0751777	T1I4B3	T1I4B3	39	39	39	55	55	55	74.168	0	192.98	9440100000	498	26.5881	26.5362	26.7764	26.3157	26.5562	26.3721	26.3289	26.6585
+	1.33419	-0.748174	T1I4B4	T1I4B4	2	2	2	3.7	3.7	3.7	107.24	0	33.764	76027000	12	22.288	22.3429	21.4341	21.3892	22.5663	22.2192	22.8143	22.8471
+	1.98782	0.401255	T1I4C8	T1I4C8	11	11	11	52.8	52.8	52.8	26.777	0	72.327	2424800000	80	26.9283	26.8757	26.8952	26.5429	26.4012	26.3404	26.3104	26.5851
+	0.947388	0.228198	T1I4E2	T1I4E2	32	32	32	72.9	72.9	72.9	45.53	0	260.62	32298000000	956	28.214	28.3179	28.5106	28.5468	28.1986	27.9859	28.0726	28.4193
+	0.537791	0.173626	T1I4E4	T1I4E4	19	19	19	49.1	49.1	49.1	57.226	0	215.89	3857900000	284	26.3052	26.2068	26.2922	25.9317	26.2568	26.142	25.9404	25.7022
+	0.971776	-0.720942	T1I4G8	T1I4G8	6	6	6	12.1	12.1	12.1	82.628	0	13.472	166880000	8	21.6066	21.429	22.9184	22.6285	23.1168	22.7944	22.6872	22.8679
+	0.1669	0.0553055	T1I4H6	T1I4H6	15	15	15	62.5	62.5	62.5	56.08	0	82.797	549010000	80	23.9468	24.106	23.9629	24.035	24.179	24.0678	23.612	23.9706
+	1.32378	1.67021	T1I4J1	T1I4J1	2	2	2	30.8	30.8	30.8	10.326	0	8.6569	155940000	12	24.5226	24.2387	24.3416	24.3475	23.418	23.3888	20.6863	23.2765
+	2.71949	0.366118	T1I4P0	T1I4P0	5	5	5	85.7	85.7	85.7	7.3281	0	76.858	2804400000	299	27.2186	27.0262	27.1912	27.2987	26.7456	26.8542	26.9119	26.7585
+	2.1537	0.552801	T1I4R1;T1HEH2;T1HSS9	T1I4R1	6	6	6	13.4	13.4	13.4	45.223	0	28.141	2480100000	93	26.9516	26.9071	26.884	26.8055	26.4178	26.4344	26.5446	25.9402
+	3.33834	0.235747	T1I4R3;T1I2A3	T1I4R3	30	30	30	40.1	40.1	40.1	111.46	0	136.95	1469000000	192	24.647	24.6901	24.6143	24.5475	24.4242	24.346	24.3984	24.3874
+	0.294793	-0.103194	T1I4V4	T1I4V4	12	12	12	42.2	42.2	42.2	54.516	0	94.402	1101800000	103	24.7047	24.9601	24.96	25.0805	25.098	25.2821	24.6931	25.0449
+	1.52822	0.583976	T1I4V7	T1I4V7	8	8	8	35.8	35.8	35.8	33.204	0	74.096	1285800000	92	25.6299	25.7044	25.4516	25.4538	24.6687	24.6895	25.5036	25.042
+	0.233856	-0.870539	T1I4W7	T1I4W7	2	2	2	16.1	16.1	16.1	18.671	0	15.741	210370000	17	20.8131	24.2266	24.4868	20.9598	20.134	24.6004	24.59	24.6441
+	0.495677	0.140412	T1I4W8;R4G913	T1I4W8;R4G913	5	5	5	30.3	30.3	30.3	31.031	0	14.402	131580000	18	22.7886	22.7321	22.4533	22.5763	22.4346	22.727	22.2394	22.5876
+	0.0157527	-0.00942993	T1I4Z0	T1I4Z0	4	4	4	6.5	6.5	6.5	108.58	0	18.645	170090000	15	23.2738	23.5199	22.8576	22.9215	23.0653	22.8866	23.5052	23.1534
+	1.46787	-0.423485	T1I4Z4	T1I4Z4	6	6	6	32.7	32.7	32.7	32.018	0	62.299	2624100000	122	26.3526	26.4556	26.4484	26.2234	26.6661	26.6461	26.6333	27.2285
+	0.761287	-0.220191	T1I507	T1I507	4	4	4	27	27	27	20.347	0	14.607	268350000	24	23.8966	23.3619	23.4615	23.4692	23.717	23.8433	23.5743	23.9354
+	0.507572	0.102413	T1I511	T1I511	7	7	7	15.3	15.3	15.3	53.066	0	38.579	365390000	29	24.3539	24.221	24.4004	24.46	24.4558	24.2707	24.2165	24.0826
+	3.00466	0.393466	T1I517	T1I517	12	12	12	41.1	41.1	41.1	53.563	0	47.281	774260000	66	24.2472	24.0894	24.1479	24.2998	23.7467	23.9389	23.7556	23.7691
+	2.32253	0.580101	T1I543;T1I188	T1I543	5	5	5	8.9	8.9	8.9	102.71	0	6.7328	84770000	12	22.1869	22.3547	22.2533	22.294	21.947	21.6455	21.3551	21.8208
+	4.16205	-3.68986	T1I592;A0A4V0Y8I0;R4G2M7	T1I592;A0A4V0Y8I0;R4G2M7	11	11	11	31.4	31.4	31.4	73.534	0	101.92	344190000	36	21.3291	21.133	20.1041	20.5371	24.103	24.109	24.4534	25.1974
+	2.36408	0.399978	T1I595;R4G5L8	T1I595;R4G5L8	8	8	8	22	22	22	60.257	0	17.982	265750000	49	22.9955	23.0631	22.8378	23.0571	22.6014	22.5176	22.4484	22.7861
+	3.15603	-2.6652	T1I5A7	T1I5A7	3	3	3	42.3	42.3	42.3	17.114	0	8.2382	144250000	10	20.7084	22.3038	20.9469	21.2866	23.4492	24.0256	23.8856	24.5462
+	1.41785	0.374899	T1I5E6	T1I5E6	1	1	1	6.7	6.7	6.7	18.385	0	2.0083	15945000	8	20.8417	20.4527	20.3731	20.2148	20.1302	19.9947	20.0447	20.2131
+	0.524888	0.241015	T1I5E9	T1I5E9	3	3	3	7.2	7.2	7.2	50.82	0	4.6823	66333000	12	22.5688	22.2796	22.4072	21.6829	22.2159	21.8697	22.0467	21.8421
+	2.94361	0.684159	T1I5G4	T1I5G4	28	28	28	29.2	29.2	29.2	150.87	0	221.21	1727300000	184	25.7774	25.4715	25.5202	25.2736	24.695	24.9653	24.8047	24.841
+	1.4492	0.724881	T1I5H4	T1I5H4	2	2	2	2.9	2.9	2.9	118.91	0	3.2895	41809000	8	21.9552	21.8851	21.9443	22.2207	21.7809	21.609	20.6552	21.0606
+	2.45046	-0.982717	T1I5J9	T1I5J9	1	1	1	4.6	4.6	4.6	34.216	0	2.0333	30972000	8	20.6482	21.104	21.2464	21.0102	21.6657	21.7872	22.0583	22.4285
+	0.0217047	0.00542641	T1I5M1	T1I5M1	5	4	4	18.4	15.4	15.4	44.56	0	26.005	229970000	24	23.8674	23.6173	23.774	23.5647	23.7021	23.7809	23.5629	23.7558
+	0.140535	-0.0458837	T1I5N2	T1I5N2	6	6	6	61.7	61.7	61.7	19.677	0	15.028	536420000	48	24.7059	24.4157	24.809	24.6565	24.9507	24.6886	24.5371	24.5942
+	0.1567	0.0302763	T1I5N5	T1I5N5	17	15	15	33.7	30.6	30.6	66.037	0	69.815	1217700000	165	24.6449	24.7057	24.5153	24.7755	24.6723	24.7493	24.5617	24.5371
+	0.85152	-0.753432	T1I5P0	T1I5P0	1	1	1	12.4	12.4	12.4	9.9757	0.00081699	1.7999	10218000	2	21.8631	20.2531	20.3325	20.1065	21.2676	21.1715	21.2344	21.8955
+	1.13234	-0.280308	T1I5S0	T1I5S0	5	5	5	22.5	22.5	22.5	28.884	0	15.139	392710000	32	24.5547	24.9716	24.7137	24.5912	24.8484	24.8212	25.156	25.1268
+	0.874922	0.346868	T1I5T5	T1I5T5	20	20	20	47.3	47.3	47.3	58.269	0	184.43	3317600000	206	26.6164	26.582	26.6798	26.7838	26.7166	26.3854	26.3904	25.7821
+	1.50486	-0.676632	T1I5T7	T1I5T7	4	4	4	15.2	15.2	15.2	58.303	0	7.3857	127490000	17	22.5813	22.7304	22.3979	22.5742	23.7917	23.3955	23.1127	22.6904
+	2.48222	-1.88435	T1I5U6	T1I5U6	5	5	5	49.2	49.2	49.2	13.75	0	28.404	1920000000	75	25.5002	25.571	25.2971	24.182	26.4533	26.8184	27.3928	27.4233
+	1.11266	0.364748	T1I5V0	T1I5V0	6	6	2	14.3	14.3	5.2	50.189	0	7.185	140440000	27	22.6887	22.6723	22.8347	22.297	22.1931	22.2811	22.5865	21.973
+	0.101713	0.0534019	T1I5V3	T1I5V3	10	10	10	21.6	21.6	21.6	96.432	0	49.234	405430000	70	23.7383	23.5062	23.9936	23.6707	24.0346	23.8683	23.3711	23.4212
+	2.56459	0.491687	T1I611	T1I611	8	8	2	10.8	10.8	2.2	110.85	0	39.308	819050000	110	25.8063	25.6653	25.5796	25.351	25.1229	25.1538	25.0165	25.1422
+	0.249566	0.0898318	T1I625	T1I625	9	9	3	22.3	22.3	9.8	86.59	0	45.152	888610000	65	25.1657	25.1856	25.4405	25.1971	25.2217	24.917	25.5011	24.9898
+	0.26494	0.128454	T1I632	T1I632	4	4	4	21.9	21.9	21.9	22.915	0	7.2469	103430000	18	22.2947	22.5377	22.5943	22.0244	22.4589	22.526	21.9258	22.0265
+	2.05578	0.270382	T1I645;R4G8E3	T1I645;R4G8E3	15	15	15	63.2	63.2	63.2	33.845	0	153.14	10150000000	423	27.1841	27.199	27.1433	27.2323	26.81	27.0166	27.0569	26.7936
+	0.630685	-0.185527	T1I664	T1I664	4	4	4	10	10	10	34.208	0	8.1315	123390000	27	23.4984	23.2357	23.0812	23.0444	23.5939	23.4034	23.4628	23.1417
+	1.34057	0.250872	T1I671;A0A5P1HFD8	T1I671;A0A5P1HFD8	6	6	6	64.2	64.2	64.2	17.168	0	47.772	1657200000	128	25.8079	25.6104	25.6961	25.4994	25.4981	25.4672	25.1774	25.4677
+	1.11575	0.390885	T1I676	T1I676	7	7	7	18.1	18.1	18.1	61.095	0	9.7006	101770000	16	22.0129	22.0268	22.6741	22.0956	21.9254	21.9579	21.8097	21.5529
+	3.73627	0.4627	T1I689	T1I689	14	14	14	39.6	39.6	39.6	51.65	0	54.903	670230000	64	24.4151	24.5118	24.6157	24.6072	24.1316	24.1139	23.9902	24.0632
+	2.35191	0.263515	T1I697	T1I697	18	18	18	37.8	37.8	37.8	62.341	0	73.142	2907700000	243	25.7194	25.9234	25.9414	25.9136	25.6321	25.5243	25.6441	25.6433
+	2.70808	-0.199244	T1I6B2	T1I6B2	7	7	7	29.8	29.8	29.8	21.181	0	101.28	963680000	50	25.4545	25.5406	25.5483	25.44	25.6419	25.7413	25.7364	25.6608
+	0.460059	-0.282214	T1I6B8	T1I6B8	4	4	4	31.7	31.7	31.7	18.341	0	18.008	283860000	18	23.9795	23.6331	23.6372	24.0982	24.5395	24.5143	23.5093	23.9137
+	0.44396	0.694556	T1I6B9	T1I6B9	7	7	7	11.2	11.2	11.2	129.61	0	15.803	142950000	17	22.8003	23.2787	23.4096	23.4157	23.4663	20.4947	23.1408	23.0243
+	2.05009	0.434384	T1I6F1	T1I6F1	2	2	2	2.9	2.9	2.9	86.552	0.0019952	1.5484	64826000	11	22.3979	22.2749	22.361	22.4375	22.1315	21.8944	22.0644	21.6435
+	1.64019	0.561121	T1I6F7	T1I6F7	4	4	4	37.8	37.8	37.8	21.737	0	108.9	279650000	32	24.5854	24.2893	24.466	24.2802	24.1908	24.0564	23.4575	23.6716
+	2.43042	-0.811991	T1I6G0	T1I6G0	8	8	8	44.5	44.5	44.5	24.208	0	15.298	346670000	34	23.1359	23.065	23.0594	23.7094	23.8358	24.1979	24.1596	24.0243
+	0.974937	-1.06381	T1I6I8	T1I6I8	2	2	2	6.9	6.9	6.9	56.043	0	18.909	82980000	10	21.1343	20.9666	23.0148	21.8529	21.8913	23.1943	23.1848	22.9535
+	0.961239	0.236193	T1I6J7	T1I6J7	13	13	13	86	86	86	22.287	0	165.42	11063000000	485	27.8664	27.6672	27.4772	27.9534	27.6873	27.5029	27.4608	27.3686
+	0.654448	0.273224	T1I6K2	T1I6K2	8	8	8	12.1	12.1	12.1	93.757	0	24.469	354060000	34	23.925	24.1235	23.6675	23.3344	23.5009	23.313	23.3623	23.7814
+	0.523867	1.28745	T1I6M3	T1I6M3	3	3	3	16.4	16.4	16.4	38.245	0	25.654	342760000	30	24.8048	24.9579	24.9765	25.0512	24.7818	24.8661	24.7281	20.2645
+	2.1318	0.478801	T1I6N7	T1I6N7	28	28	28	63.8	63.8	63.8	62.98	0	239.51	7973900000	375	27.2135	27.2553	27.2807	27.5641	26.9243	26.8257	27.0374	26.611
+	0.962837	0.303687	T1I6P8	T1I6P8	4	4	4	38.1	38.1	38.1	15.124	0	5.792	559580000	48	23.9967	24.1476	24.5354	23.8629	23.805	23.6584	23.8688	23.9956
+	0.473529	-0.11429	T1I6T3	T1I6T3	4	4	4	12.8	12.8	12.8	46.513	0	24.158	129750000	25	22.7424	22.7353	22.4859	22.5318	22.7902	22.7367	22.5061	22.9195
+	1.63654	0.309643	T1I6V5	T1I6V5	24	24	24	34.4	34.4	34.4	103	0	88.621	2296400000	183	25.0912	25.3708	25.3683	25.0259	24.8431	24.8272	24.914	25.0334
+	0.106119	-0.0464711	T1I6W1	T1I6W1	2	2	2	8.6	8.6	8.6	30.07	0	2.7278	56448000	12	22.2169	22.0394	22.2504	21.614	22.1416	22.2215	21.9043	22.0391
+	0.874008	-0.676465	T1I701	T1I701	3	3	3	49.3	49.3	49.3	7.5577	0	3.9541	209970000	23	24.0501	23.5505	23.0744	23.8361	24.2575	24.5837	24.9578	23.418
+	0.812147	0.503738	T1I715	T1I715	2	2	2	12.6	12.6	12.6	35.201	0	5.5642	70811000	13	22.3918	22.557	22.857	22.9128	22.2795	21.3479	22.4994	22.5768
+	0.0598688	0.114602	T1I721	T1I721	5	3	3	11.5	8.8	8.8	44.182	0	39.469	54323000	14	22.7673	20.1168	22.5114	22.6906	22.432	21.5416	22.1539	21.5003
+	0.39693	-0.305608	T1I757	T1I757	3	3	3	8.6	8.6	8.6	47.576	0	5.3511	86693000	12	22.9625	23.0792	23.0427	21.8224	22.9214	22.9014	23.4819	22.8245
+	3.69409	0.476045	T1I767	T1I767	4	3	3	8.6	7	7	75.543	0	25.359	210690000	23	23.7661	23.5609	23.4994	23.6643	23.1624	23.128	23.1636	23.1325
+	0.870204	0.416512	T1I768	T1I768	37	2	2	61.8	2.3	2.3	67.993	0	6.5404	1963200000	31	28.2284	28.0506	28.0786	27.3525	27.4677	27.3364	27.922	27.318
+	0.118885	0.148056	T1I785	T1I785	3	3	3	4.6	4.6	4.6	114.62	0	9.5505	28186000	12	20.2999	21.5798	20.5782	21.2289	20.8873	21.2011	19.7251	21.2811
+	1.68928	-0.571875	T1I795	T1I795	60	60	39	47.1	47.1	28.3	136.86	0	323.31	10641000000	658	25.9818	25.6977	26.228	25.5269	26.4081	26.5836	26.1628	26.5674
+	2.06574	0.471492	T1I7A0	T1I7A0	3	3	3	22.2	22.2	22.2	20.831	0	8.54	441120000	33	24.6086	24.5678	24.4334	24.3608	24.3178	24.0185	23.8032	23.9451
+	0.347375	0.209441	T1I7A9	T1I7A9	7	7	7	29.5	29.5	29.5	30.424	0	31.166	968860000	65	25.1851	24.454	24.9266	24.9025	24.9904	24.8847	24.7007	24.0547
+	0.311901	-0.105489	T1I7B9;R4G8V4	T1I7B9;R4G8V4	7	7	7	22.1	22.1	22.1	43.586	0	30.479	247410000	29	23.3589	23.2377	23.5972	23.23	23.4568	23.1406	23.6381	23.6102
+	0.480154	-0.131812	T1I7C6	T1I7C6	12	12	12	35.9	35.9	35.9	50.988	0	9.3457	526220000	45	23.9362	23.9376	23.7553	24.3126	24.2053	24.0189	24.1684	24.0763
+	0.662791	0.202703	T1I7H7	T1I7H7	4	4	4	9	9	9	74.552	0	26.179	138820000	19	22.6097	22.397	22.4628	22.7145	22.5936	22.4875	22.2818	22.0103
+	5.24717	-3.62577	T1I7I4	T1I7I4	3	3	3	40.4	40.4	40.4	12.833	0	14.248	748970000	41	22.0394	21.8311	21.562	22.6061	25.7367	25.6107	25.369	25.8251
+	3.07005	-2.27966	T1I7K2	T1I7K2	152	152	12	50.4	50.4	6.3	260.87	0	323.31	70941000000	2137	27.1634	26.4958	28.0852	27.372	29.1342	29.661	29.4711	29.9687
+	2.80711	-1.66285	T1I7L3	T1I7L3	15	15	15	17.2	17.2	17.2	148.37	0	46.097	424570000	44	22.5518	22.0417	22.3192	21.4182	23.8387	24.1733	23.308	23.6623
+	1.25727	0.629552	T1I7N5	T1I7N5	13	12	12	34.3	31.9	31.9	62.216	0	25.963	646840000	58	24.4731	24.2938	24.4685	24.384	24.3009	23.9646	23.0604	23.7752
+	1.57326	0.381097	T1I7P5;A0A4P6DA96	T1I7P5	6	6	6	8.9	8.9	8.9	110.23	0	122.36	96899000	25	22.4052	22.3168	22.3518	22.3549	22.0254	21.8157	22.3201	21.7431
+	1.38114	0.400031	T1I7P6	T1I7P6	6	6	6	11.6	11.6	11.6	105.63	0	9.191	74065000	21	22.1078	22.3374	22.4288	22.1219	22.2348	21.7089	21.6461	21.806
+	0.199606	0.148128	T1I7P8;R4G599	T1I7P8;R4G599	4	4	4	9.1	9.1	9.1	67.642	0	2.0727	89016000	11	22.6128	22.6605	23.425	22.2278	22.2963	22.3741	22.9523	22.7109
+	1.88026	-2.41771	T1I7Q7	T1I7Q7	2	2	2	30.7	30.7	30.7	8.4285	0	4.1808	128270000	3	20.4351	21.8105	20.1744	20.3955	23.5459	23.7142	21.3725	23.8537
+	0.0719078	0.0246053	T1I7Q9	T1I7Q9	12	12	12	40.4	40.4	40.4	41.369	0	124.52	2337200000	115	25.9155	25.5211	25.8471	25.7488	25.7696	25.9071	25.4915	25.7659
+	1.04953	0.141201	T1I7R1	T1I7R1	22	22	22	62.9	62.9	62.9	52.2	0	224.83	17485000000	784	27.8744	27.8271	27.9904	27.9484	27.6502	27.8461	27.8928	27.6863
+	0.563048	-0.45559	T1I7R7	T1I7R7	2	2	2	5.9	5.9	5.9	34.363	0.0012141	1.7377	13886000	7	21.3479	20.6799	21.0541	20.481	21.6428	20.5178	21.1934	22.0312
+	3.6243	-2.6668	T1I7S7	T1I7S7	6	6	6	29	29	29	38.082	0	19.111	97068000	21	21.12	20.8772	19.8038	21.0795	23.2117	23.0883	23.5129	23.7347
+	0.131578	0.0413499	T1I7U2	T1I7U2	38	38	38	43.9	43.9	43.9	118.99	0	161.57	4211000000	275	25.9069	25.7639	25.709	26.1155	25.7959	26.0462	25.8006	25.6871
+	0.662592	0.295852	T1I7V2	T1I7V2	5	5	5	9.9	9.9	9.9	92.716	0	6.2204	108480000	16	23.007	22.7767	22.6176	22.0249	22.4404	22.2288	22.3081	22.2655
+	0.909494	2.45663	T1I7V9	T1I7V9	2	2	2	19.4	19.4	19.4	15.15	0	14.034	369360000	42	25.2312	25.3171	25.2979	24.8747	24.9159	24.4703	22.5962	18.9119
+	3.4279	0.636239	T1I7W6	T1I7W6	4	4	4	30.9	30.9	30.9	28.641	0	12.322	409600000	50	24.7908	24.7185	24.4631	24.7134	24.1171	24.0272	24.1068	23.8899
+	0.405881	-0.583217	T1I7Y7	T1I7Y7	1	1	1	2.3	2.3	2.3	40.256	0.0099192	0.89055	6825000	7	20.5192	19.4349	19.08	20.5688	21.2869	19.3793	19.8648	21.4049
+	0.761464	0.155642	T1I812;G1K0U1	T1I812	12	12	12	22.5	22.5	22.5	92.375	0	51.213	1220200000	115	24.7396	24.6986	24.7055	24.4086	24.5742	24.4288	24.3246	24.6021
+	0.789635	-0.279597	T1I849	T1I849	7	7	4	31.1	31.1	17.9	42.951	0	30.07	297020000	38	23.3979	23.1461	23.0572	22.7128	23.6383	23.2907	23.1438	23.3596
+	1.35804	0.300534	T1I895	T1I895	4	4	4	9.3	9.3	9.3	68.242	0	18.421	120340000	17	22.2627	22.5567	22.3854	22.2598	22.2663	21.8806	22.1885	21.9271
+	0.947422	-0.582231	T1I8A1	T1I8A1	15	15	15	35	35	35	64.053	0	120.38	3104700000	209	26.2864	26.446	26.4072	26.315	26.0769	26.9335	27.4874	27.2858
+	1.43993	0.765282	T1I8C2	T1I8C2	11	11	11	30	30	30	69.584	0	41.364	536610000	49	24.5953	24.4822	24.8653	25.0939	24.4285	24.3694	23.801	23.3765
+	1.00446	-0.990132	T1I8E0	T1I8E0	2	2	2	9.2	9.2	9.2	26.597	0	2.2142	28780000	7	19.7702	20.2566	21.3937	20.6429	20.9183	20.9283	22.4911	21.6861
+	0.0212444	0.0187612	T1I8F0;T1I0C4;T1I6E8	T1I8F0	8	8	8	39.9	39.9	39.9	41.211	0	23.973	540190000	67	23.5308	23.7123	24.1209	23.102	23.1453	23.355	23.798	24.0926
+	1.74697	-0.472868	T1I8H5	T1I8H5	5	5	5	21.9	21.9	21.9	38.551	0	12.484	635360000	50	23.9304	24.1944	23.9263	23.669	24.1099	24.4651	24.5557	24.481
+	0.266924	-0.178308	T1I8N6	T1I8N6	3	3	3	27.2	27.2	27.2	10.128	0	4.0361	151800000	22	22.8509	22.1991	23.353	22.7242	23.2876	22.9117	23.0274	22.6137
+	0.00910506	0.00556326	T1I8N8;A0A4P6DA89	T1I8N8;A0A4P6DA89	5	5	5	29.5	29.5	29.5	22.204	0	25.537	992510000	35	26.0623	26.3764	26.7904	26.3121	26.5823	26.6539	26.1701	26.1126
+	0.76892	0.168996	T1I8Q5	T1I8Q5	32	32	32	25.1	25.1	25.1	223.5	0	150.18	1699500000	212	24.1081	23.9887	24.2097	23.8127	23.8249	23.8757	23.7098	24.0328
+	0.484851	-0.51431	T1I8Q6;R4G5W3	T1I8Q6;R4G5W3	9	9	9	19.7	19.7	19.7	61.123	0	8.5445	301400000	30	23.2689	23.5455	23.5097	21.7712	23.1499	23.1165	23.9457	23.9402
+	1.43626	0.134531	T1I8S4	T1I8S4	8	8	8	45.3	45.3	45.3	26.778	0	28.806	1042300000	43	26.1367	26.3172	26.1509	26.2987	26.0519	26.0813	26.126	26.1062
+	2.71225	-1.37637	T1I8S6	T1I8S6	13	13	13	34.5	34.5	34.5	54.535	0	81.29	1036300000	69	24.3762	24.3019	24.2403	24.0877	25.1083	25.2736	26.0116	26.1182
+	1.98358	-2.07233	T1I8S7	T1I8S7	2	2	2	22.3	22.3	22.3	19.497	0	71.113	397800000	23	23.2047	21.4685	23.219	23.2063	24.3395	24.1275	25.5369	25.384
+	0.0749501	-0.0481067	T1I8U1	T1I8U1	7	7	7	15	15	15	68.793	0	34.09	195200000	33	22.9505	22.1944	22.7456	22.8249	22.6514	23.143	22.738	22.3754
+	0.620756	0.150582	T1I8U2	T1I8U2	8	8	8	18.4	18.4	18.4	97.507	0	58.365	211580000	30	23.099	22.9784	23.2408	23.3928	23.1397	23.0568	23.0972	22.8151
+	1.39978	0.548828	T1I8W1	T1I8W1	7	7	7	26	26	26	40.988	0	12.881	596570000	48	24.8205	24.7983	24.5633	25.0625	24.1599	23.9237	24.1819	24.7838
+	0.444911	0.115209	T1I8Y9	T1I8Y9	4	4	4	4.5	4.5	4.5	160.86	0	14.359	104300000	16	22.1831	22.0189	22.0239	22.0844	21.9326	22.1789	22.0674	21.6705
+	0.080271	-0.0238872	T1I914	T1I914	11	11	11	44.2	44.2	44.2	42.922	0	41.541	789110000	67	25.253	24.8399	24.9373	24.9603	24.8501	25.0398	25.069	25.1271
+	2.0062	0.365856	T1I980	T1I980	5	5	5	23.3	23.3	23.3	23.413	0	23.227	588190000	52	25.2891	25.3535	25.2477	25.2402	25.0566	25.0138	24.9578	24.6387
+	0.583148	-0.487166	T1I982;R4G5X8	T1I982;R4G5X8	5	5	5	11.6	11.6	11.6	59.807	0	4.29	80639000	12	21.1314	20.8392	22.2393	22.3831	22.2907	22.0126	22.1284	22.1099
+	0.856754	-0.33005	T1I985	T1I985	9	9	9	30.1	30.1	30.1	47.255	0	85.601	1443700000	70	26.0062	26.1072	26.4265	25.6562	26.3184	26.6242	26.104	26.4696
+	1.41262	0.319201	T1I998;G1K061;G1K060	T1I998	20	20	20	29	29	29	101.79	0	112.33	1248200000	132	24.8527	24.8169	25.1168	24.8161	24.7148	24.6568	24.6605	24.2935
+	2.59172	0.615009	T1I9C4;A0A4P6D8D8	T1I9C4	29	29	29	16.8	16.8	16.8	287.84	0	142.4	1246400000	137	24.5232	24.6737	24.4107	24.5124	24.1193	24.0947	23.6935	23.7526
+	0.588776	-0.141296	T1I9D6	T1I9D6	3	3	3	8.1	8.1	8.1	52.327	0	4.6208	69602000	15	21.8545	22.0562	21.8008	21.6258	22.0673	21.7769	22.0811	21.9772
+	1.44811	0.258565	T1I9F0	T1I9F0	13	13	13	66.5	66.5	66.5	22.825	0	44.238	6090200000	190	27.6221	27.5333	27.7917	27.4503	27.3664	27.4152	27.4229	27.1588
+	1.76114	-0.400703	T1I9G6	T1I9G6	8	8	8	40.2	40.2	40.2	23.795	0	21.229	1442500000	64	25.6389	26.012	25.7244	25.8006	26.0674	26.2078	26.0489	26.4547
+	4.71571	-2.6264	T1I9J2	T1I9J2	19	19	13	36.9	36.9	22.3	56.197	0	61.897	3822200000	170	25.2352	24.6206	25.398	24.9382	27.5665	27.3637	27.7938	27.9737
+	1.36885	0.792522	T1I9P2	T1I9P2	3	3	3	11.7	11.7	11.7	52.425	0	3.7707	30827000	8	21.3687	21.2975	21.6095	21.514	20.8027	20.1003	20.2768	21.4399
+	1.60975	0.66118	T1I9R1	T1I9R1	4	4	4	24.7	24.7	24.7	25.137	0	10.703	58148000	16	21.7336	21.8519	22.1807	22.5683	21.284	21.7323	21.4771	21.1963
+	1.09246	-0.497112	T1I9V7	T1I9V7	2	2	2	12.8	12.8	12.8	25.724	0	12.946	223300000	18	23.7762	24.3903	23.7938	23.6339	24.532	23.8969	24.5343	24.6194
+	1.10901	0.465075	T1I9V9	T1I9V9	9	9	9	40.4	40.4	40.4	35.289	0	21.923	259640000	32	23.3147	23.4363	23.4264	23.7699	23.3955	23.2238	22.4963	22.9714
+	0.867887	0.116309	T1I9W8	T1I9W8	16	16	16	28.3	28.3	28.3	76.215	0	35.191	869330000	72	24.5613	24.4936	24.7258	24.5363	24.3451	24.4437	24.5324	24.5306
+	0.108861	-0.0335164	T1IA11	T1IA11	7	7	7	19.7	19.7	19.7	54.826	0	22.154	479130000	26	24.6536	24.8329	25.0876	25.0065	24.8911	24.9929	24.7777	25.0529
+	0.0527596	-0.0353327	T1IA19;A0A4P6D8T3	T1IA19;A0A4P6D8T3	4	4	4	15.9	15.9	15.9	40.478	0	18.868	194710000	20	23.681	24.1538	23.9893	23.7687	23.5298	23.6135	24.2893	24.3015
+	1.8564	0.619634	T1IA21	T1IA21	2	2	2	33	33	33	10.227	0	3.4017	76905000	11	22.4426	23.0095	22.8597	22.5753	22.0799	21.8212	22.4331	22.0744
+	0.94628	0.234272	T1IA36	T1IA36	5	5	5	26.5	26.5	26.5	37.811	0	44.014	735810000	64	24.4876	24.8321	24.5009	24.6866	24.2765	24.1828	24.562	24.5489
+	0.326901	-0.0653958	T1IA37	T1IA37	6	6	6	42.4	42.4	42.4	20.028	0	39.199	570140000	44	24.9239	24.8189	24.955	25.1457	25.0173	24.9589	25.173	24.956
+	1.94141	0.472473	T1IA44;R4G5G4	T1IA44	12	12	12	59.3	59.3	59.3	32.758	0	217.86	3128400000	178	26.6016	26.5078	26.6339	26.3679	26.209	26.2753	25.7616	25.9754
+	2.05853	-1.15103	T1IA59	T1IA59	1	1	1	13.7	13.7	13.7	11.869	0	2.2029	37879000	3	21.2982	20.9723	20.9256	20.863	22.0424	22.0443	21.6118	22.9647
+	0.862283	-0.260279	T1IA74	T1IA74	5	5	5	27.6	27.6	27.6	32.244	0	25.697	409940000	32	23.9755	24.1452	24.4534	23.8757	24.2226	24.2864	24.3756	24.6063
+	0.392801	0.0418167	T1IAA3	T1IAA3	8	8	8	23.2	23.2	23.2	54.633	0	20.665	371840000	63	23.5736	23.6761	23.7711	23.6032	23.5748	23.6091	23.6494	23.6233
+	1.74668	0.430603	T1IAA4	T1IAA4	6	6	6	25.1	25.1	25.1	42.932	0	62.123	807550000	65	25.0056	25.1389	25.245	24.9389	24.5759	24.58	24.9853	24.4646
+	0.888234	-1.08132	T1IAA9	T1IAA9	2	2	2	10.2	10.2	10.2	28.444	0	2.6981	51947000	5	20.9296	19.5866	22.5332	20.7026	22.0216	21.9079	21.8526	22.2952
+	2.63025	0.343088	T1IAB6;T1HTK4;R4G7U6;R4FKP3;T1H7R5	T1IAB6	43	43	43	76	76	76	60.756	0	323.31	28320000000	1177	29.3583	29.4502	29.2454	29.3777	29.0873	29.0706	29.0438	28.8576
+	3.70176	-3.74593	T1IAC0	T1IAC0	7	7	7	30	30	30	29.313	0	13.216	370080000	23	20.8014	20.7126	20.6716	21.2135	23.3047	24.6611	25.1816	25.2354
+	0.36482	0.155075	T1IAE8	T1IAE8	6	6	6	30.4	30.4	30.4	37.343	0	28.6	358300000	40	23.4747	23.6297	23.6347	23.5409	23.5241	23.8768	23.1423	23.1164
+	2.26656	-2.18311	T1IAF7	T1IAF7	2	2	2	8.4	8.4	8.4	66.59	0	3.104	62678000	11	19.7823	20.6821	20.6897	20.9506	22.9936	21.3886	23.1092	23.3457
+	1.56654	0.25821	T1IAG1	T1IAG1	21	15	14	20.2	15.6	14.8	167.1	0	43.815	599800000	58	23.8573	23.6624	23.8335	23.6051	23.5672	23.4903	23.2996	23.5684
+	1.61813	-0.516211	T1IAH1	T1IAH1	2	2	2	10.4	10.4	10.4	44.927	0	4.4149	101800000	10	22.5329	22.723	22.8053	22.3771	23.2595	22.9256	22.8552	23.4629
+	2.04037	0.188722	T1IAI9	T1IAI9	9	9	9	26.1	26.1	26.1	45.191	0	10.112	453220000	59	24.2178	24.0288	24.0936	24.0877	23.9767	23.8405	23.9032	23.9526
+	2.34542	-3.83495	T1IAK6;A0A4P6DAZ3	T1IAK6;A0A4P6DAZ3	81	81	81	45.2	45.2	45.2	209.29	0	323.31	10003000000	564	22.2123	20.8827	24.004	24.5458	26.2296	26.5631	26.9291	27.2628
+	1.94184	-0.82367	T1IAM2;T1IAL7	T1IAM2	10	10	10	38.2	38.2	38.2	29.014	0	71.717	3803100000	165	28.0283	27.88	27.1841	27.394	28.2571	28.4058	28.3451	28.7732
+	0.355739	0.10986	T1IAM3	T1IAM3	6	6	6	9.5	9.5	9.5	106.35	0	42.359	290560000	42	23.3138	23.3788	23.437	23.6466	23.4817	23.5693	23.15	23.1357
+	0.0379543	-0.00537729	T1IAP1	T1IAP1	9	9	9	22.3	22.3	22.3	66.518	0	19.347	321850000	61	23.5571	23.474	23.5346	23.4334	23.5884	23.4029	23.5443	23.4849
+	1.03962	0.228487	T1IAP8	T1IAP8	6	6	6	11.7	11.7	11.7	91.685	0	24.07	504000000	41	24.4659	24.3592	24.3873	24.1723	24.176	24.1028	23.8677	24.3242
+	2.84459	-0.915163	T1IAP9	T1IAP9	22	22	22	37	37	37	106.33	0	161.8	1935000000	219	24.0811	24.5344	24.2576	24.3942	24.8661	25.2637	25.2946	25.5035
+	0.390474	-0.089623	T1IAQ2	T1IAQ2	4	4	4	18.5	18.5	18.5	36.061	0	21.468	205710000	13	23.3715	23.439	23.2801	23.1826	23.4608	23.1887	23.3928	23.5893
+	0.0149108	-0.0340023	T1IAQ7	T1IAQ7	2	2	2	2.3	2.3	2.3	101.62	0	2.9688	6833900	8	19.306	22.4951	19.3523	20.5602	20.0841	20.7306	20.1986	20.8365
+	0.32094	0.0462589	T1IAR5	T1IAR5	37	37	4	52.6	52.6	8.3	68.683	0	306.05	13891000000	572	27.6693	27.8843	27.7811	27.8971	27.7439	27.8089	27.8106	27.6833
+	2.42596	0.313869	T1IAS2	T1IAS2	6	6	6	56.8	56.8	56.8	17.52	0	63.678	1600800000	100	26.3094	26.2754	26.2197	26.2889	26.1374	25.9789	25.8736	25.8481
+	0.599983	1.12356	T1IAV5	T1IAV5	2	2	2	25	25	25	7.677	0.0012161	1.7468	82083000	10	23.5093	23.6399	23.4464	20.8455	21.4547	21.206	20.864	23.4223
+	0.896756	0.463973	T1IAX6	T1IAX6	3	3	3	21.4	21.4	21.4	28.606	0	8.5009	211330000	17	24.0264	24.5101	24.475	23.48	23.6524	23.4595	23.9428	23.581
+	0.719587	-0.177031	T1IAY0	T1IAY0	5	5	5	7.7	7.7	7.7	97.771	0	17.094	107520000	24	21.6785	21.5307	22.0641	21.6916	22.0105	21.9512	21.8725	21.8388
+	0.343814	0.162539	T1IAZ5	T1IAZ5	9	9	9	22.9	22.9	22.9	63.958	0	67.193	597260000	64	23.6295	23.4515	24.0637	23.7602	23.5505	23.583	23.1782	23.9429
+	0.540983	0.234974	T1IB02	T1IB02	3	3	3	9.2	9.2	9.2	27.493	0	3.3998	21253000	5	20.9341	20.8235	20.7565	20.8559	20.4322	20.5759	21.168	20.2541
+	0.0163468	0.00718641	T1IB26	T1IB26	15	15	15	22.6	22.6	22.6	95.856	0	59.876	545550000	84	23.7085	23.2302	23.7562	23.6186	23.5392	23.459	23.4556	23.831
+	1.77016	-1.56803	T1IB30	T1IB30	1	1	1	11.7	11.7	11.7	26.983	0	6.0259	23119000	6	20.1639	20.0788	21.1213	20.1532	21.9287	20.8498	22.1985	22.8124
+	3.74968	0.629261	T1IB32	T1IB32	10	10	10	20.5	20.5	20.5	65.197	0	36.792	840410000	59	25.5052	25.6013	25.4123	25.6032	25.0522	24.8382	24.9445	24.7701
+	0.0952556	-0.126007	T1IB40;R4G3Y1	T1IB40;R4G3Y1	20	20	19	15.7	15.7	15.2	209.06	0	59.366	817920000	85	23.2153	24.7295	24.6162	24.4316	23.7105	23.9235	25.121	24.7417
+	0.124124	0.0267935	T1IB41	T1IB41	17	17	17	63.4	63.4	63.4	37.42	0	226.2	4889700000	196	27.0082	26.9616	27.3009	27.1197	27.0868	27.1456	27.0219	27.0289
+	0.54998	-0.102282	T1IB53;A0A4P6DHJ0	T1IB53;A0A4P6DHJ0	3	3	3	7.6	7.6	7.6	72.616	0	11.339	81204000	19	22.6281	22.7912	23.0115	22.8607	22.8638	23.0191	22.8895	22.9281
+	0.420149	0.136809	T1IB57	T1IB57	2	2	2	8.9	8.9	8.9	36.973	0	9.7715	315710000	24	24.3463	24.5676	24.5437	24.9526	24.285	24.4315	24.5888	24.5576
+	0.3352	-0.120839	T1IB58	T1IB58	2	2	2	6.3	6.3	6.3	68.399	0	3.0689	16677000	4	21.2664	21.2248	21.3778	21.1979	21.4202	21.3547	21.025	21.7505
+	1.00302	0.255574	T1IB60;T1IB86	T1IB60	16	16	16	51.1	51.1	51.1	40.147	0	164.36	1787500000	127	25.679	25.8715	25.527	25.4415	25.2	25.3071	25.6284	25.3613
+	2.84672	1.62326	T1IB61;A0A4P6D8U9;T1IB89	T1IB61;A0A4P6D8U9	4	4	4	12.9	12.9	12.9	48.929	0	8.2265	182620000	17	24.5062	24.6127	24.2953	23.3758	22.6403	22.4245	22.4791	22.7531
+	0.824822	0.319781	T1IB66	T1IB66	7	7	7	9.8	9.8	9.8	98.104	0	20.982	170600000	25	23.1966	23.0851	23.5037	23.7211	22.9397	22.7999	23.3986	23.0892
+	2.91708	0.478717	T1IB95	T1IB95	6	6	6	42.9	42.9	42.9	26.419	0	39.139	462320000	46	24.6192	24.7728	24.7122	24.8746	24.2785	24.2538	24.11	24.4216
+	0.0233809	-0.014123	T1IBC4	T1IBC4	2	2	2	52.2	52.2	52.2	2.5341	0	2.2385	300590000	16	24.5124	24.1809	24.2067	23.9065	24.1387	24.6124	24.2917	23.8203
+	1.03968	0.609956	T1IBG1	T1IBG1	2	2	2	18.2	18.2	18.2	14.451	0	3.4369	111540000	16	24.1996	23.4827	24.1408	23.4609	23.1585	23.3838	23.6878	22.6141
+	1.87437	0.289277	T1IBK0;R4FQ22	T1IBK0;R4FQ22	15	15	15	69.6	69.6	69.6	27.399	0	111.3	4921300000	217	26.9108	26.8287	26.832	26.7537	26.6555	26.6381	26.5536	26.3208
+	1.94999	0.454741	T1IBK3	T1IBK3	4	4	4	10.8	10.8	10.8	59.646	0	18.784	244960000	37	23.5422	23.5656	23.6082	23.3649	23.3388	23.0925	22.7822	23.0483
+	1.70312	-0.748983	T1IBK9	T1IBK9	9	9	1	36.3	36.3	4.9	33.61	0	17.105	523380000	39	23.2257	22.9999	22.9581	23.6685	23.8106	23.5987	24.0286	24.4103
+	0.280945	1.07001	T1IBL5	T1IBL5	2	2	2	10.9	10.9	10.9	25.644	0	3.4927	24536000	27	20.6924	22.2414	17.5144	20.6341	22.1809	20.0687	18.0345	16.5183
+	0.933887	-0.336939	T1IBM7;R4G4K5	T1IBM7;R4G4K5	5	5	5	12.8	12.8	12.8	57.529	0	50.679	225780000	38	23.2396	23.1734	23.2954	22.6621	23.4158	23.3873	23.1863	23.7288
+	0.0674659	-0.0388579	T1IBQ7	T1IBQ7	10	10	10	12.7	12.7	12.7	117.36	0	27.089	284740000	31	23.4801	23.3083	23.7756	22.9305	23.5992	23.3087	23.5748	23.1671
+	0.221075	0.0625062	T1IBQ9	T1IBQ9	11	11	11	36	36	36	46.986	0	43.525	854650000	88	24.2184	24.1578	24.4767	24.4606	24.2349	24.3514	24.0603	24.4168
+	1.57798	0.406456	T1IBS3	T1IBS3	6	6	6	17.1	17.1	17.1	82.134	0	27.15	142050000	45	22.852	22.821	22.7363	22.2917	22.2872	22.3496	22.1286	22.3097
+	1.4081	-0.668382	T1IBT2	T1IBT2	3	3	3	9.7	9.7	9.7	78.228	0	9.1904	141980000	21	22.7486	22.3064	22.1159	22.9667	23.2301	23.0654	22.8773	23.6383
+	3.95635	0.450904	T1IBW3;R4G5W7	T1IBW3;R4G5W7	11	11	11	37.5	37.5	37.5	56.759	0	224.12	2073000000	166	25.7502	25.8344	25.7079	25.6794	25.3205	25.2664	25.2026	25.3788
+	0.77956	0.151865	T1IBW5	T1IBW5	12	12	12	25	25	25	78.372	0	29.498	759210000	79	24.7805	24.5186	24.3243	24.5397	24.4298	24.4292	24.3433	24.3534
+	1.43018	-0.810121	T1IBX0	T1IBX0	3	3	3	4	4	4	104.88	0.0020113	1.6613	52463000	6	22.0599	21.8765	21.8869	20.8462	22.7496	22.282	22.2507	22.6276
+	1.43107	-0.536735	T1IC04	T1IC04	12	12	12	28.3	28.3	28.3	73.031	0	39.275	427370000	39	23.6067	23.7899	23.286	23.278	23.7036	23.8949	24.0683	24.4408
+	1.13855	0.269235	T1IC32	T1IC32	5	5	5	26.8	26.8	26.8	23.816	0	36.353	129360000	20	22.5478	22.5271	22.4308	22.4031	22.3993	22.4122	21.9315	22.0889
+	2.80953	0.642721	T1IC42	T1IC42	8	8	8	33	33	33	39.46	0	47.255	257410000	42	23.4611	23.4501	23.529	23.2283	23.0565	22.7489	22.6238	22.6684
+	0.387226	0.346835	T1ICB2	T1ICB2	1	1	1	11.8	11.8	11.8	12.391	0	5.4219	33796000	11	22.0109	21.9307	20.7134	22.3135	21.4062	20.9108	21.6604	21.6037
+	1.27848	-1.30778	T1ICD2;R4G5U3	T1ICD2;R4G5U3	4	4	4	27.9	27.9	27.9	23.373	0	4.2085	56997000	7	20.0183	20.7821	22.2017	20.908	21.9735	22.0702	21.9189	23.1785
+	2.45583	0.333841	T1ICE5;R4G8B3	T1ICE5;R4G8B3	22	22	22	40.7	40.7	40.7	65.711	0	82.958	1311900000	148	24.8353	24.9304	24.7765	24.6834	24.3935	24.6098	24.406	24.4809
+	0.590717	0.666243	T1ICG3	T1ICG3	3	3	3	14.9	14.9	14.9	39.265	0	14.294	174940000	20	23.2867	24.3578	23.3538	24.1802	24.1621	22.0961	22.7171	23.5382
+	0.556596	0.152733	T1ICG5	T1ICG5	2	2	2	50.7	50.7	50.7	8.4498	0	25.045	299180000	21	24.2996	24.1635	24.6418	24.2611	24.1623	24.3614	24.0036	24.2278
+	2.55393	0.350825	T1ICH0;R4FJF8	T1ICH0;R4FJF8	10	10	10	56.1	56.1	56.1	28.507	0	89.468	4950900000	173	26.9002	27.0976	26.9821	27.2057	26.6323	26.7	26.7637	26.6863
+	3.95488	0.234522	T1ICI3;A0A4P6D8G9	T1ICI3;A0A4P6D8G9	13	13	13	24.5	24.5	24.5	75.057	0	39.336	1502400000	92	25.6863	25.6418	25.6355	25.5825	25.4043	25.3673	25.4421	25.3944
+	0.583705	-0.719926	T1ICM3	T1ICM3	2	2	2	34.1	34.1	34.1	14.207	0	2.3886	360540000	17	25.7352	25.3413	24.2236	23.2488	25.1295	25.1135	25.511	25.6747
+	0.119025	0.0384769	T1ICM7	T1ICM7	3	3	3	10.4	10.4	10.4	45.587	0	14.589	100960000	21	22.8703	22.8038	22.7356	22.7143	23.0573	22.7709	22.5862	22.5557
+	1.84839	0.461866	T1ICQ3	T1ICQ3	2	2	2	18.7	18.7	18.7	20.29	0	11.308	268290000	23	24.9692	24.8073	24.7966	24.5626	24.5988	24.2716	24.3322	24.0857
+	0.911496	0.294333	T1ICR7	T1ICR7	8	8	8	23.4	23.4	23.4	55.353	0	36.802	357570000	52	23.7055	23.5877	23.707	23.3909	23.5883	23.5158	23.1093	23.0004
+	1.51692	0.408665	T1ICR8	T1ICR8	10	10	10	15.2	15.2	15.2	83.681	0	15.195	521520000	45	24.2043	24.0022	23.9975	23.7984	23.8805	23.6937	23.3934	23.4002
+	0.554071	0.174962	T1ICS4	T1ICS4	19	19	19	48.2	48.2	48.2	65.917	0	141.08	2382800000	153	25.9568	25.9797	26.0193	25.5504	25.6314	25.5615	25.6207	25.9927
+	1.49674	-1.31785	T1ICT1	T1ICT1	3	3	3	10.9	10.9	10.9	41.803	0	15.275	45291000	9	21.6862	20.4923	20.1901	20.7371	21.5923	21.4266	22.5139	22.8444
+	1.62076	0.397877	T1ICX6	T1ICX6	4	4	4	15.5	15.5	15.5	28.508	0	10.12	133170000	42	22.7785	22.5938	22.5166	22.3013	22.2035	21.9398	22.3593	22.0961
+	3.40607	-2.74725	T1ICZ1	T1ICZ1	6	6	6	26.3	26.3	26.3	28.508	0	16.994	379320000	37	21.6981	22.8525	22.7419	22.1792	24.6482	24.6426	25.4184	25.7516
+	3.59674	-3.46379	T1ID05;R4FKM7	T1ID05	6	6	6	4.3	4.3	4.3	170.65	0	6.2333	175160000	14	20.3261	20.8852	21.6176	20.8591	23.3748	24.6164	24.4519	25.1001
+	1.55439	0.159877	T1ID17	T1ID17	8	8	8	24.6	24.6	24.6	49.139	0	18.763	704230000	49	24.5666	24.5384	24.6748	24.4593	24.4922	24.3738	24.338	24.3956
+	0.0838119	-0.0479288	T1ID32	T1ID32	5	5	5	5.4	5.4	5.4	154.58	0	37.741	209780000	36	23.242	23.2277	23.3313	22.615	23.0485	23.128	22.9248	23.5064
+	3.20222	-4.3991	T1ID48;R4G386	T1ID48	5	5	5	5.4	5.4	5.4	167.82	0	30.037	651440000	42	20.8396	20.7449	19.5209	20.4675	23.1847	24.8542	25.0117	26.1187
+	0.0725115	-0.0224929	T1ID56	T1ID56	9	9	9	39.3	39.3	39.3	39.9	0	67.208	899370000	102	23.9812	24.3687	24.1956	24.4353	24.1453	24.2572	24.3167	24.3516
+	0.704345	0.242144	T1ID65	T1ID65	8	8	8	44.3	44.3	44.3	29.218	0	70.306	672600000	78	25.1806	25.1532	24.8027	25.2605	24.6372	24.7705	25.2437	24.777
+	1.05064	-0.957801	T1ID70	T1ID70	4	4	4	8	8	8	84.521	0	18.832	40557000	10	20.6772	20.3128	21.3633	21.3083	21.0799	22.0797	21.4387	22.8945
+	0.922006	0.603862	T1ID73	T1ID73	2	2	2	12.7	12.7	12.7	28.252	0	8.2376	54777000	13	22.9425	22.1725	22.562	21.9466	22.0724	21.9866	22.0951	21.054
+	1.45389	4.37109	T1IDA7	T1IDA7	2	2	2	7.9	7.9	7.9	46.257	0	8.4784	638860000	12	26.7645	26.8192	20.6532	27.5444	21.4782	21.0372	20.986	20.7954
+	0.29605	0.184328	T1IDD5	T1IDD5	1	1	1	10.6	10.6	10.6	17.813	0	6.7452	15167000	8	20.762	20.8817	20.6888	20.9255	20.9362	20.6363	21.0382	19.9099
+	1.38285	-1.163	T1IDE1	T1IDE1	3	3	3	8.2	8.2	8.2	60.402	0	17.779	78999000	11	20.8497	22.4715	21.8906	22.0884	22.5015	22.4879	23.4109	23.5519
+	0.908917	0.208619	T1IDG3	T1IDG3	14	14	14	24.6	24.6	24.6	98.873	0	169.78	1038400000	175	24.6524	24.5662	24.6637	24.3216	24.5587	24.3456	24.1434	24.3218
+	0.900633	-0.261616	T1IDH3	T1IDH3	11	11	11	31.9	31.9	31.9	57.014	0	131.98	1719800000	84	25.7104	25.422	25.9488	25.3651	26.0337	25.8739	25.7727	25.8125
+	1.35445	-0.291412	T1IDJ6	T1IDJ6	4	4	4	39.8	39.8	39.8	13.375	0	36.133	776930000	51	25.166	24.6674	24.9363	24.9281	25.256	25.2015	25.3285	25.0775
+	2.5725	0.456808	T1IDJ7	T1IDJ7	2	2	2	34.3	34.3	34.3	11.432	0	7.6313	496100000	13	25.5721	25.5532	25.6443	25.4344	24.881	25.2435	25.201	25.0513
+	0.522434	1.17165	T1IDJ9	T1IDJ9	3	3	3	4.7	4.7	4.7	82.795	0	3.7503	32338000	6	19.0878	23.0487	22.3534	21.6259	19.5697	21.4469	19.203	21.2095
+	2.1636	0.339943	T1IDK1;R4G5W1	T1IDK1;R4G5W1	25	25	25	75.5	75.5	75.5	38.982	0	211.7	16408000000	571	28.2967	28.1853	28.5224	28.3137	28.0037	28.0083	28.0846	27.8616
+	1.17845	0.265261	T1IDK8	T1IDK8	11	11	11	29.6	29.6	29.6	54.653	0	81.535	715720000	99	25.0983	25.1394	25.1481	24.8606	24.9771	24.7858	24.5301	24.8924
+	1.45558	0.501657	T1IDM0	T1IDM0	7	7	7	48.4	48.4	48.4	17.605	0	32.579	1157500000	64	25.8364	25.8662	25.6773	26.3352	25.503	25.6334	25.0839	25.4882
+	0.476645	-0.106937	T1IDM1	T1IDM1	4	4	4	0.7	0.7	0.7	659.21	0	23.478	1115100000	60	25.779	25.5787	25.4697	25.4983	25.548	25.8926	25.6904	25.6225
+	0.39724	0.165103	T1IDP0	T1IDP0	5	5	5	15.1	15.1	15.1	51.608	0	13.343	142570000	27	23.2376	23.4598	23.6135	22.9242	23.081	23.4158	22.9136	23.1642
+	0.625897	0.163578	T1IDR0	T1IDR0	30	30	30	65.8	65.8	65.8	59.605	0	212.03	4143900000	336	26.4374	26.4674	26.5851	26.3814	26.5379	26.2977	26.3947	25.9867
+	0.867234	-0.220263	T1IDW8	T1IDW8	8	8	8	24.1	24.1	24.1	61.107	0	29.885	296100000	38	23.1845	23.1877	23.2785	23.554	23.5291	23.6939	23.2593	23.6035
+	1.20136	-1.03401	T1IE11	T1IE11	29	29	29	42.4	42.4	42.4	116.12	0	127.98	1617000000	153	23.0631	23.1649	23.2907	24.7252	24.0215	24.4223	24.9542	24.982
+	1.21521	0.300479	T1IE29;R4G8D5	T1IE29;R4G8D5	21	21	21	84.5	84.5	84.5	28.012	0	238.82	37918000000	1153	29.742	29.6088	29.8019	30.0093	29.4266	29.2948	29.7702	29.4685
+	1.0164	-0.436728	T1IE36;R4FL28	T1IE36;R4FL28	5	5	5	54.8	54.8	54.8	14.152	0	24.794	540480000	41	23.9457	24.3233	24.7285	24.3255	25.0476	24.5367	24.4689	25.0167
+	1.23424	-0.533493	T1IE40	T1IE40	3	3	3	21.6	21.6	21.6	14.083	0	10.429	536830000	29	25.0773	24.7027	24.8898	24.6505	25.7924	25.6332	24.933	25.0957
+	1.03777	0.174144	T1IE43	T1IE43	8	8	8	38	38	38	31.559	0	139.67	1044600000	51	25.43	25.258	25.4985	25.3585	25.386	25.1611	25.2464	25.0549
+	1.95438	0.439281	T1IE68	T1IE68	6	6	6	50	50	50	19.418	0	30.371	1159600000	100	24.8543	25.0192	24.7948	25.2333	24.6062	24.6848	24.4979	24.3556
+	0.577081	0.0759716	T1IEC9;T1I4A1	T1IEC9	30	30	30	59.1	59.1	59.1	64.111	0	322.83	16021000000	873	28.2137	28.3059	28.196	28.2392	28.2083	28.2979	28.0395	28.1053
+	1.28459	0.954414	T1IED6;A0A4P6D8B4	T1IED6;A0A4P6D8B4	4	4	4	13.5	13.5	13.5	50.718	0	16.521	68946000	15	22.9177	22.6443	22.5856	22.8812	20.6464	22.1904	22.1584	22.2158
+	3.16447	-3.24274	T1IEE7	T1IEE7	5	5	5	24	24	24	32.196	0	40.342	286440000	32	20.948	19.7049	21.0313	21.7187	23.633	23.997	23.8268	24.9171
+	0.185237	-0.0664897	T1IEG7	T1IEG7	4	4	4	7	7	7	98.201	0	24.227	108380000	25	22.9152	22.7641	22.6102	22.4162	22.9226	22.7845	22.4881	22.7765
+	0.582204	-0.156029	T1IEJ9	T1IEJ9	14	14	14	46.9	46.9	46.9	52.196	0	113.47	936140000	105	24.4274	24.0423	24.5541	24.5118	24.4487	24.536	24.5049	24.6701
+	2.87266	-1.28163	T1IEQ2	T1IEQ2	13	13	13	19.9	19.9	19.9	76.529	0	75.328	1348800000	112	23.7946	23.8962	23.8153	23.0911	24.6595	24.8957	24.8864	25.2821
+	0.0624855	-0.0820694	T1IES8	T1IES8	2	2	2	11.1	11.1	11.1	32.688	0	2.691	33502000	3	20.5405	21.7019	22.2014	22.6606	22.0889	21.8608	21.8638	21.6192
+	0.780393	-0.140766	T1IES9;R4G5E6;G1K0K1	T1IES9;R4G5E6	16	16	16	37.8	37.8	37.8	68.515	0	59.934	1191500000	111	24.534	24.6332	24.8366	24.6645	24.6557	24.8304	24.9619	24.7834
+	0.865587	0.296898	T1IEU2	T1IEU2	7	7	7	50.2	50.2	50.2	24.895	0	24.325	1451700000	100	26.0946	25.6993	26.1611	26.0592	25.9602	25.8151	25.7347	25.3167
+	0.237251	0.0683894	T1IEV2	T1IEV2	9	9	9	48.8	48.8	48.8	27.754	0	130.02	1323400000	97	25.6946	25.6529	25.5275	25.7631	25.8986	25.56	25.4438	25.4621
+	0.3969	0.157884	T1IEW4	T1IEW4	4	4	4	20.4	20.4	20.4	30.036	0	35.36	624260000	41	25.1733	25.0944	25.3122	24.9189	25.1632	25.1595	24.5133	25.0311
+	0.179822	-0.33865	T1IEZ1	T1IEZ1	2	2	2	28.8	28.8	28.8	13.363	0	4.435	81154000	5	22.7305	21.0969	22.6445	20.588	20.6693	22.3668	22.937	22.4414
+	1.25827	0.495416	T1IF59	T1IF59	3	3	3	14.4	14.4	14.4	35.566	0	13.687	526600000	18	24.8937	24.5579	25.1221	25.1741	24.844	24.4863	24.1124	24.3233
+	1.00582	0.186763	T1IF79	T1IF79	18	18	18	40.5	40.5	40.5	55.802	0	114.33	1767200000	161	25.7735	26.0521	25.822	26.1232	25.8512	25.6436	25.7556	25.7734
+	0.990244	0.280445	T1IF88	T1IF88	4	4	4	58.3	58.3	58.3	10.756	0	12.265	86054000	10	22.4782	22.1531	22.2333	21.9358	22.1439	21.9361	21.6894	21.9093
+	1.28622	0.369468	T1IFE1;R4G8W2	T1IFE1;R4G8W2	8	8	8	9.4	9.4	9.4	130.75	0	20.211	109980000	16	22.6308	22.5031	22.4919	21.9864	22.1911	21.9739	22.0216	21.9476
+	1.53983	0.580908	T1IFE5	T1IFE5	2	2	2	23.7	23.7	23.7	9.2115	0	2.9066	190780000	17	24.4106	24.2185	23.9574	24.5948	23.8811	23.9754	23.7068	23.2943
+	1.42704	0.410488	T1IFE6	T1IFE6	7	7	7	19.4	19.4	19.4	55.522	0	41.01	654000000	48	24.792	24.7979	24.8104	24.6352	24.1049	24.0931	24.6868	24.5088
+	0.0502874	0.0922713	T1IFE8	T1IFE8	3	3	3	51.5	51.5	51.5	7.8517	0	9.6729	98797000	9	23.0094	22.7234	23.0209	21.9017	22.88	23.1404	20.842	23.4238
+	1.03063	-1.1739	T1IFE9	T1IFE9	3	3	3	33.6	33.6	33.6	12.511	0	7.3902	125740000	11	23.0968	21.0234	22.9939	21.0856	23.1087	23.5085	22.9395	23.3386
+	0.185989	0.102615	T1IFF4	T1IFF4	5	5	5	14.3	14.3	14.3	54.229	0	8.4582	167050000	21	23.7115	23.3144	23.5862	23.3813	23.1219	23.3448	23.1523	23.9638
+	2.54457	-2.90479	T1IFF6	T1IFF6	6	3	3	20.1	11	11	43.105	0	7.9005	181360000	10	21.4242	20.9071	21.9618	23.0549	23.6358	24.8916	25.0341	25.4057
+	0.544333	-0.296467	T1IFH4;T1IFH8;T1IFH5;A0A4P6DFT5;A0A4P6D6L0	T1IFH4	4	4	3	3.8	3.8	3	119.34	0	4.6973	115620000	12	23.0106	22.9466	22.7714	23.6483	22.9147	23.4307	23.655	23.5623
+	1.49145	-0.23171	T1IFJ4;A0A0H2UI43;T1H847	T1IFJ4	10	10	9	33.7	33.7	31.5	41.611	0	19.233	460740000	57	23.425	23.441	23.3594	23.605	23.5839	23.5691	23.8029	23.8013
+	0.479966	-1.43829	T1IFK0	T1IFK0	6	6	6	28.6	28.6	28.6	40.651	0	48.273	596020000	48	25.2924	25.4499	25.1859	19.8789	25.3645	25.2413	25.3691	25.5854
+	0.240169	-0.0730333	T1IFK5	T1IFK5	11	11	11	50	50	50	38.533	0	59.906	2941400000	177	26.4984	26.3382	26.4206	26.7728	26.5265	26.7176	26.698	26.38
+	0.481508	0.142056	T1IFL1	T1IFL1	4	4	4	16.8	16.8	16.8	27.798	0	54.037	810100000	21	26.2205	26.3419	26.1474	25.8277	25.7871	26.1597	26.0068	26.0156
+	0.0669287	0.0357428	T1IFN0	T1IFN0	13	13	13	36	36	36	55.511	0	98.152	1376000000	100	25.3907	25.5627	25.3162	25.8609	25.215	25.2841	25.8206	25.6679
+	0.981621	0.274235	T1IFN9	T1IFN9	3	3	3	6.7	6.7	6.7	72.56	0	6.4614	118150000	17	23.1978	23.0597	23.1758	22.7102	22.8097	22.8846	22.4998	22.8524
+	0.254925	0.175626	T1IFP1	T1IFP1	4	4	4	29	29	29	18.067	0	4.5921	160290000	10	22.8412	22.9407	23.2825	23.9855	22.8072	23.0786	23.3507	23.1109
+	1.15137	0.670677	T1IFQ6	T1IFQ6	3	3	3	11.9	11.9	11.9	41.57	0	21.282	64969000	18	21.9922	21.345	22.1525	22.4563	21.7821	21.3281	20.8234	21.3298
+	0.134523	-0.0696287	T1IFQ8	T1IFQ8	3	3	3	20.8	20.8	20.8	18.355	0	2.3169	283480000	23	24.5167	24.2391	24.2227	24.5557	24.7953	24.1882	24.709	24.1202
+	3.27108	-1.75177	T1IFR6	T1IFR6	2	2	2	19.7	19.7	19.7	20.342	0	7.6711	37613000	5	20.5055	21.3625	21.3379	20.9591	22.571	23.1652	22.4573	22.9785
+	0.202842	0.285254	T1IFT8	T1IFT8	2	2	2	3.5	3.5	3.5	76.826	0	6.6368	39582000	6	20.3999	22.4631	21.9396	21.8001	22.1064	20.4884	21.6136	21.2532
+	0.852623	0.256557	T1IFX5	T1IFX5	8	8	8	12.2	12.2	12.2	119.53	0	21.548	404380000	50	24.0566	23.9626	23.8791	23.5919	23.6275	23.6543	23.317	23.8653
+	1.91791	-1.15089	T1IG20;T1IFV2	T1IG20	8	8	8	57.9	57.9	57.9	29.639	0	21.009	753510000	41	24.7543	25.0428	25.7633	24.9901	25.8535	26.1014	26.9702	26.2291
+	1.91824	-2.13616	T1IG31;T1IG32	T1IG31;T1IG32	4	4	4	5.4	5.4	5.4	124.8	0	6.9901	102130000	7	20.6442	21.5752	19.8111	22.4043	22.9964	22.8029	23.4261	23.754
+	1.86258	0.25573	T1IG46	T1IG46	11	11	11	15.7	15.7	15.7	117.45	0	28.799	511350000	75	23.5591	23.5499	23.7316	23.8169	23.416	23.3095	23.4599	23.4492
+	1.80101	0.224026	T1IG50;R4G534	T1IG50;R4G534	18	18	18	66.7	66.7	66.7	23.463	0	132.75	18279000000	374	28.6243	28.464	28.5931	28.5761	28.4764	28.1983	28.3656	28.3211
+	0.256431	0.0776062	T1IG54	T1IG54	7	7	7	25.1	25.1	25.1	40.818	0	47.214	629890000	65	24.1866	24.5156	24.6792	24.5371	24.3793	24.5025	24.2213	24.505
+	4.54512	-0.885766	T1IG55	T1IG55	16	16	16	55	55	55	57.298	0	89.316	858900000	90	23.4918	23.4486	23.7558	23.5491	24.3407	24.4543	24.5259	24.4676
+	1.92146	1.4585	T1IG60	T1IG60	4	4	4	21.1	21.1	21.1	23.777	0	7.2297	666870000	32	26.2369	26.6009	26.1658	26.0755	24.7386	24.3471	24.2153	25.9441
+	3.286	0.33592	T1IG61	T1IG61	10	10	10	58.9	58.9	58.9	32.002	0	52.624	3083000000	210	26.9691	27.0216	26.9355	26.9308	26.5139	26.6057	26.7243	26.6694
+	0.207293	0.477657	T1IG75	T1IG75	3	3	3	44.6	44.6	44.6	18.486	0	12.009	93705000	10	23.2707	23.0986	23.4404	20.1429	22.9691	22.5698	20.8798	21.6232
+	1.58768	0.205111	T1IG97	T1IG97	10	10	10	50.9	50.9	50.9	49.118	0	41.257	460630000	69	23.6586	23.63	23.7349	23.5279	23.5834	23.3704	23.4425	23.3347
+	0.575055	-0.400321	T1IGA2	T1IGA2	7	7	7	36	36	36	24.68	0	31.09	137900000	18	22.4332	22.6119	22.3054	21.5519	22.2884	22.7379	22.2518	23.2258
+	1.63199	0.290289	T1IGB3	T1IGB3	6	6	6	16.1	16.1	16.1	60.57	0	8.6364	199010000	29	22.8569	22.8632	22.9691	23.0724	22.4654	22.5939	22.8519	22.6893
+	2.84559	0.484047	T1IGC5	T1IGC5	9	9	9	25.4	25.4	25.4	64.041	0	41.36	629840000	42	24.7741	24.6019	24.6826	24.5066	24.3244	24.1949	24.0283	24.0814
+	2.19456	0.454543	T1IGD1	T1IGD1	11	11	11	40.8	40.8	40.8	44.796	0	46.844	366770000	47	23.5845	23.3508	23.3184	23.3843	22.9761	23.0609	23.0976	22.6852
+	1.52931	-0.61378	T1IGD3	T1IGD3	7	7	7	24.8	24.8	24.8	50.774	0	47.882	401080000	31	23.7326	24.154	23.8573	23.4035	24.199	24.3471	24.2162	24.8402
+	0.927759	-1.20401	T1IGE7	T1IGE7	10	10	9	3.8	3.8	3.6	378.41	0	50.552	345680000	44	21.2096	23.8573	23.8217	23.0471	23.6302	24.7403	24.1776	24.2037
+	2.36482	-0.45615	T1IGF7	T1IGF7	4	4	4	14.1	14.1	14.1	44.376	0	16.399	157790000	34	23.3218	23.1899	23.4428	23.5497	23.9393	23.9519	23.6853	23.7524
+	2.76181	0.636158	T1IGG6;R4FP59	T1IGG6;R4FP59	19	19	19	55.5	55.5	55.5	45.175	0	90.334	2581500000	160	26.1778	26.1594	26.1773	26.364	25.8802	25.5737	25.517	25.3631
+	0.384011	-0.494308	T1IGH7	T1IGH7	6	6	6	31.4	31.4	31.4	48.744	0	38.264	221620000	24	23.6003	23.4209	21.2702	23.4977	23.5778	23.4154	23.3966	23.3762
+	0.44372	-0.101634	T1IGI0	T1IGI0	23	23	23	49.7	49.7	49.7	67.824	0	265.91	4059300000	281	26.3365	26.3707	26.5466	26.6284	26.4602	26.4646	26.7803	26.5836
+	2.77206	0.381018	T1IGI2;G1K0R7	T1IGI2	17	17	17	84.1	84.1	84.1	24.77	0	163.39	9321600000	265	27.5635	27.5552	27.4504	27.6203	27.2197	27.2228	27.2398	26.9829
+	2.9025	0.472527	T1IGM8	T1IGM8	11	11	11	41.7	41.7	41.7	39.688	0	35.68	996580000	84	25.0765	25.241	24.9847	25.2068	24.7049	24.7937	24.5469	24.5734
+	1.14881	0.2764	T1IGM9	T1IGM9	6	6	6	20.7	20.7	20.7	59.916	0	8.2369	153110000	29	22.6168	23.1266	23.0638	22.9357	22.7951	22.7028	22.5695	22.5698
+	1.32036	1.01457	T1IGQ2	T1IGQ2	2	2	2	17.7	17.7	17.7	18.167	0	3.4018	58767000	9	22.957	22.2687	22.1648	22.8062	20.607	21.9812	21.3424	22.2079

## Sheet: B
Identified proteins 24 hours
Significant	̅Log(P-value)	Difference	Protein IDs	Majority protein IDs	Peptides	Razor + unique peptides	Unique peptides	Sequence coverage [%]	Unique + razor sequence coverage [%]	Unique sequence coverage [%]	Mol. weight [kDa]	Q-value	Score	Intensity	MS/MS count	LFQ intensity BF1	LFQ intensity BF2	LFQ intensity BF3	LFQ intensity BF4	LFQ intensity INF1	LFQ intensity INF2	LFQ intensity INF3	LFQ intensity INF4
+	0.468535	-0.165051	A0A0D4WUY9;A0A0H2UI63;T1HU86;A0A0H2UI47;A0A0H2UI48	A0A0D4WUY9;A0A0H2UI63	13	13	13	24.9	24.9	24.9	81.637	0	36.969	95946000	84	21.4453	21.1694	21.3499	20.929	21.1326	21.2869	21.6376	21.4968
+	2.16616	0.463971	A0A0H2UI64	A0A0H2UI64	20	20	14	41.2	41.2	25	68.4	0	76.798	571570000	213	23.0357	22.8807	23.2284	23.1302	22.8475	22.5267	22.4383	22.6067
+	0.929891	-0.307299	A0A0H2UI69	A0A0H2UI69	8	8	8	6.2	6.2	6.2	227.64	0	35.223	34536000	42	19.6902	19.91	20.171	20.2241	20.4329	20.5033	19.9882	20.3002
+	0.274563	0.0923553	T1HC21;A0A0U3BIT0	T1HC21;A0A0U3BIT0	4	4	4	9.6	9.6	9.6	52.056	0	20.511	31184000	18	20.8925	21.1075	20.9647	21.3625	20.9918	21.0158	21.201	20.7492
+	0.407115	0.184453	A0A1B2G378;A0A4V0Y8M0;T1HIK5	A0A1B2G378;A0A4V0Y8M0;T1HIK5	34	34	34	81.4	81.4	81.4	43.585	0	323.31	13484000000	1407	28.7169	28.6903	28.3948	28.0333	27.995	28.4565	28.4933	28.1527
+	0.916649	2.35895	A0A4P6D5Z8;T1HBK7	A0A4P6D5Z8;T1HBK7	14	14	14	23.7	23.7	23.7	85.598	0	25.5	58118000	27	23.0274	17.7885	17.8459	21.3363	17.7446	17.5764	17.6677	17.5735
+	0.300829	-0.1766	A0A4P6D604;T1I736	A0A4P6D604;T1I736	3	3	3	5.7	5.7	5.7	77.098	0	8.6807	6737400	15	18.2407	18.544	19.0276	19.0369	18.7396	19.0227	18.5562	19.2372
+	0.408789	-0.13396	A0A4P6D625;T1I1P4	A0A4P6D625;T1I1P4	11	11	11	22	22	22	69.418	0	16.617	64341000	37	21.588	21.1763	21.7074	21.3878	21.6809	21.5426	21.3888	21.7829
+	0.089246	-0.0332575	T1HV50;A0A4P6D653	T1HV50;A0A4P6D653	9	9	9	34	34	34	46.637	0	35.209	169010000	84	22.0125	21.643	22.1049	21.8285	21.9682	22.1404	21.9022	21.7111
+	0.643644	0.196387	A0A4P6D661;T1I3Q3	A0A4P6D661;T1I3Q3	16	16	16	36.8	36.8	36.8	63.498	0	54.148	354670000	139	23.1338	23.1564	23.2736	23.6043	23.214	22.8044	23.1638	23.2003
+	0.012045	0.0113206	A0A4P6D682	A0A4P6D682	7	7	7	19	19	19	56.556	0	13.581	84704000	46	21.5947	21.8704	21.3493	20.7942	21.1187	21.4415	21.9884	21.0148
+	0.147844	-0.0808802	A0A4P6D6C1;T1HYI0;T1HCY7	A0A4P6D6C1;T1HYI0	6	6	6	11.1	11.1	11.1	106.91	0	15.074	19256000	15	19.7125	19.287	19.413	19.1348	19.3482	19.4446	19.9368	19.1412
+	0.232113	-0.0609598	A0A4P6D6D2;T1I644	A0A4P6D6D2;T1I644	18	18	18	46.9	46.9	46.9	45.928	0	52.773	488490000	177	23.4641	23.6736	23.4358	23.5827	23.6135	23.3754	23.5925	23.8186
+	0.111844	-0.0835023	A0A4P6D6D6;T1HAM3;A0A4P6D851;T1HCV4	A0A4P6D6D6	3	3	3	4.3	4.3	4.3	86.299	0	5.5126	9799000	12	19.6171	19.6468	19.0499	18.6934	18.9787	19.5782	19.5967	19.1876
+	0.652505	-0.235361	A0A4P6D6E0;T1HXG8	A0A4P6D6E0;T1HXG8	3	3	3	5.2	5.2	5.2	81.297	0	6.1237	17436000	5	20.5814	20.6783	20.7165	20.5277	21.3624	20.68	20.6734	20.7296
+	0.187467	0.321769	T1HD76;A0A4P6D6G1	T1HD76;A0A4P6D6G1	4	4	4	9.5	9.5	9.5	63.544	0	9.7177	13933000	13	18.6381	18.6148	20.4175	21.0951	19.388	19.6524	18.6989	19.7391
+	0.0339968	0.0420213	T1HLE6;A0A4P6D6G6	T1HLE6;A0A4P6D6G6	4	4	4	11.3	11.3	11.3	63.987	0	8.5267	13920000	12	19.485	19.5043	20.0081	19.6495	19.7471	19.1365	18.8777	20.7176
+	1.13289	-0.454891	A0A4P6D6G8;T1H9X9	A0A4P6D6G8;T1H9X9	2	2	2	8	8	8	42.417	0	6.2257	7142400	11	19.4009	18.7269	18.731	18.7263	19.0938	19.2517	19.6889	19.3703
+	0.29165	0.0591817	A0A4P6D6L7;T1HRI9	A0A4P6D6L7;T1HRI9	4	4	4	13.9	13.9	13.9	57.782	0	6.9395	12945000	16	19.6034	19.6386	19.4252	19.3882	19.2881	19.4767	19.5376	19.5163
+	0.0815229	0.0414367	A0A4P6D6N0;T1HBW6	A0A4P6D6N0;T1HBW6	4	4	4	13.4	13.4	13.4	54.095	0	13.847	25879000	21	20.1629	20.0705	20.7255	20.3074	20.5852	20.2118	20.2568	20.0467
+	0.0577372	0.0301437	A0A4P6D6P7;T1HI83	A0A4P6D6P7;T1HI83	10	10	10	33.3	33.3	33.3	51.786	0	69.687	108270000	64	21.2605	21.2113	21.2778	20.8925	20.7167	21.3514	21.4156	21.0379
+	0.0595871	-0.00757027	A0A4P6D6R6;T1I0S1;G1K0T2	A0A4P6D6R6;T1I0S1	11	11	10	59.2	59.2	55.9	29.827	0	19.397	167220000	64	22.7903	22.817	22.6581	22.6674	22.7129	22.7706	22.7738	22.7057
+	0.0686107	-0.0584126	A0A4P6D6U0;R4FP25;T1I9G9;T1I8T9	A0A4P6D6U0;R4FP25;T1I9G9	8	8	8	32.3	32.3	32.3	28.05	0	22.295	131450000	69	22.5577	22.5591	22.2012	21.4796	22.0793	21.8956	22.6339	22.4224
+	0.312382	0.541197	T1HBK0;A0A4P6D6U7	T1HBK0;A0A4P6D6U7	2	2	2	5.4	5.4	5.4	65.863	0	4.509	9929300	15	20.5322	20.3508	17.7462	20.2857	19.4549	18.2769	19.6385	19.3797
+	0.443848	0.0764546	A0A4P6D6W5;T1HFE3	A0A4P6D6W5;T1HFE3	3	3	3	23.7	23.7	23.7	26.179	0	20.249	82470000	28	22.7069	22.8611	22.817	22.5645	22.7415	22.5514	22.6745	22.6762
+	0.0208585	0.00888777	A0A4P6D6W8;T1IAU3;R4G8F9	A0A4P6D6W8;T1IAU3;R4G8F9	10	10	10	32	32	32	41.961	0	55.836	91399000	76	21.9207	21.7374	21.9622	21.7615	21.6963	21.5348	22.0041	22.1111
+	0.39116	-0.963234	A0A4P6D6Y6	A0A4P6D6Y6	15	1	1	28.9	3.5	3.5	65.917	0	20.041	96503000	18	23.2928	23.6702	19.156	23.3498	23.5221	23.3723	23.0306	23.3968
+	0.358888	-0.129794	A0A4P6D6Z9;T1IG62	A0A4P6D6Z9;T1IG62	2	2	2	4.8	4.8	4.8	62.497	0	4.5368	5565000	10	19.2821	19.0249	19.084	18.7092	19.3209	18.9919	18.9674	19.3392
+	0.570619	0.499085	A0A4P6D702;T1HFY6	A0A4P6D702;T1HFY6	2	2	2	18	18	18	21.691	0	7.9277	17660000	9	20.1559	20.2125	20.932	21.8726	20.4341	20.4165	20.0722	20.2538
+	1.30595	1.10368	A0A4P6D729	A0A4P6D729	9	9	5	53.1	53.1	30.9	22.701	0	62.938	286140000	87	23.8203	24.6565	23.5886	23.2225	21.7657	23.1705	22.7717	23.1652
+	1.19893	0.256032	A0A4P6D730	A0A4P6D730	17	17	11	41.7	41.7	31.5	58.384	0	165.57	2060100000	479	25.8595	25.8527	25.926	26.0688	25.7119	25.3839	25.8557	25.7313
+	1.36453	-0.704959	A0A4P6D745;T1HP07	A0A4P6D745;T1HP07	12	12	12	53.7	53.7	53.7	34.345	0	36.983	122300000	77	22.0092	21.7114	22.36	21.4897	22.6103	22.5772	23.0941	22.1085
+	0.0558666	0.19155	A0A4V0Y8S3;A0A4P6D747	A0A4V0Y8S3;A0A4P6D747	4	4	4	41	41	41	19.781	0	22.814	48194000	18	18.78	22.3786	21.2297	22.5654	21.0243	20.9292	23.1671	19.0669
+	1.06169	0.981004	A0A4P6D796;T1HKF8	A0A4P6D796;T1HKF8	3	3	3	20.3	20.3	20.3	31.073	0.00049285	2.8946	8133100	8	19.8843	20.1098	20.0973	20.0133	17.8397	18.7313	19.9085	19.7011
+	0.497345	-0.443333	A0A4P6D7B7	A0A4P6D7B7	2	2	2	16	16	16	28.708	0	16.45	17684000	14	20.6325	20.6122	20.4364	18.9923	20.7435	20.4156	20.4628	20.8248
+	0.122245	-0.0552068	A0A4P6D7B8;T1HS20	A0A4P6D7B8;T1HS20	13	13	13	41.3	41.3	41.3	46.113	0	49.698	368370000	163	23.2021	22.9107	23.6804	23.4306	23.3806	23.2446	23.3966	23.4228
+	0.388763	-0.130856	A0A4P6D7C6	A0A4P6D7C6	13	13	13	22.8	22.8	22.8	90.123	0	44.254	112130000	77	21.7762	21.6748	21.9855	21.6136	21.5277	21.9796	22.019	22.0473
+	0.113778	-0.122148	A0A4P6D7C9;R4FP29;T1I9R3	A0A4P6D7C9;R4FP29;T1I9R3	4	4	4	17.5	17.5	17.5	46.315	0	17.827	20498000	18	19.523	20.6206	19.664	20.551	20.3676	19.8513	20.9193	19.7089
+	1.58054	0.551359	A0A4P6D7D2	A0A4P6D7D2	24	24	4	60.5	60.5	11.2	43.993	0	164.78	1149400000	307	24.8045	25.4927	25.0561	25.217	24.2971	24.7017	24.8553	24.5107
+	0.0855062	0.0822144	A0A4P6D7D6;T1I5N4	A0A4P6D7D6	8	8	8	46	46	46	26.512	0	43.817	113810000	51	22.3814	22.9157	21.9985	23.1115	22.5382	22.2849	23.1784	22.0768
+	0.118818	0.175158	A0A4P6D7E2;T1HDD0	A0A4P6D7E2	3	3	3	4.8	4.8	4.8	82.365	0	4.1689	2921900	6	17.5902	18.3294	19.2377	18.5761	18.1304	17.7034	17.6843	19.5146
+	1.03339	0.389015	A0A4P6D7E5;T1I826	A0A4P6D7E5	7	3	3	47.4	27.7	27.7	15.66	0	11.082	211540000	49	23.2802	23.4242	23.6778	23.1053	22.7979	23.3716	23.0717	22.6902
+	1.226	-0.591599	A0A4P6D7F8	A0A4P6D7F8	2	2	2	12	12	12	14.037	0	6.2783	11722000	16	19.6549	20.0042	19.1386	19.1061	20.3888	19.8266	19.863	20.1917
+	1.31825	0.286945	A0A4P6D7M2;T1H8H8	A0A4P6D7M2;T1H8H8	3	3	3	25.1	25.1	25.1	20.93	0	11.631	43249000	23	22.3368	22.3129	22.1837	22.7004	22.056	22.0304	22.1186	22.181
+	0.799386	-1.17683	A0A4P6D7M6;T1HPW4;T1HCR9;T1I7X5	A0A4P6D7M6;T1HPW4	5	4	4	9.8	8.2	8.2	78.81	0	17.624	15887000	14	19.5769	17.4656	20.636	20.4318	20.7934	20.4766	20.6178	20.9298
+	0.0797031	0.0475087	A0A4P6D7N7	A0A4P6D7N7	6	6	2	36	36	10.7	19.712	0	16.993	363130000	104	23.7388	23.9193	23.5511	23.3721	23.3798	24.0168	23.7651	23.2297
+	2.22109	0.233073	A0A4P6D7P0	A0A4P6D7P0	32	32	3	50.4	50.4	5.5	63.782	0	211.66	2759400000	706	25.8263	25.7789	25.7378	25.7603	25.4319	25.6693	25.5857	25.484
+	0.520657	-0.411679	A0A4P6D7Q4;T1HIB1	A0A4P6D7Q4;T1HIB1	6	6	6	7.5	7.5	7.5	105.72	0	5.5919	12872000	18	18.4795	18.4743	19.4298	18.9842	19.7011	19.4207	18.4254	19.4674
+	0.0547318	-0.142388	A0A4P6D7S5	A0A4P6D7S5	12	1	1	34.4	4.8	4.8	58.594	0	8.2015	73921000	16	22.9906	19.442	23.2532	23.0267	22.1444	22.4485	22.3764	22.3126
+	0.289402	0.0822892	A0A4P6D7W3;T1HE79	A0A4P6D7W3;T1HE79	3	3	3	22.1	22.1	22.1	15.964	0	3.3072	10686000	11	19.8514	19.5518	19.6546	19.3673	19.4405	19.6052	19.3975	19.6527
+	1.16565	-1.14269	A0A4P6D7X3	A0A4P6D7X3	4	4	4	58.3	58.3	58.3	14.691	0	19.986	15124000	20	18.661	18.9111	18.8301	18.6799	20.8303	18.756	19.3515	20.7151
+	0.0489628	0.0494385	A0A4P6D7Z1;T1HW65	A0A4P6D7Z1;T1HW65	3	3	3	4.5	4.5	4.5	107.3	0	5.1533	9255600	10	18.095	18.8176	17.41	18.0888	17.5103	17.9721	18.286	18.4453
+	0.227703	0.160184	A0A4P6D804	A0A4P6D804	9	9	9	32.8	32.8	32.8	50.142	0	16.574	55994000	39	21.0799	21.0949	20.6777	20.1806	20.1507	20.8887	20.9084	20.4447
+	0.11092	0.192975	A0A4P6D807	A0A4P6D807	2	2	2	10.9	10.9	10.9	28.523	0	5.6471	3845400	5	18.013	18.7887	19.5938	18.721	17.5462	20.1544	18.1722	18.4718
+	0.445903	-0.768758	T1HES3;A0A4P6D809	T1HES3;A0A4P6D809	3	3	3	35.1	35.1	35.1	10.299	0	6.1316	12646000	7	17.9403	18.6886	19.8058	20.1642	20.591	18.1845	20.3917	20.5068
+	0.816769	0.398657	T1HAG5;A0A4P6D810	T1HAG5;A0A4P6D810	7	7	7	12.8	12.8	12.8	104.7	0	64.429	77368000	34	22.2478	21.8967	21.9663	21.4658	21.0526	21.7065	21.8657	21.3573
+	0.383758	-0.203896	T1HBZ3;A0A4P6D829	T1HBZ3;A0A4P6D829	3	3	3	11.5	11.5	11.5	44.095	0	8.6193	18896000	17	20.7783	20.3614	20.6185	20.2034	20.3132	20.4125	20.9863	21.0652
+	2.98364	-1.53253	A0A4P6D846	A0A4P6D846	3	3	3	14.1	14.1	14.1	25.62	0	10.96	9352600	9	18.2886	18.6561	18.3803	19.1488	20.4472	19.6527	20.2343	20.2697
+	1.36765	-1.34194	A0A4P6D853;T1I3Z7	A0A4P6D853	3	3	3	8.9	8.9	8.9	76.158	0	12.632	11971000	7	20.2904	18.119	18.1611	19.3436	20.3298	20.425	20.3577	20.1694
+	0.111842	-0.0389161	A0A4P6D884;T1H8H9;A0A0D4CZ18	A0A4P6D884;T1H8H9;A0A0D4CZ18	21	21	20	36.1	36.1	34.8	71.432	0	43.453	361400000	163	22.8631	22.8877	23.0543	22.5483	22.8012	22.735	22.8976	23.0753
+	0.619169	-0.442662	T1IEB1;A0A4P6D885	T1IEB1;A0A4P6D885	2	2	2	3.7	3.7	3.7	64.758	0.0026608	1.9179	1900200	4	17.6874	17.7216	17.5423	17.6771	17.9504	17.5084	17.8702	19.0701
+	1.25638	0.312097	A0A4P6D887;T1HEC5	A0A4P6D887	5	5	5	16.9	16.9	16.9	43.632	0	13.024	33320000	25	20.8299	20.9416	21.2407	20.6822	20.4486	20.7156	20.6213	20.6606
+	0.799467	-0.538609	A0A4P6D897;T1I1S5	A0A4P6D897;T1I1S5	1	1	1	6.9	6.9	6.9	22.155	0.00049677	2.9596	6662600	4	19.0761	18.3777	18.4018	19.3923	19.4004	19.9475	19.1076	18.9468
+	1.14531	-1.16199	A0A4P6D8A5	A0A4P6D8A5	9	2	2	31.8	9.7	9.7	47.7	0	56.735	27255000	33	19.465	19.671	19.9989	19.7812	21.4853	20.0175	20.0084	22.0528
+	0.667371	-0.17607	A0A4P6D8A9;T1HMW9;T1HN35	A0A4P6D8A9;T1HMW9	19	19	19	42.8	42.8	42.8	64.075	0	71.875	330680000	176	23.5974	23.1776	23.5036	23.5074	23.595	23.4083	23.8322	23.6547
+	1.7367	-0.735822	A0A4P6D8B0	A0A4P6D8B0	2	2	2	13.6	13.6	13.6	22.568	0	8.276	7437100	11	18.9386	18.5987	19.0219	18.8046	20.0815	19.2438	19.2194	19.7624
+	1.00372	-1.50956	T1I1I7;A0A4P6D8B5	T1I1I7;A0A4P6D8B5	2	2	2	4.4	4.4	4.4	57.489	0.00050176	3.0633	16689000	9	20.0979	17.4446	20.3752	19.9295	21.8552	20.3066	20.4022	21.3214
+	0.389382	0.313375	A0A4P6D8D4;T1H9A4	A0A4P6D8D4;T1H9A4	3	3	3	9.9	9.9	9.9	45.924	0	5.3765	6501500	7	19.1023	18.6272	18.7514	18.6986	17.4892	18.7193	18.9805	18.737
+	0.70756	-0.511275	A0A4P6D8D9	A0A4P6D8D9	3	3	3	11.5	11.5	11.5	45.93	0	8.2983	16312000	16	19.2145	19.4696	19.8456	19.6951	20.6372	20.1019	19.1541	20.3767
+	0.197963	-0.0726242	A0A4P6D8F2;T1I1X9	A0A4P6D8F2;T1I1X9	10	10	10	23.6	23.6	23.6	61.91	0	17.612	62921000	20	20.73	20.3188	20.687	20.4571	20.4655	20.4422	20.6723	20.9034
+	0.190147	-0.0779724	A0A4P6D8G2	A0A4P6D8G2	13	7	7	38.8	23.3	23.3	56.237	0	40.084	229200000	88	23.0737	23.2736	23.17	23.5431	23.4136	23.0343	23.2895	23.6347
+	1.79871	0.277918	A0A4P6D8I5;R4G3J8;T1HFR3	A0A4P6D8I5;R4G3J8;T1HFR3	20	20	20	49.7	49.7	49.7	56.439	0	159.64	2536000000	542	26.0919	26.3793	26.1005	26.1301	25.8784	25.901	26.0217	25.7889
+	0.243838	0.328327	A0A4P6D8I9	A0A4P6D8I9	4	4	2	20.8	20.8	9.2	38.678	0	13.08	25510000	17	21.9279	21.5196	21.4908	20.1752	20.1487	21.3856	21.8225	20.4434
+	0.552225	0.218672	A0A4P6D8J6;T1HKX5;T1HKZ8	A0A4P6D8J6	3	3	3	15.4	15.4	15.4	39.663	0	23.169	14681000	18	19.8646	19.8602	19.6191	20.0073	19.56	19.4038	20.1046	19.4081
+	0.331744	-0.096169	T1HMY3;A0A4P6D8J8	T1HMY3;A0A4P6D8J8	2	2	2	8.7	8.7	8.7	32.145	0	5.8336	9944500	15	19.49	19.1906	19.3144	19.2261	19.1533	19.3069	19.584	19.5616
+	1.39157	-0.337892	A0A4P6D8L7	A0A4P6D8L7	5	5	5	31.5	31.5	31.5	37.272	0	7.6541	18715000	27	20.2511	20.032	19.8413	19.8207	20.4507	20.3589	20.4042	20.0829
+	0.072171	0.0261374	T1I5Z6;A0A4P6D8M2	T1I5Z6;A0A4P6D8M2	5	5	5	60.2	60.2	60.2	13.339	0	15.799	64613000	31	21.6032	21.5987	21.4904	21.1503	21.2796	21.618	21.3608	21.4796
+	0.832897	-0.752727	A0A4P6D8P7	A0A4P6D8P7	8	8	8	38	38	38	31.704	0	28.342	90503000	61	21.2923	21.2787	22.1709	21.865	23.2467	22.0061	21.5109	22.8541
+	1.05606	0.197613	A0A4P6D8T5	A0A4P6D8T5	8	8	5	28.8	28.8	20.4	42.281	0	25.959	130230000	57	22.3048	22.5998	22.3775	22.2067	22.2441	22.2721	22.0695	22.1126
+	0.0285018	-0.084012	A0A4P6D8U9	A0A4P6D8U9	6	2	2	19.7	5.1	5.1	42.927	0	3.6802	26450000	42	20.7144	19.347	21.7848	21.5277	20.5683	22.1708	18.6702	22.3008
+	0.480304	-0.37501	R4G4G8;A0A4P6D8V1;G1K045;T1HIV7;T1HFP7;T1HFV1	R4G4G8;A0A4P6D8V1;G1K045;T1HIV7;T1HFP7	4	4	4	21.5	21.5	21.5	28.774	0	7.8164	23713000	17	20.7152	20.8701	20.4312	19.5776	20.7983	20.1823	21.0593	21.0543
+	0.775901	0.102574	A0A4P6D8X7	A0A4P6D8X7	8	8	6	41.5	41.5	29.5	27.092	0	29.003	65560000	45	21.3541	21.2775	21.416	21.2732	21.0827	21.3225	21.3075	21.1977
+	0.864152	1.71438	A0A4P6D8Z3	A0A4P6D8Z3	2	2	2	8	8	8	39.629	0	7.1568	14634000	12	20.8291	20.9161	21.0922	18.1866	17.2185	17.9114	20.5568	18.4799
+	0.823015	0.346598	A0A4P6D8Z5;T1IDK5	A0A4P6D8Z5;T1IDK5	7	7	7	45.8	45.8	45.8	25.639	0	17.863	225890000	75	23.7184	23.6788	23.0577	23.7623	23.2538	23.2071	23.4972	22.8728
+	0.137964	0.0901961	A0A4P6D940	A0A4P6D940	2	2	2	26.9	26.9	26.9	7.8238	0.0013844	2.3441	4289200	2	18.4438	18.4169	18.0935	18.7129	18.0812	18.9585	18.1917	18.0749
+	3.89654	-1.6279	A0A4P6D945;T1H7W0;T1I0K4	A0A4P6D945	3	3	3	15.9	15.9	15.9	27.761	0	6.4849	42056000	20	20.9102	21.0313	20.8912	21.4898	22.561	22.4379	22.9517	22.8835
+	0.742673	-0.813115	A0A4P6D959	A0A4P6D959	6	6	6	25.5	25.5	25.5	43.621	0	24.332	22341000	23	19.4673	19.4109	18.8903	18.4961	20.4826	19.3104	18.828	20.8961
+	0.078962	-0.0336614	A0A4P6D966;T1I051	A0A4P6D966	6	6	6	9.6	9.6	9.6	91.309	0	8.6301	26050000	13	20.1111	19.9637	19.8896	19.4332	19.9989	19.9085	19.8482	19.7766
+	0.121795	0.061182	A0A4P6D970;T1HC70	A0A4P6D970;T1HC70	5	5	5	32.6	32.6	32.6	24.839	0	18.928	30761000	33	20.5482	20.6803	20.5702	20.1969	20.2946	20.7783	20.5987	20.0793
+	0.435628	-2.04036	A0A4P6D979;T1HHJ6	A0A4P6D979;T1HHJ6	12	12	12	46.6	46.6	46.6	38.505	0	87.528	270650000	108	15.6437	18.5385	23.5631	23.3687	23.1618	23.0264	19.9339	23.1534
+	0.848522	2.2769	A0A4P6D984	A0A4P6D984	21	2	2	44.1	2.6	2.6	65.225	0	3.3536	59415000	16	22.4299	22.5353	22.448	22.3596	19.0167	22.5695	22.171	16.9079
+	4.08608	-2.43572	A0A4P6D993;T1HVI1	A0A4P6D993;T1HVI1	6	6	6	29.5	29.5	29.5	24.154	0	7.7889	57254000	25	20.0836	20.1312	19.9725	20.3104	23.0485	21.8866	22.5186	22.7869
+	0.593	-0.769464	A0A4P6D9C2;T1HFD6	A0A4P6D9C2	19	12	6	63.9	40.9	21.4	29.076	0	33.9	797140000	193	24.8544	25.2681	22.6288	23.7863	24.587	25.3037	24.9982	24.7265
+	0.127298	-0.188291	A0A4P6D9C6;R4G4D0	A0A4P6D9C6;R4G4D0	3	3	3	20.8	20.8	20.8	23.075	0	16.012	15827000	21	20.4102	20.5234	20.6965	18.4131	20.3313	20.3293	20.3688	19.767
+	0.26091	0.19601	A0A4P6D9E0	A0A4P6D9E0	16	16	16	54.7	54.7	54.7	41.282	0	47.764	492370000	122	24.0226	23.2077	24.354	24.5352	24.0868	23.8429	23.6493	23.7564
+	0.14492	-0.215888	A0A4P6D9H1	A0A4P6D9H1	4	2	1	20.3	8.8	5.8	33.426	0	6.4989	13229000	19	19.508	17.5919	19.9326	19.9296	19.4177	19.2132	19.5346	19.6601
+	0.192283	0.0528951	A0A4P6D9I8	A0A4P6D9I8	8	8	1	43.5	43.5	4.5	35.975	0	14.368	141900000	37	23.3339	23.6673	23.3406	23.2448	23.3312	23.4985	23.2348	23.3105
+	0.08645	0.214001	T1HYB6;R4G8I6;A0A4P6D9J9	T1HYB6;R4G8I6;A0A4P6D9J9	3	2	2	49.2	41.9	41.9	13.296	0	34.204	17117000	17	18.3411	20.0004	19.3259	20.8327	18.2375	19.7603	21.322	18.3243
+	2.09588	1.13362	T1IG59;A0A4P6D9L5	T1IG59;A0A4P6D9L5	5	5	5	24.8	24.8	24.8	22.825	0	6.1827	188010000	30	24.6921	25.1957	24.583	24.3124	22.9549	23.8091	23.5063	23.9784
+	0.627146	-0.484654	R4G427;A0A4P6D9M1	R4G427;A0A4P6D9M1	2	2	2	9.3	9.3	9.3	29.954	0	4.4523	12818000	7	19.7498	18.797	20.1616	19.9546	20.7173	20.1704	19.7146	19.9995
+	0.000342166	0.000453472	R4G4F6;A0A4P6D9P4	R4G4F6;A0A4P6D9P4	4	4	4	33.2	33.2	33.2	20.712	0	9.1381	53863000	33	21.0435	22.2003	20.8494	22.3276	21.5918	21.3753	22.219	21.233
+	1.62543	0.30042	A0A4P6D9R2;T1HCP7	A0A4P6D9R2;T1HCP7	11	11	11	67.3	67.3	67.3	17.643	0	37.388	2926000000	638	26.3073	26.4638	26.5925	26.3097	25.9993	26.3245	26.1084	26.0395
+	0.212667	-0.102947	A0A4P6D9T0;T1HRT6;R4FPK6	A0A4P6D9T0;T1HRT6;R4FPK6	8	8	8	72.4	72.4	72.4	14.827	0	139.04	3598200000	485	26.8427	27.2003	26.8051	26.4299	26.7902	27.2114	26.978	26.7102
+	1.92101	1.08525	A0A4P6D9V7;T1HJD5	A0A4P6D9V7;T1HJD5	7	7	7	48.7	48.7	48.7	26.047	0	66.71	118910000	50	22.3116	23.2973	22.4984	22.5898	21.3997	22.0259	21.0759	21.8544
+	0.385846	0.158906	A0A4P6D9X2	A0A4P6D9X2	5	5	4	62.2	62.2	52.7	8.1754	0	12.62	36826000	22	21.2073	21.2941	21.456	21.3716	21.2532	21.5497	21.1719	20.7186
+	1.92764	0.779061	A0A4P6DA49;R4FMI7	A0A4P6DA49;R4FMI7	5	5	5	82.3	82.3	82.3	10.395	0	29.4	65530000	43	22.1689	21.8565	21.9944	21.7828	20.8011	21.5527	21.4849	20.8477
+	0.60329	0.280945	A0A4P6DA79;T1HB81	A0A4P6DA79	3	3	3	51.2	51.2	51.2	9.2254	0	20.098	30744000	21	20.9078	20.912	21.0062	20.6955	20.0105	20.8655	20.935	20.5867
+	0.171476	-0.457064	A0A4P6DA99;T1HAN2	A0A4P6DA99;T1HAN2	2	2	2	28.3	28.3	28.3	12.577	0	7.016	9195300	10	17.5296	19.9686	18.3323	20.7137	20.1674	19.7078	20.9555	17.5417
+	0.375954	-0.400867	A0A4P6DAD1;R4G517	A0A4P6DAD1;R4G517	9	9	9	90.7	90.7	90.7	17.147	0	25.123	448650000	107	23.8359	24.9189	23.4389	25.11	24.1341	25.0122	25.1146	24.6461
+	0.337969	-0.0550013	A0A4P6DAF9;T1I199	A0A4P6DAF9;T1I199	21	21	21	52.2	52.2	52.2	53.914	0	151.81	1669800000	432	24.9032	24.8154	24.9263	24.7579	24.9348	24.739	24.9459	25.0031
+	1.26303	-0.258171	A0A4P6DAJ8	A0A4P6DAJ8	8	8	8	22.2	22.2	22.2	50.115	0	55.076	89228000	56	21.624	21.6167	21.7293	21.2745	21.8273	21.7557	21.753	21.9412
+	1.10084	0.481637	A0A4P6DAK0;T1IE73	A0A4P6DAK0;T1IE73	4	4	4	59	59	59	12.703	0	25.008	86576000	55	22.2243	22.1406	22.0031	21.7645	21.2457	22.0755	21.6786	21.2061
+	0.556392	-0.216154	A0A4P6DAK8	A0A4P6DAK8	2	2	2	21.8	21.8	21.8	13.902	0	12.982	18589000	17	20.3327	20.8773	20.3086	20.3755	20.8908	20.525	20.4416	20.9013
+	1.02421	-0.808402	A0A4P6DAL9;T1HHK0	A0A4P6DAL9	4	4	2	38.3	38.3	25.9	18.162	0	23.329	149960000	123	23.2222	22.3235	22.5889	23.4076	22.8766	23.5359	24.3142	24.0489
+	0.186996	-0.254269	A0A4P6DAP6;T1HAU6	A0A4P6DAP6;T1HAU6	19	19	19	42.1	42.1	42.1	60.779	0	170.12	473180000	121	23.1685	24.7507	23.2902	24.9342	24.2384	23.7752	24.9935	24.1536
+	0.887158	0.293936	T1HM56;A0A4P6DAR8;T1HQF9	T1HM56;A0A4P6DAR8	11	11	11	40.3	40.3	40.3	48.375	0	76.598	206970000	104	22.7662	22.4715	22.9008	22.5602	22.3706	22.7641	22.2477	22.1406
+	0.0122568	0.00571966	A0A4P6DAR9	A0A4P6DAR9	7	7	7	25.7	25.7	25.7	49.186	0	13.197	49397000	45	21.3007	21.0554	21.1737	20.9298	20.8129	21.1155	21.4677	21.0405
+	0.897427	0.210048	T1I053;A0A4P6DAT9	T1I053;A0A4P6DAT9	12	12	12	45	45	45	43.094	0	39.564	92935000	92	21.1891	21.2973	21.1084	21.4019	21.0652	20.8179	21.296	20.9774
+	0.951634	-0.231855	A0A4P6DAX1	A0A4P6DAX1	4	4	4	12.7	12.7	12.7	41.092	0	8.0655	59176000	38	22.0045	22.1596	21.7699	22.1868	22.4644	22.184	22.0963	22.3035
+	0.051979	-0.0264406	T1HNW4;A0A4P6DB44	T1HNW4;A0A4P6DB44	3	3	3	12.1	12.1	12.1	36.62	0	5.6602	24794000	14	20.5608	20.0171	20.7537	20.7555	20.5301	20.4898	20.6633	20.5096
+	0.640576	-0.184287	A0A4P6DB45	A0A4P6DB45	8	8	8	24.5	24.5	24.5	47.692	0	24.814	59671000	40	21.0986	20.9661	21.1864	20.7526	21.098	20.9528	21.2842	21.406
+	2.22302	-1.48737	T1HYY9;A0A4P6DB53	T1HYY9;A0A4P6DB53	4	4	4	13.1	13.1	13.1	36.103	0	5.0823	5403500	7	18.4313	18.0973	17.5961	18.5771	19.613	19.5252	19.0743	20.4388
+	0.228682	-0.29629	A0A4P6DB55	A0A4P6DB55	24	24	22	69.3	69.3	61.6	40.668	0	133.37	2905600000	453	24.9847	25.0816	26.0958	26.1928	26.431	25.6243	24.8439	26.6409
+	0.343205	-0.129891	A0A4P6DB56;T1HX87;T1HX89;T1HX88	A0A4P6DB56;T1HX87	13	13	13	52.4	52.4	52.4	32.958	0	46.313	223620000	120	22.8181	23.1447	22.8595	22.5336	22.8158	23.1571	23.1365	22.766
+	0.818459	1.27762	A0A4P6DBK7;R4FQY2	A0A4P6DBK7;R4FQY2	8	1	1	47.5	12.9	12.9	25.137	0	4.6141	17555000	13	20.9667	18.75	20.5614	21.0746	19.082	20.5156	17.7949	18.8498
+	1.26967	-0.882334	A0A4P6DBL3	A0A4P6DBL3	2	2	2	12.6	12.6	12.6	23.915	0	3.7791	4853000	8	18.293	18.0659	17.5072	19.0882	19.3346	19.423	18.6749	19.0512
+	0.291076	0.852031	A0A4P6DBM5;T1HPR0	A0A4P6DBM5	6	6	6	47.8	47.8	47.8	23.072	0	12.746	34601000	24	18.2899	21.7764	19.896	22.599	18.8793	21.5194	20.5041	18.2505
+	0.420459	-1.22486	A0A4P6DCA6	A0A4P6DCA6	2	2	2	36	36	36	13.561	0	9.151	80177000	17	23.1642	23.2055	17.9886	23.0821	23.0944	23.1915	22.9104	23.1435
+	0.413048	0.242249	A0A4P6DCL9;T1HTS6	A0A4P6DCL9;T1HTS6	4	4	4	21.6	21.6	21.6	26.728	0	10.938	9320800	16	18.8484	19.3624	18.8797	19.8065	18.8098	18.8591	18.9051	19.354
+	0.500018	-0.734102	A0A4P6DCS0	A0A4P6DCS0	6	2	2	14.3	4.8	4.8	64.61	0	4.5844	7397800	13	19.5792	17.5333	18.0435	20.0491	19.8149	18.6641	19.9953	19.6673
+	1.64284	0.646356	A0A4P6DD15	A0A4P6DD15	9	9	9	21.2	21.2	21.2	38.146	0	38.066	600770000	180	24.4726	24.3414	24.7133	24.9088	24.3731	24.1074	23.6243	23.7458
+	0.0213141	0.00538969	A0A4P6DD19;T1HFH5	A0A4P6DD19;T1HFH5	11	11	11	63.5	63.5	63.5	37.658	0	38.91	204270000	111	22.2158	22.2414	22.3423	22.0571	22.0804	22.1246	22.3367	22.2933
+	0.481126	-0.207067	T1HTM3;A0A4P6DED8	T1HTM3;A0A4P6DED8	7	7	7	8.6	8.6	8.6	123.46	0	11.339	23394000	24	19.9479	19.4273	19.8769	19.218	19.916	19.9107	19.5702	19.9014
+	0.570898	-0.67356	A0A4P6DEL3;T1IAK1;T1HCT8	A0A4P6DEL3;T1IAK1	6	6	6	13.9	13.9	13.9	77.271	0	10.968	15722000	10	20.3332	18.6047	20.6864	18.7681	20.2597	20.0962	20.0375	20.6931
+	0.0010245	-0.0017457	A0A4P6DET8	A0A4P6DET8	17	17	5	40.8	40.8	13.9	65.356	0	57.991	149620000	96	21.0003	20.6874	22.4164	22.9813	22.0621	21.6046	21.4995	21.9262
+	0.112359	0.172483	A0A4P6DF67;T1H8G1	A0A4P6DF67;T1H8G1	4	4	4	10.9	10.9	10.9	51.419	0	9.0941	18902000	14	20.0239	19.9798	19.9159	19.5949	18.0571	20.1551	20.0495	20.5628
+	0.327249	0.655709	A0A4P6DG76	A0A4P6DG76	4	4	4	21.9	21.9	21.9	27.584	0	7.8493	25802000	7	21.1443	20.9088	21.274	20.3089	20.8509	17.9106	21.7555	20.496
+	1.74224	1.75081	A0A4P6DGP6	A0A4P6DGP6	7	7	7	41.9	41.9	41.9	21.32	0	52.615	102720000	36	23.7837	21.6889	21.4974	22.3691	20.6901	20.9267	20.5788	20.1402
+	0.0594556	-0.0564961	A0A4P6DGQ4;T1HUI1	A0A4P6DGQ4;T1HUI1	4	4	4	37.5	37.5	37.5	21.175	0	7.25	6403800	13	18.6059	18.8318	19.3324	18.3203	18.4709	18.6743	18.5743	19.597
+	1.35919	-0.859877	R4G900;A0A4P6DGW0	R4G900;A0A4P6DGW0	6	6	6	63.9	63.9	63.9	16.377	0	32.038	86113000	45	21.3947	21.4476	21.3728	20.1733	22.1318	22.0713	22.0794	21.5454
+	0.471194	0.198474	A0A4P6DGW8;T1I1G0	A0A4P6DGW8	10	10	10	56.2	56.2	56.2	16.637	0	19.605	1533000000	133	26.0564	26.282	26.047	25.5699	25.7254	26.1396	25.6414	25.655
+	0.397861	-1.13899	A0A4P6DH23;T1I9K8	A0A4P6DH23;T1I9K8	2	2	2	28	28	28	13.839	0	47.799	32735000	23	21.517	17.9371	21.3194	17.6143	21.3151	21.5999	18.6874	21.3413
+	0.367722	0.289361	A0A4P6DHB4;T1HCK4;G1K0C4	A0A4P6DHB4;T1HCK4;G1K0C4	5	5	5	58.9	58.9	58.9	10.243	0	9.9622	24595000	19	20.5031	20.5522	20.3742	19.7336	19.2453	20.4154	20.4587	19.8861
+	0.679081	-0.329704	A0A4P6DHK7	A0A4P6DHK7	37	3	3	59.2	2.5	2.5	78.685	0	4.0561	49917000	18	21.5479	21.3048	21.7434	21.8248	21.3507	21.9672	22.1639	22.258
+	0.10444	0.0341372	A0A4P6DHN9;T1HKB0	A0A4P6DHN9;T1HKB0	6	6	6	16.4	16.4	16.4	55.478	0	58.998	27472000	25	20.495	20.34	20.3364	19.9791	20.2276	20.1895	20.194	20.4027
+	0.156226	-0.104416	R4G306;A0A4V0Y8J9	R4G306;A0A4V0Y8J9	6	6	6	19.2	19.2	19.2	53.519	0	28.309	22073000	24	20.0261	19.6482	19.9658	19.4742	20.1637	19.6493	19.3862	20.3327
+	0.459704	0.359029	A0A4V0Y8K5	A0A4V0Y8K5	17	5	5	50.1	20	20	47.725	0	47.182	222240000	114	23.5138	23.3295	22.9812	22.2888	22.1303	22.75	23.2214	22.5755
+	0.429873	0.507552	T1HA91;A0A4V0Y8L5;R4G7N0	T1HA91;A0A4V0Y8L5	3	3	3	4.2	4.2	4.2	74.734	0.00050251	3.0745	6579900	8	20.1297	17.9672	19.3076	19.0938	18.5201	17.873	19.1281	18.9468
+	0.539059	-0.19199	T1HWB8;A0A4V0Y8L9	T1HWB8;A0A4V0Y8L9	4	4	4	21.2	21.2	21.2	38.325	0	15.031	86731000	37	22.5804	22.479	22.3636	21.8832	22.3829	22.6593	22.4754	22.5566
+	0.547709	-0.163148	A0A4V0Y8M3;T1HCH0	A0A4V0Y8M3;T1HCH0	6	6	5	24.2	24.2	21.1	40.169	0	31.859	25051000	32	19.9347	19.8621	19.8312	19.9113	20.3791	19.8905	19.7688	20.1535
+	1.25081	1.35382	T1IG21;A0A4V0Y8P9	T1IG21;A0A4V0Y8P9	2	2	2	14.3	14.3	14.3	26.279	0	10.167	11416000	9	19.7666	19.7016	20.0107	21.661	18.69	18.0947	19.5846	19.3553
+	0.346264	0.0904112	A0A4V0Y8Q6;T1I3S8	A0A4V0Y8Q6;T1I3S8	4	4	4	22.6	22.6	22.6	24.52	0	6.6096	71786000	20	22.2095	22.0919	22.1396	21.814	21.9185	22.1818	21.9298	21.8632
+	0.131792	0.126312	A0A4V0Y8R5	A0A4V0Y8R5	15	15	15	70.4	70.4	70.4	20.391	0	61.962	911090000	226	24.1297	24.3006	25.0032	25.3594	24.7108	24.6085	23.9767	24.9917
+	0.569962	-0.465385	A0A4V0Y8S4;T1HC85	A0A4V0Y8S4;T1HC85	3	3	3	22.2	22.2	22.2	20.672	0	3.8711	23315000	11	21.3271	20.6839	20.3985	19.7197	21.3375	20.8571	20.5336	21.2626
+	0.262298	-0.297898	A0A4V0Y8T3	A0A4V0Y8T3	4	4	4	21.2	21.2	21.2	16.909	0	14.784	339560000	140	25.128	23.4149	24.7794	24.691	25.126	24.3826	24.2827	25.4136
+	0.123381	-0.324405	A0A4V0Y8U5;T1HAI6	A0A4V0Y8U5;T1HAI6	3	3	3	23.1	23.1	23.1	12.709	0.00049579	2.9434	21343000	28	18.6482	21.3779	19.4498	22.0045	20.5493	19.9173	22.3916	19.9197
+	0.895106	0.149422	A0A4V0Y8W0	A0A4V0Y8W0	12	12	12	44.4	44.4	44.4	38.516	0	61.94	355840000	151	23.3852	23.3764	23.5759	23.4773	23.2623	23.4149	23.4167	23.1231
+	0.493879	0.297131	A9YLN1;G1K098	A9YLN1	6	6	6	56.2	56.2	56.2	9.9712	0	19.467	2119700000	133	27.8351	27.8883	27.7117	27.5131	27.1572	28.136	27.526	26.9406
+	1.84547	0.412359	R4G8W6;B8LJ43	R4G8W6;B8LJ43	9	9	9	15.2	15.2	15.2	70.151	0	22.485	54780000	46	21.514	21.2091	21.3827	21.6939	21.0488	20.9628	21.2132	20.9256
+	0.205229	-0.0749192	B8QEI8	B8QEI8	3	3	3	27.6	27.6	27.6	11.037	0	3.1422	4216700	7	18.5844	18.0915	18.5827	18.6029	18.7045	18.3823	18.4565	18.6179
+	0.182614	-0.222569	T1HUV5;R4G883;G1K056	T1HUV5;R4G883;G1K056	6	6	6	35.2	35.2	35.2	19.431	0	12.905	52063000	21	22.1631	22.449	21.4191	20.5143	22.1097	21.6815	22.2583	21.3862
+	0.812672	-0.430196	G1K0A9;G1K068;R4FPH2;A0A4P6D819	G1K0A9;G1K068;R4FPH2;A0A4P6D819	2	2	2	17	17	17	13.494	0	3.3598	11475000	23	20.0834	20.2787	19.4807	19.1632	20.2903	20.0617	20.1688	20.206
+	0.015869	-0.0461249	G1K069;R4G366	G1K069;R4G366	3	3	3	43.7	43.7	43.7	8.1312	0	5.117	21203000	20	18.1433	21.1947	19.4426	21.9732	20.0515	19.8847	21.5907	19.4112
+	1.40484	0.237963	G1K086;R4G3Z9;G1K082	G1K086;R4G3Z9;G1K082	6	6	6	35.6	35.6	35.6	18.787	0	22.908	462380000	98	24.5068	24.4659	24.4266	24.307	24.2906	24.345	24.1235	23.9954
+	1.28695	-0.392859	R4G8X0;G1K0B2;T1HV72;G1K0K2	R4G8X0;G1K0B2;T1HV72;G1K0K2	5	5	5	36.4	36.4	36.4	13.1	0	17.972	165590000	50	22.9505	23.0983	22.7818	22.4408	23.318	23.3135	22.98	23.2312
+	0.376949	-0.364288	G1K0B7	G1K0B7	3	3	3	17.6	17.6	17.6	16.662	0	4.7093	67992000	16	22.3616	22.3243	21.499	20.673	22.1229	21.7509	22.0588	22.3824
+	0.515849	-0.95861	G1K0B9	G1K0B9	3	3	3	26.3	26.3	26.3	13.218	0	5.3533	21417000	19	20.3201	20.9982	19.8404	17.1137	20.5355	20.3946	20.7131	20.4636
+	0.744375	-1.93056	G1K0C5;T1I797	G1K0C5;T1I797	2	2	2	28.6	28.6	28.6	8.2698	0	4.8493	49211000	31	22.1624	22.3468	17.9615	17.8195	21.7235	21.9413	21.8337	22.514
+	1.39791	-0.351669	G1K0C6	G1K0C6	7	7	7	72.3	72.3	72.3	9.2004	0	31.689	371460000	49	24.8707	24.923	24.912	24.7825	25.4394	25.335	24.8447	25.2758
+	0.812951	-1.14341	G1K0D6;R4G504	G1K0D6;R4G504	1	1	1	15.3	15.3	15.3	9.8562	0.00096665	2.7143	15446000	16	17.6016	19.3277	20.5355	20.4033	20.8988	20.4471	20.1899	20.906
+	1.42363	-1.24957	G1K0D9;R4G4L6;A0A4P6D9Z4	G1K0D9;R4G4L6;A0A4P6D9Z4	2	2	2	12.6	12.6	12.6	14.044	0.0063939	1.532	9263000	10	18.1121	18.4067	19.717	19.2029	20.3582	19.2456	20.2722	20.5609
+	0.0500527	-0.0708613	G1K0E2	G1K0E2	4	4	4	25.2	25.2	25.2	17.714	0	4.9214	61913000	25	23.0643	23.5246	21.8336	21.6768	22.3631	22.4116	23.1873	22.4208
+	0.38635	0.565144	G1K0J5;R4G7W4	G1K0J5;R4G7W4	4	4	4	41.9	41.9	41.9	10.484	0	5.4476	6040900	10	18.0486	19.7515	17.7669	19.6581	17.8378	18.3489	19.2302	17.5476
+	0.328785	-0.248468	G1K0P6;R4G4F1;G1K0T6;T1HF76	G1K0P6;R4G4F1	3	3	3	25.5	25.5	25.5	15.926	0	9.3139	28711000	18	21.3012	21.6181	21.1628	20.2952	21.5145	20.8904	21.5424	21.4238
+	0.956064	-0.373296	G1K0S0;R4G4B9;T1I7H5;R4G516;G1K0F8;R4G538	G1K0S0;R4G4B9;T1I7H5;R4G516;G1K0F8;R4G538	5	5	5	55.6	55.6	55.6	9.0623	0	32.443	802970000	67	25.3401	25.503	25.615	24.9452	25.4381	25.9803	25.5486	25.9296
+	1.6007	0.832317	T1HTV0;G1K0S8	T1HTV0;G1K0S8	4	4	4	58.7	58.7	58.7	13.987	0	36.82	229320000	149	23.5154	23.0349	23.2753	23.1793	22.2169	22.9935	22.6697	21.7956
+	0.029309	-0.103582	M4WG04	M4WG04	2	2	2	27.6	27.6	27.6	10.073	0	4.1749	10843000	8	21.1236	18.1892	18.4823	18.5351	17.5144	22.0786	18.3169	18.8348
+	0.25549	0.150477	Q7YSY7;T1IGC6;A0A4P6D987	Q7YSY7;T1IGC6;A0A4P6D987	10	10	10	44.9	44.9	44.9	27.797	0	135.97	429140000	128	24.3576	23.7399	24.3117	23.9207	23.816	24.3551	24.0827	23.4741
+	1.46407	0.56594	R4FJ99;R4G2S1	R4FJ99	5	5	5	45.9	45.9	45.9	26.596	0	29.353	110830000	60	22.9173	23.4501	22.8457	22.7838	22.168	22.2336	22.5691	22.7625
+	0.770909	0.510305	T1HRT9;R4FJC3	T1HRT9;R4FJC3	4	4	4	11.7	11.7	11.7	40.585	0	8.8258	30264000	14	21.2029	21.4666	20.6946	22.0791	20.935	20.4807	21.2183	20.7681
+	0.234979	-0.0395679	R4FJD2;T1IF83	R4FJD2;T1IF83	15	15	15	50.8	50.8	50.8	41.901	0	113.99	626050000	230	23.4574	23.257	23.4219	23.4017	23.2686	23.4788	23.4798	23.4691
+	2.36818	-1.85841	R4FJE5	R4FJE5	11	11	11	67.4	67.4	67.4	24.608	0	54.438	639250000	162	24.3826	23.6726	22.7207	23.4588	25.3793	25.8674	25.6526	24.769
+	0.426839	0.123795	R4FJG7	R4FJG7	12	12	12	33.4	33.4	33.4	49.595	0	28.886	99692000	77	21.6008	21.57	21.5259	21.0806	21.3461	21.4016	21.3287	21.2059
+	0.689454	0.307349	R4FJH5	R4FJH5	5	5	5	28.2	28.2	28.2	18.803	0	9.9142	60323000	33	21.035	21.8204	20.9999	21.5814	20.8724	21.013	21.1086	21.2134
+	1.56997	-0.252471	R4FJJ3	R4FJJ3	8	8	8	27	27	27	42.357	0	13.551	56691000	28	20.826	21.0824	20.8229	20.8894	21.04	21.2309	21.0673	21.2924
+	0.512228	0.114682	R4FJK1	R4FJK1	5	5	5	62.5	62.5	62.5	12.513	0	27.08	162500000	51	22.3003	22.322	22.2933	22.0626	22.1733	22.3436	21.9721	22.0305
+	0.838621	0.799201	R4FJP7	R4FJP7	2	2	2	9.3	9.3	9.3	37.272	0	9.6753	15790000	14	20.8814	20.701	20.3433	20.6472	18.4764	20.0597	20.3872	20.4528
+	0.202231	-0.107398	R4FJR5;T1IE66	R4FJR5;T1IE66	6	6	6	71	71	71	13.553	0	51.224	95371000	59	21.9756	21.935	22.6029	22.1325	22.216	22.6399	21.9397	22.28
+	0.234107	-0.1224	R4FJR9	R4FJR9	5	5	5	45.5	45.5	45.5	16.39	0	12.95	143530000	31	23.6712	23.953	23.437	23.1558	23.3283	23.8282	23.8898	23.6604
+	0.51898	-0.0822096	R4FJX1	R4FJX1	5	5	5	15.4	15.4	15.4	59.188	0	53.78	59116000	26	21.4753	21.5683	21.6513	21.6939	21.803	21.6741	21.538	21.7026
+	1.48732	0.374041	R4FJZ0;G1K0H6	R4FJZ0	9	9	9	54.6	54.6	54.6	24.681	0	57.351	413570000	177	24.2549	24.2977	24.1786	24.4411	24.0514	23.914	24.1357	23.5751
+	0.631478	0.281929	R4FJZ3;T1ID10	R4FJZ3;T1ID10	21	21	21	78.5	78.5	78.5	28.235	0	169.74	2076000000	473	25.3658	25.5069	25.2276	24.9043	24.7844	25.3912	25.0788	24.6224
+	1.2082	-0.175778	R4FK38	R4FK38	3	3	3	13	13	13	49.359	0	6.8269	17878000	17	20.3914	20.3657	20.143	20.2183	20.3245	20.4842	20.5573	20.4554
+	0.554753	-0.153268	R4FK63	R4FK63	6	6	6	28.5	28.5	28.5	23.782	0	6.6135	27518000	17	20.2255	19.869	19.9959	19.7692	20.101	20.3322	19.9276	20.112
+	0.346748	-0.247123	R4FK98	R4FK98	2	2	2	21	21	21	13.409	0	6.7175	26326000	39	19.8062	20.4773	20.5045	21.2865	20.8413	20.8426	20.7104	20.6686
+	0.522108	0.727245	R4FKA4	R4FKA4	2	2	2	17.8	17.8	17.8	16.325	0	4.6898	15889000	7	20.5864	20.4278	20.7068	20.4778	18.1507	21.0459	20.5505	19.5427
+	0.00421254	-0.0124817	R4FKB2	R4FKB2	8	8	8	62.1	62.1	62.1	19.81	0	17.88	89107000	63	19.8121	22.2351	19.9105	23.1021	21.0644	21.4671	22.5952	19.9829
+	0.171709	0.0579557	R4FKE4;T1I2K5	R4FKE4;T1I2K5	18	18	18	73.7	73.7	73.7	34.213	0	162.64	2009500000	398	25.9414	26.0755	25.7299	25.7047	25.6846	26.086	25.7752	25.6739
+	0.00479296	0.0013032	R4FKG9	R4FKG9	5	5	5	41.7	41.7	41.7	16.288	0	10.466	48675000	32	21.2193	21.317	21.1491	21.052	21.2986	20.9906	21.1573	21.2856
+	1.13114	0.347457	R4FKJ0	R4FKJ0	4	4	4	31.9	31.9	31.9	26.85	0	30.034	25816000	14	20.4406	20.8726	20.6179	20.7337	20.1239	20.2374	20.2049	20.7089
+	0.542773	-0.252313	R4FKJ6	R4FKJ6	11	11	11	55.7	55.7	55.7	30.568	0	37.558	302080000	109	22.966	23.0601	22.5624	22.3316	22.632	23.1682	23.1993	22.9298
+	0.0294297	0.0186858	R4FKK0	R4FKK0	2	2	2	6.6	6.6	6.6	32.882	0.0013993	2.425	4749600	12	18.5177	19.0194	18.185	18.2306	18.4298	18.4011	18.2819	18.7652
+	0.0141307	-0.0287704	R4FKK2;T1HGY1	R4FKK2	11	11	11	22.1	22.1	22.1	73.125	0	35.189	85761000	56	19.8721	19.3055	21.4519	22.0505	21.1897	20.6417	20.0812	20.8823
+	1.06595	-0.260473	R4FKK4;T1HXH2;G1K0H4	R4FKK4;T1HXH2	7	7	7	35.2	35.2	35.2	37.087	0	20.598	57719000	29	21.7107	21.7435	21.9083	21.4314	22.1898	21.8566	21.8519	21.9374
+	0.77214	-0.234573	R4FKK6;T1HK56	R4FKK6;T1HK56	10	10	6	31.3	31.3	19.2	43.261	0	20.221	55220000	44	21.4431	21.0711	21.0848	20.8171	21.2428	21.2718	21.2708	21.5691
+	0.436212	-0.143731	R4FKL1	R4FKL1	6	6	6	25	25	25	38.872	0	32.609	45592000	34	20.9873	21.0978	21.0168	20.5478	20.9112	20.9283	21.1672	21.218
+	0.0537917	-0.0193834	R4FKN5	R4FKN5	13	13	13	37.4	37.4	37.4	51.017	0	76.605	208530000	122	22.1479	22.4498	22.3392	22.0988	22.2283	22.0353	22.4866	22.3629
+	0.130512	-0.0989437	R4FKP9;T1HJV8;T1I3T5	R4FKP9	7	7	7	25.9	25.9	25.9	43.82	0	23.399	41139000	51	20.01	20.7502	20.0181	20.7198	20.7082	20.0855	20.8951	20.205
+	0.881555	0.240531	R4FKQ6	R4FKQ6	2	2	2	15.1	15.1	15.1	13.609	0	3.4795	9894600	10	19.5348	19.5553	19.744	19.5704	19.3885	19.6064	19.4486	18.9989
+	0.758729	0.600307	R4FKS8;A0A4P6D8X1	R4FKS8;A0A4P6D8X1	4	3	3	15.6	12.8	12.8	30.262	0	4.1651	11559000	18	19.8089	19.4096	18.9849	19.8214	18.5256	19.5349	18.1577	19.4052
+	0.435672	0.185062	R4FKU6	R4FKU6	10	10	10	68.5	68.5	68.5	17.975	0	76.536	909050000	244	25.2061	24.8284	25.229	24.9501	24.7041	25.355	24.7134	24.7008
+	1.52229	0.143477	R4FKW0	R4FKW0	8	8	8	47.7	47.7	47.7	29.683	0	59.501	597510000	125	24.4893	24.5645	24.5658	24.5148	24.4489	24.4752	24.3709	24.2655
+	2.81871	-2.72533	T1I563;R4G7Q4;R4G3C7;R4G2T4;R4FKY3;R4FJD6;R4G3C6	T1I563;R4G7Q4;R4G3C7;R4G2T4;R4FKY3;R4FJD6;R4G3C6	4	4	4	16	16	16	26.588	0	5.5234	18747000	10	18.7733	20.1789	19.0255	18.0229	21.7249	21.6295	22.2926	21.2549
+	0.0473317	0.0871921	R4FL03	R4FL03	6	6	6	34.4	34.4	34.4	25.504	0	41.071	244230000	98	20.9947	21.7856	23.1973	23.6218	22.7043	22.2767	21.7611	22.5085
+	0.0448299	0.0133986	R4FL04;T1HWA6	R4FL04;T1HWA6	10	10	6	37.9	37.9	25.1	53.677	0	120.06	370870000	124	24.1345	24.4279	24.2716	24.0789	24.125	24.3905	24.0855	24.2584
+	0.928591	0.346253	R4FL18	R4FL18	7	7	7	67.6	67.6	67.6	11.423	0	23.52	1798800000	185	26.966	27.232	26.7436	26.8753	26.6349	26.9319	26.6942	26.1707
+	0.210862	-0.281274	R4FL33;T1HVM1;T1HVL2	R4FL33;T1HVM1	5	5	5	18.1	18.1	18.1	30.404	0	6.6459	27313000	13	21.3582	21.0837	19.2505	21.1934	21.5477	20.8534	20.9831	20.6266
+	0.680006	-0.305032	R4FL45	R4FL45	7	7	7	27.1	27.1	27.1	11.805	0	51.543	894580000	100	25.3091	25.5835	25.4917	25.3791	26.2607	25.8626	25.2862	25.5739
+	0.0211045	0.00709534	R4FL54	R4FL54	6	6	6	46.7	46.7	46.7	16.938	0	42.048	303100000	136	23.2721	23.0792	23.08	22.7958	22.9342	23.213	23.0117	23.0397
+	0.0716819	-0.117332	T1HAB7;R4FL58	T1HAB7;R4FL58	10	10	10	96.5	96.5	96.5	15.506	0	74.069	1011900000	294	24.3263	24.7147	23.6232	24.3115	23.6517	24.3248	25.8995	23.5689
+	1.46949	-1.41735	R4FL65	R4FL65	2	2	2	21.1	21.1	21.1	25.79	0	3.7574	8012000	8	17.8449	18.2321	19.9337	17.8994	20.2403	20.0868	19.6775	19.5751
+	0.101077	-0.186317	T1I3B8;R4FL69	T1I3B8;R4FL69	2	2	2	11.3	11.3	11.3	24.053	0	4.1882	6222300	8	18.6424	18.602	19.8491	18.7379	18.2841	18.4345	18.9405	20.9176
+	0.0531075	-0.0761395	T1HTF0;R4FL73	T1HTF0;R4FL73	2	2	2	16.3	16.3	16.3	24.353	0	9.3568	17801000	12	21.5526	20.2439	19.4776	20.3237	20.4024	20.8907	20.8541	19.7551
+	0.02569	-0.0148425	R4FL85	R4FL85	8	8	8	44.5	44.5	44.5	27.726	0	37.663	171750000	103	22.5985	22.3415	22.6468	22.044	22.2535	22.2201	22.3849	22.8316
+	0.175743	-0.0873609	T1HX93;R4FL94	T1HX93;R4FL94	5	5	5	28	28	28	27.465	0	11.064	181620000	68	23.1933	23.2686	22.8093	22.5433	22.8097	23.0976	23.252	23.0046
+	0.0199281	-0.0124426	R4FL99	R4FL99	3	3	3	10.1	10.1	10.1	48.542	0	4.9557	21016000	15	20.1512	20.7088	20.1393	20.7086	20.3733	20.0882	20.5843	20.7119
+	1.41042	0.255161	R4FLA0;T1I022;T1HYB9;G1K0G2;T1I023;T1I8C4	R4FLA0	15	15	15	52.9	52.9	52.9	37.122	0	93.678	672610000	168	23.839	23.717	23.9585	23.8377	23.4816	23.8306	23.4854	23.534
+	0.350332	0.276029	R4FLB4;G1K092	R4FLB4;G1K092	6	6	6	55	55	55	14.199	0	24.841	50664000	66	21.8398	21.8068	21.7073	21.3634	20.9512	22.2902	21.4589	20.9128
+	1.74849	0.452716	R4FLB9	R4FLB9	8	8	8	28.2	28.2	28.2	46.607	0	28.445	117950000	53	23.6306	23.2538	23.4483	23.3127	22.9521	23.1782	23.0526	22.6516
+	0.688745	-0.380911	T1HWZ1;R4FLC1	T1HWZ1;R4FLC1	13	13	13	39.4	39.4	39.4	46.531	0	61.607	264560000	91	23.6548	23.5287	23.1481	22.5673	23.384	23.5297	23.9062	23.6027
+	2.09779	1.32344	R4FLC5	R4FLC5	9	9	9	25.9	25.9	25.9	52.329	0	26.912	81104000	58	21.5241	21.4213	21.3651	22.1496	20.3493	19.6081	21.0055	20.2035
+	0.0592089	0.0426054	R4FLC6	R4FLC6	9	9	9	65.4	65.4	65.4	21.605	0	33.155	97680000	57	22.01	21.3975	21.3867	20.8136	21.2694	21.5519	21.2346	21.3816
+	0.485552	-0.26603	T1IF36;R4FLD0	T1IF36;R4FLD0	12	12	12	40.9	40.9	40.9	58.991	0	40.584	144400000	79	22.4651	21.5714	22.6623	22.3071	22.3336	22.4733	22.6751	22.5881
+	0.345565	0.158734	R4FLD6	R4FLD6	4	4	4	41.5	41.5	41.5	10.587	0	7.534	431450000	88	25.2545	25.3398	25.1539	24.6926	24.8437	25.3479	24.8607	24.7537
+	0.678983	0.170937	R4FLF1;T1HI88	R4FLF1;T1HI88	8	8	8	61.9	61.9	61.9	17.67	0	95.833	237610000	99	23.4057	23.4588	23.4294	23.1535	23.0933	23.4886	23.0889	23.0929
+	1.40773	0.633256	R4FLG0	R4FLG0	4	4	4	23.1	23.1	23.1	21.157	0	11.585	138760000	54	23.3547	23.769	23.4571	23.1821	22.5567	23.3964	22.7918	22.4851
+	0.426657	-0.495299	R4FLH7	R4FLH7	3	3	3	23.1	23.1	23.1	12.215	0	4.4465	100990000	26	22.2374	22.9256	22.2892	24.0328	23.7159	22.829	24.0424	22.8789
+	0.907172	-0.661965	R4FLI2	R4FLI2	4	4	4	32.4	32.4	32.4	16.377	0	8.8314	20296000	25	19.7804	20.0211	19.9593	19.6672	21.1252	20.0253	19.7749	21.1505
+	1.50176	-0.40599	T1I0V5;R4FLI6	T1I0V5;R4FLI6	5	5	5	26.7	26.7	26.7	26.514	0	8.1192	12832000	21	19.4438	19.5085	19.3159	18.8792	19.7547	19.6002	19.701	19.7155
+	1.18541	0.685431	R4FLI9	R4FLI9	9	9	9	47.1	47.1	47.1	28.644	0	26.243	136150000	65	21.7758	22.9692	21.9176	22.0414	21.4513	21.3006	21.3106	21.8996
+	0.857435	0.759932	R4FLJ1	R4FLJ1	3	3	1	19.8	19.8	8	24.705	0	5.7345	18771000	8	19.9312	21.3415	19.4501	19.7897	19.1732	19.4491	19.7747	19.0758
+	0.282294	-0.267939	R4FLK0	R4FLK0	7	7	7	29.4	29.4	29.4	32.021	0	52.145	99437000	39	22.6345	22.937	22.1513	21.5078	22.5149	21.9323	22.8004	23.0548
+	2.16813	-0.344623	R4FLL1	R4FLL1	11	11	11	48.5	48.5	48.5	37.237	0	83.189	169620000	98	21.7315	21.5856	21.6577	21.5496	21.8975	21.9584	21.8551	22.192
+	0.496577	-0.433545	R4FLL8;R4G8A2	R4FLL8	23	23	21	68.8	68.8	65.2	39.563	0	110.98	817620000	316	23.8648	22.6083	23.6787	24.2708	24.045	24.0359	24.4846	23.5913
+	0.674509	-0.269638	R4FLM7	R4FLM7	8	8	8	26.3	26.3	26.3	63.63	0	28.939	67118000	54	21.3933	20.8391	21.0949	20.8079	21.2445	20.9418	21.5432	21.4842
+	0.709032	0.378561	R4FLP0	R4FLP0	22	22	22	61.1	61.1	61.1	43.301	0	158.06	1161000000	389	25.9353	25.7955	25.054	25.6747	24.7963	25.4427	25.5692	25.137
+	0.786613	0.373287	R4FLP6	R4FLP6	5	5	5	19.4	19.4	19.4	43.394	0	8.8407	25171000	22	21.2156	21.1847	20.896	20.7827	20.024	20.8846	20.9031	20.774
+	0.562613	-0.270729	R4FLQ2;T1IBR4;R4FN39;R4FPH1;T1IBR1	R4FLQ2;T1IBR4;R4FN39	7	7	7	23.2	23.2	23.2	54.979	0	15.383	59271000	48	20.9218	20.9001	20.1582	21.0064	21.1442	20.7086	21.1803	21.0363
+	0.464494	-0.226214	R4FLQ4	R4FLQ4	4	4	4	11.5	11.5	11.5	51.112	0	5.5678	13336000	18	19.5901	19.0896	18.9469	19.7523	19.7111	19.4239	19.3635	19.7853
+	0.341165	-0.154223	R4FLQ8	R4FLQ8	4	4	2	9.4	9.4	4.8	54.218	0	8.9461	19091000	24	19.8331	19.6125	19.8746	20.257	19.959	20.2066	20.3297	19.6988
+	0.0442027	-0.052742	R4FLR5;R4G3X7;T1IBE4;T1IBE3;T1HEW9;T1IBE2	R4FLR5;R4G3X7;T1IBE4;T1IBE3	9	9	4	23.9	23.9	14	59.199	0	23.2	118460000	41	22.7218	23.5964	22.3159	23.4852	22.7584	22.6802	23.8996	22.9921
+	0.910087	-0.309989	R4FLS1	R4FLS1	11	11	11	26.6	26.6	26.6	64.418	0	50.828	182050000	110	23.0159	22.3165	23.0364	22.7221	23.0357	23.013	23.0901	23.192
+	2.84328	0.314399	R4FLS3	R4FLS3	5	5	5	33.3	33.3	33.3	22.112	0	12.785	130090000	35	22.5216	22.7105	22.5014	22.6638	22.2669	22.3529	22.2642	22.2557
+	4.55291	0.290187	R4FLS7	R4FLS7	4	4	4	36.4	36.4	36.4	23.202	0	29	115630000	51	21.9959	22.0234	21.9973	21.9303	21.6735	21.7422	21.6741	21.6963
+	0.923323	-0.128855	R4FLV4	R4FLV4	14	14	14	51.9	51.9	51.9	43.517	0	54.572	375690000	132	23.1257	23.1062	23.1801	22.9778	23.0598	23.252	23.3023	23.2912
+	1.05102	0.129493	R4FLW1	R4FLW1	19	19	19	50.2	50.2	50.2	54.225	0	51.91	191130000	87	22.2229	22.1083	22.1109	21.9878	21.8823	21.9323	22.0532	22.0441
+	3.40893	-2.52306	R4FLW6;T1HE55	R4FLW6	7	7	7	14.8	14.8	14.8	73.078	0	14.405	53445000	28	18.8476	20.0833	18.9867	19.5192	22.0636	21.2493	22.2234	21.9927
+	1.14271	-0.830962	R4FLX0	R4FLX0	6	6	6	39.5	39.5	39.5	12.725	0	77.81	230380000	95	22.7693	22.9541	23.3206	22.9688	24.3568	23.1077	23.3189	24.5532
+	0.710281	0.185827	R4FLX6	R4FLX6	9	9	9	50.3	50.3	50.3	18.708	0	32.195	394770000	181	23.7126	23.7148	23.3831	23.2757	23.1791	23.4133	23.4367	23.3138
+	0.345872	-0.165936	R4FLY3	R4FLY3	2	2	2	16.6	16.6	16.6	18.839	0	5.8425	23016000	13	20.5649	20.8611	20.8941	20.2755	20.4556	21.1598	20.7557	20.8881
+	0.727432	0.282001	R4FLZ2	R4FLZ2	12	12	12	74.3	74.3	74.3	20.766	0	170.47	838790000	297	24.3164	24.5623	24.2794	23.9362	23.7106	24.3249	24.1078	23.823
+	1.52012	-0.330827	R4FLZ3;T1IA25;G1K049	R4FLZ3;T1IA25	6	6	6	43.6	43.6	43.6	22.18	0	44.228	253520000	145	23.6024	23.6107	23.2108	23.2447	23.8653	23.717	23.7371	23.6724
+	0.555187	0.346176	R4FM00	R4FM00	2	2	2	11.5	11.5	11.5	23.404	0	5.0674	8193100	10	19.349	19.9192	19.7883	19.2848	19.2556	19.7934	18.6045	19.3031
+	0.167671	-0.0447879	R4FM02	R4FM02	11	11	11	55.6	55.6	55.6	24.547	0	29.194	370120000	132	23.244	23.2068	23.4933	23.1435	23.2693	23.1435	23.4048	23.4491
+	0.0350097	-0.016923	R4FM08	R4FM08	4	4	4	21.6	21.6	21.6	27.04	0	9.2259	11717000	10	19.5058	19.5456	19.4147	19.1134	19.3754	19.4311	19.0904	19.7505
+	1.98091	0.253582	R4FM11	R4FM11	6	6	6	41.7	41.7	41.7	25.413	0	24.953	82203000	60	21.9284	21.826	22.053	22.024	21.6321	21.6198	21.8049	21.7602
+	0.658131	0.181269	R4FM15	R4FM15	14	14	14	75.8	75.8	75.8	27.321	0	83.103	2146400000	296	25.8885	26.0694	25.7789	25.9465	25.4878	25.998	25.8703	25.6021
+	0.342409	-0.118335	R4FM20	R4FM20	15	15	15	51.4	51.4	51.4	28.63	0	26.253	159440000	84	21.5436	21.992	22.0385	21.5364	21.8138	21.9116	21.8134	22.045
+	0.00866169	-0.00225306	R4FM21	R4FM21	8	8	8	32.1	32.1	32.1	33.495	0	24.425	154100000	53	22.5168	22.5495	22.5499	22.8261	22.6199	22.6065	22.7324	22.4925
+	0.258331	0.0811028	R4FM24	R4FM24	3	3	3	14.6	14.6	14.6	36.095	0	5.0441	15991000	12	20.0066	20.0022	19.9909	19.8988	19.5623	19.8697	19.9776	20.1646
+	0.159357	0.124118	R4FM29	R4FM29	6	6	6	24	24	24	30.917	0	8.4548	16446000	16	20.3281	20.443	20.1661	19.7291	20.3136	20.3169	20.2614	19.2778
+	0.822688	-0.395791	R4FM31	R4FM31	2	2	2	7.1	7.1	7.1	38.456	0.0022341	2.0265	8585600	6	18.4528	19.3597	19.234	19.3689	19.6637	19.2899	19.3749	19.6701
+	0.0383211	0.0632148	R4FM46	R4FM46	10	10	10	27.1	27.1	27.1	63.594	0	19.167	179610000	68	21.9231	23.3944	22.3444	23.8557	22.6039	22.3982	23.8672	22.3955
+	0.923021	0.288697	R4FM60;T1HH04	R4FM60;T1HH04	10	10	10	40.8	40.8	40.8	34.403	0	63.546	603280000	137	24.957	25.4089	24.9179	24.9996	24.8374	24.4608	24.86	24.9703
+	0.611612	0.146149	R4FM64;T1HZ41	R4FM64;T1HZ41	15	15	15	67.9	67.9	67.9	20.769	0	46.83	1718100000	288	25.998	26.1112	25.9392	25.7068	25.6558	26.0021	25.7862	25.7267
+	0.0570669	0.0535283	R4FM74	R4FM74	8	8	8	35.6	35.6	35.6	36.057	0	61.659	228360000	95	23.257	23.0833	23.2444	23.6102	23.6161	23.9312	22.7343	22.6993
+	0.337478	0.143641	R4FM92	R4FM92	29	29	29	60.2	60.2	60.2	55.618	0	268.53	2292600000	405	26.2311	25.804	26.1558	25.8918	25.6077	26.1901	26.0781	25.6323
+	1.62125	0.221794	R4FM97	R4FM97	12	12	12	52.9	52.9	52.9	37.954	0	42.713	176660000	101	22.7867	22.5333	22.6935	22.5341	22.4581	22.4504	22.4545	22.2974
+	1.38978	-0.491477	R4FMA4	R4FMA4	3	3	3	10.4	10.4	10.4	43.758	0	8.1342	26712000	26	20.6079	20.5133	20.4445	20.02	20.7589	20.7088	20.7862	21.2977
+	0.176097	0.100458	R4FME4	R4FME4	5	5	5	44.4	44.4	44.4	12.86	0	23.139	387230000	71	24.6148	25.1546	24.7704	24.314	24.5553	24.9749	24.6079	24.314
+	1.66711	-0.362423	T1I7U9;R4FMF0	T1I7U9;R4FMF0	2	2	2	16.1	16.1	16.1	38.895	0	6.3624	23236000	21	20.2139	19.8066	20.1453	20.1706	20.3458	20.3782	20.6564	20.4057
+	0.219143	-0.303026	R4FMF3	R4FMF3	7	7	7	20.2	20.2	20.2	51.532	0	13.291	64015000	32	22.0914	20.1422	22.5404	21.471	21.8418	21.4129	21.8809	22.3214
+	0.624035	0.497942	T1I4L7;R4FMF8	T1I4L7;R4FMF8	1	1	1	12.7	12.7	12.7	17.286	0	8.0084	14397000	6	20.2966	20.2092	20.4281	20.7614	18.8795	20.1771	20.1238	20.5232
+	0.0291882	-0.0116324	R4FMF9	R4FMF9	16	16	16	42.3	42.3	42.3	53.531	0	40.952	174170000	149	22.4797	22.3605	22.2744	21.8603	22.2004	22.3178	22.2636	22.2397
+	0.216572	-0.222701	R4FMG4	R4FMG4	7	7	7	20.5	20.5	20.5	55.133	0	15.248	118920000	57	22.4874	22.5577	21.6727	20.9487	22.1083	21.7135	22.3123	22.4231
+	0.0109978	0.00281048	R4FMH8	R4FMH8	50	50	21	66.1	66.1	33.9	83.127	0	318.3	6870000000	1263	26.7725	26.743	26.8206	26.4783	26.611	26.674	26.7943	26.7239
+	0.0345091	-0.0122843	R4FMK3	R4FMK3	18	18	18	80.3	80.3	80.3	26.508	0	116.08	4142100000	728	26.1924	26.3759	25.903	25.9801	26.0488	26.1808	26.2674	26.0035
+	0.0869353	0.101392	R4FMK9	R4FMK9	3	3	3	50.5	50.5	50.5	10.622	0	13.963	13850000	15	19.9396	20.5316	19.5524	19.4371	18.8911	20.0729	20.4937	19.5976
+	0.0657324	-0.0429802	R4FMN0	R4FMN0	3	3	3	19.7	19.7	19.7	13.389	0	6.2784	187940000	43	24.2696	24.2491	23.9215	23.2884	23.9544	24.0847	23.8832	23.9782
+	1.03709	-0.5108	R4FMN2;T1I269	R4FMN2;T1I269	10	10	10	38.9	38.9	38.9	38.581	0	41.708	76896000	42	20.9544	21.202	21.3242	20.3156	21.3691	21.317	21.8186	21.3347
+	2.16963	0.396549	R4FMN8;T1HH05;T1HII2	R4FMN8	6	6	6	66.1	66.1	66.1	13.92	0	19.154	229500000	60	23.801	23.8205	23.6791	23.5541	23.198	23.5403	23.277	23.2533
+	0.130146	0.0886106	T1H876;R4FMP4	T1H876;R4FMP4	5	5	4	54.3	54.3	47.2	13.316	0	26.918	33282000	44	21.3832	21.2189	21.7949	21.6624	21.3187	21.8441	21.6877	20.8545
+	0.116896	-0.111308	R4FMQ0;G1K0D4;G1K0I1	R4FMQ0;G1K0D4;G1K0I1	3	3	3	31.6	31.6	31.6	15.297	0	9.2847	104200000	35	23.5812	23.9546	23.1816	22.4315	23.3266	23.08	23.7488	23.4386
+	1.01601	-0.605151	R4FMQ8;T1I7T2;G1K0B1;T1I7T1	R4FMQ8;T1I7T2;G1K0B1	4	4	4	27.5	27.5	27.5	15.973	0	3.9457	58987000	20	22.607	22.3342	22.1881	22.0615	22.1326	22.8321	23.4122	23.2345
+	0.911066	0.472546	R4FMS4;G1K0B0;A0A5P1HF61	R4FMS4;G1K0B0;A0A5P1HF61	4	4	4	40.8	40.8	40.8	16.678	0	13.48	132150000	52	23.2911	22.8727	22.9885	22.3288	22.3683	22.5851	22.7051	21.9324
+	0.427105	-0.569479	R4FMT6;R4FN65;T1I7U5	R4FMT6;R4FN65;T1I7U5	9	9	9	75.5	75.5	75.5	16.924	0	77.967	2478400000	382	26.0685	26.0076	24.8683	27.674	26.4587	27.1056	26.6134	26.7186
+	0.414543	-0.171631	R4FMU0	R4FMU0	4	4	4	34.1	34.1	34.1	15.703	0	9.0941	20403000	26	20.2635	20.2344	20.1197	19.4977	20.2818	20.2207	20.112	20.1874
+	0.206422	0.0981369	R4FMU5;T1HSN6	R4FMU5;T1HSN6	5	5	5	40.1	40.1	40.1	19.279	0	6.9547	22227000	37	19.6336	19.4835	19.9687	20.1375	19.3775	19.8791	19.8434	19.7309
+	0.248195	-0.0616922	R4FMW2	R4FMW2	13	13	12	65.7	65.7	65.1	18.715	0	26.447	10588000000	672	28.6957	28.6825	28.4401	28.4921	28.6017	28.8479	28.4753	28.6323
+	2.04171	0.708426	R4FMW5	R4FMW5	15	15	15	69.2	69.2	69.2	19.088	0	107.46	5129500000	554	26.9913	26.756	27.2316	27.202	26.2838	26.7722	26.2094	26.0818
+	0.462923	0.232521	R4FMW9	R4FMW9	12	12	12	78.5	78.5	78.5	19.94	0	96.477	2500200000	483	25.9497	26.4925	26.1516	25.7915	25.7887	26.3406	25.7818	25.5443
+	1.38307	-1.15241	R4FMX3	R4FMX3	10	10	10	60.9	60.9	60.9	20.039	0	179.65	374610000	147	22.0819	23.5335	21.716	22.5073	22.9835	23.7717	23.8518	23.8413
+	0.0708376	0.0424304	T1I3E0;R4FMY0	T1I3E0;R4FMY0	3	3	3	20.3	20.3	20.3	20.852	0	5.2217	12146000	15	19.6418	19.9336	19.5379	19.4206	19.3173	19.2308	19.918	19.8981
+	1.29515	-0.409358	T1I9V5;R4FMY7	T1I9V5;R4FMY7	7	7	7	43.4	43.4	43.4	26.687	0	10.463	43929000	27	20.3773	20.8036	20.5062	20.0884	20.8257	20.8831	20.6613	21.0429
+	0.133011	-0.268662	R4FMY9	R4FMY9	2	2	2	12.7	12.7	12.7	21.399	0	4.9544	7676600	13	19.1643	18.2118	17.989	20.3396	18.8798	19.4049	20.5436	17.9511
+	1.23065	0.313401	R4FMZ3	R4FMZ3	10	10	7	63.2	63.2	44.5	20.706	0	59.875	260700000	185	22.8235	22.6561	23.0761	22.9671	22.4311	22.6356	22.8164	22.386
+	0.861458	0.191833	R4FMZ5	R4FMZ5	17	17	17	72.4	72.4	72.4	27.755	0	78.017	878510000	336	24.2607	24.3637	24.1802	24.148	24.0622	24.1422	24.2218	23.7591
+	0.0463688	0.0184927	R4FN04	R4FN04	11	11	11	61.9	61.9	61.9	34.214	0	48.429	143330000	76	22.0102	21.9908	22.5537	22.0885	22.2401	22.0602	22.1859	22.0829
+	0.454014	-0.125673	R4FN05;T1HDJ4	R4FN05;T1HDJ4	10	10	10	61.7	61.7	61.7	21.012	0	76.256	3728100000	606	26.0454	25.9629	25.9817	25.6242	25.9462	26.258	25.8924	26.0202
+	0.180255	0.0796189	R4FN08	R4FN08	6	6	6	18.9	18.9	18.9	35.246	0	9.0665	17957000	20	19.6507	19.1949	19.6286	19.111	19.1669	19.4206	19.5413	19.1379
+	2.18886	0.815033	R4FN09	R4FN09	3	3	3	17.7	17.7	17.7	36.439	0	7.007	14521000	19	20.615	20.0658	20.4439	20.584	19.5205	20.0465	19.5662	19.3154
+	0.196159	0.081193	R4FN11	R4FN11	7	7	7	37.7	37.7	37.7	21.324	0	39.52	179860000	83	23.0639	23.0045	22.9225	22.5591	22.4898	22.8807	23.0514	22.8034
+	1.62722	0.134928	R4FN14	R4FN14	2	2	2	6.2	6.2	6.2	37.836	0.0014019	2.433	129140000	11	23.9555	24.1057	23.9922	23.9904	23.9663	23.8581	23.8311	23.8485
+	1.7127	1.42566	R4FN16;A0A4P6D912;T1HVY3;T1H823	R4FN16;A0A4P6D912	7	7	7	32.2	32.2	32.2	40.071	0	22.905	33052000	26	19.7194	20.7955	21.0596	21.4344	20.0073	19.3441	19.1953	18.7595
+	0.341126	-0.0880556	T1IDE0;R4FN21	T1IDE0;R4FN21	7	7	6	72.9	72.9	72.4	21.01	0	131.33	480270000	158	24.1281	24.2366	24.3546	24.0794	24.3233	24.5219	24.2204	24.0854
+	0.370028	0.230613	R4FN28;T1HS29	R4FN28;T1HS29	5	5	5	21.4	21.4	21.4	46.533	0	35.311	63920000	41	22.1825	21.6253	22.6814	22.068	22.0234	22.1961	21.4468	21.9684
+	0.586062	0.153945	T1HL33;R4FN45	T1HL33;R4FN45	6	6	6	68.7	68.7	68.7	13.292	0	12.676	45541000	37	20.6275	20.7743	20.6772	20.6285	20.2993	20.8029	20.6344	20.355
+	0.300019	-0.129292	R4FN55;G1K085	R4FN55;G1K085	9	9	9	58.4	58.4	58.4	24.749	0	70.412	150120000	93	22.0866	21.3702	21.9122	21.5386	21.709	22.0594	21.8081	21.8482
+	0.335629	-0.210423	R4FN63	R4FN63	8	8	8	35.5	35.5	35.5	24.632	0	42.993	218140000	104	22.8447	23.4433	22.6599	22.352	23.2753	22.6685	22.9849	23.2127
+	0.400296	0.327419	R4FN72;T1I5D3	R4FN72;T1I5D3	3	3	3	21.7	21.7	21.7	25.432	0	7.0362	30163000	24	20.7993	19.816	21.2918	21.3328	20.4377	20.6248	20.5612	20.3065
+	2.71311	0.736914	R4FN73	R4FN73	9	9	9	51.1	51.1	51.1	20.352	0	88.509	723870000	179	25.4454	25.3237	25.7837	25.7588	24.887	25.0515	24.7304	24.695
+	0.194652	-0.0353646	R4FN92	R4FN92	8	8	8	44.4	44.4	44.4	25.898	0	57.765	277480000	60	23.2547	23.2549	23.1292	23.1061	23.109	23.2674	23.1422	23.3676
+	0.641942	-0.41214	R4FN97	R4FN97	5	5	5	30.8	30.8	30.8	26.774	0	11.711	72039000	48	20.464	21.3684	20.9161	21.8438	21.6979	21.3579	21.6793	21.5059
+	0.148532	-0.0705552	R4FNA6	R4FNA6	7	7	7	49.4	49.4	49.4	28.597	0	29.672	166650000	65	23.4578	23.4353	23.2846	22.8006	23.1077	23.5603	23.3645	23.228
+	0.225864	0.0872855	R4FNB1	R4FNB1	11	11	11	54.3	54.3	54.3	28.733	0	74.791	182330000	111	23.7899	23.5971	23.5106	23.1281	23.2323	23.5616	23.4139	23.4687
+	0.235068	-0.0564184	R4FNB4;T1I056	R4FNB4;T1I056	3	3	3	18.5	18.5	18.5	30.849	0	5.9245	15406000	24	20.011	20.3099	20.0459	20.3376	20.1293	20.1881	20.2814	20.3312
+	1.42592	0.447104	R4FNB7	R4FNB7	12	12	12	73.3	73.3	73.3	26.768	0	92.198	1283000000	351	25.3352	25.4967	25.124	25.6805	24.7543	25.0876	25.236	24.77
+	0.926409	-0.267958	T1HN70;R4FNB9	T1HN70;R4FNB9	6	6	6	24.5	24.5	24.5	31.969	0	14.327	86183000	51	22.0202	22.0863	22.2841	21.8949	22.3986	22.0032	22.3642	22.5912
+	0.462938	-0.19172	R4FNC1	R4FNC1	10	10	10	56.2	56.2	56.2	32.56	0	56.023	76378000	41	21.26	20.9526	21.2603	20.9591	21.5228	21.4101	20.8099	21.456
+	0.960626	-0.130333	R4FNC4	R4FNC4	10	10	10	42.4	42.4	42.4	28.066	0	81.984	313390000	145	23.1609	23.1102	23.233	23.1628	23.1448	23.244	23.3605	23.439
+	1.12254	0.221001	R4FNC6	R4FNC6	5	5	5	18.1	18.1	18.1	34.778	0	8.5808	48300000	31	21.5833	21.7794	21.406	21.4493	21.1848	21.3557	21.4743	21.3191
+	0.588249	-0.652447	R4FNC7;R4G4Q1	R4FNC7	6	6	6	32.2	32.2	32.2	28.207	0	28.506	103360000	45	22.1385	22.5495	21.5415	20.2996	22.3632	21.7537	22.4929	22.529
+	0.0365368	0.0116935	R4FND1	R4FND1	21	21	21	60.7	60.7	60.7	33.43	0	50.361	817590000	210	24.5028	24.6381	24.4522	24.1356	24.3996	24.467	24.3429	24.4724
+	0.139427	-0.140535	R4FND3;G1K0M4;G1K0H7;G1K0H0	R4FND3;G1K0M4	8	8	8	26.6	26.6	26.6	29.354	0	10.867	103070000	37	22.7144	23.3101	22.3262	21.6865	22.7223	22.1596	22.9631	22.7543
+	1.36369	-0.192349	R4FNE8	R4FNE8	10	10	10	34.6	34.6	34.6	38.906	0	43.164	283310000	131	23.2146	23.4174	23.2538	23.0541	23.4278	23.4563	23.407	23.4182
+	0.176739	-0.312846	R4FNF3	R4FNF3	22	21	15	57	54.2	41.2	32.811	0	127.96	1329700000	314	23.8692	24.6976	23.513	26.5485	25.3196	24.8578	24.7463	24.9562
+	0.199865	-0.10205	R4FNG2	R4FNG2	12	12	12	50.3	50.3	50.3	32.467	0	34.64	258290000	86	23.2268	23.257	23.1919	22.6247	23.0532	23.4984	23.2763	22.8807
+	0.844682	-1.24838	R4FNG8	R4FNG8	4	4	4	12.4	12.4	12.4	46.479	0	10.327	15356000	12	18.7371	18.7128	18.0194	19.2417	19.2616	22.0145	19.3015	19.127
+	0.153314	0.119022	T1HSY2;R4FNH3	T1HSY2;R4FNH3	5	5	5	18.1	18.1	18.1	47.617	0	35.323	60216000	33	21.5112	21.9623	21.4821	20.6242	21.0055	21.3628	21.4784	21.2571
+	0.155815	0.32308	R4FNH7	R4FNH7	8	8	8	39.5	39.5	39.5	34.514	0	29.514	87483000	54	19.866	22.2656	20.8735	22.7255	20.8011	20.7499	22.4444	20.4429
+	0.547052	-0.0936399	R4FNI1	R4FNI1	14	14	14	36	36	36	52.032	0	94.802	227860000	119	22.7468	22.8833	22.8043	22.5589	22.7611	22.9269	22.8898	22.79
+	0.00718439	0.0127487	R4FNI5	R4FNI5	6	6	4	14	14	10.1	60.522	0	10.261	33328000	25	20.4103	22.5259	20.2452	22.1198	21.1007	21.2089	21.6474	21.2932
+	0.891522	0.245128	R4FNJ0	R4FNJ0	17	17	17	38.3	38.3	38.3	69.798	0	136.05	283760000	153	22.3659	22.6657	22.5659	22.0829	22.1004	22.3012	22.2231	22.0752
+	0.254887	0.360018	R4FNJ2;T1IGH6;T1HVT0	R4FNJ2;T1IGH6	11	11	11	48.9	48.9	48.9	36.808	0	51.001	233710000	93	21.7682	23.3404	22.1248	23.5141	22.3386	21.9509	23.3822	21.6359
+	1.04717	-0.169281	R4FNK5	R4FNK5	16	16	16	52.2	52.2	52.2	36.068	0	53.19	488950000	197	22.9092	23.1483	23.0992	22.8233	23.2627	23.1294	23.1291	23.1359
+	0.088873	0.0333195	R4FNK6	R4FNK6	2	2	2	30.8	30.8	30.8	13.97	0	5.339	16457000	13	20.0679	20.431	20.4516	20.3847	20.3872	20.5091	20.2782	20.0274
+	0.167759	0.166348	T1HHZ9;R4FNL0;T1IDK7;R4FQD6;T1IDL0;A0A4P6DAK7	T1HHZ9;R4FNL0;T1IDK7;R4FQD6	20	20	4	57.9	57.9	15.1	49.791	0	196.25	3669200000	457	27.2659	26.9364	26.5099	25.7578	25.9128	26.4659	26.8926	26.5333
+	0.121909	0.0551047	R4FNL6	R4FNL6	8	8	8	54.4	54.4	54.4	36.331	0	98.225	528920000	208	23.9448	24.0785	23.8086	23.5411	23.4604	24.0554	23.8593	23.7775
+	0.177969	-0.240044	R4FNM1	R4FNM1	3	3	3	24.8	24.8	24.8	16.458	0	18.654	7593900	18	19.5487	19.4371	18.6722	17.8634	18.7702	19.8042	19.5984	18.3087
+	0.0782706	-0.0264072	R4FNM3;T1I6P6;T1I6P2	R4FNM3;T1I6P6	14	14	14	39.5	39.5	39.5	49.155	0	65.973	318760000	130	24.0284	23.6563	23.9821	23.5398	23.8165	23.8445	23.8639	23.7874
+	0.199984	0.184443	T1I587;R4FNM6	T1I587;R4FNM6	5	5	5	33.6	33.6	33.6	15.325	0	4.1387	83123000	28	22.9354	23.0118	22.2606	21.7683	22.1036	22.3397	22.8937	21.9014
+	0.152416	0.0592165	R4FNN1	R4FNN1	6	6	6	21.2	21.2	21.2	39.666	0	8.2874	30572000	18	20.3188	20.1203	20.1602	20.0731	19.8366	19.9086	20.2955	20.3949
+	0.103636	0.0432115	R4FNN5	R4FNN5	7	7	7	24.8	24.8	24.8	41.008	0	13.55	30660000	32	20.2542	20.1655	20.0312	19.9016	20.1499	19.7648	19.902	20.3628
+	3.14569	3.46267	T1I913;R4FP07;R4FNN7	T1I913;R4FP07;R4FNN7	9	8	8	59.5	56.6	56.6	27.069	0	21.589	139350000	47	22.834	23.0626	23.0978	23.6063	20.7053	19.3515	20.3132	18.3799
+	0.0891913	-0.0288334	R4FNP5	R4FNP5	11	11	10	39.8	39.8	38.1	44.607	0	49.926	304930000	174	23.1694	22.7578	23.0575	22.8532	22.8804	22.8564	23.0751	23.1414
+	0.672818	-0.529558	R4FNQ3;G1K0A5	R4FNQ3	7	7	7	23.5	23.5	23.5	44.954	0	21.366	58498000	48	21.2463	21.3488	20.4144	19.8695	21.0703	21.3583	21.5952	20.9735
+	0.445974	-0.300345	R4FNQ5;G1K0N1	R4FNQ5	7	7	7	38.6	38.6	38.6	21.416	0	19.899	178980000	89	23.0669	23.3253	22.5269	22.0287	23.0624	22.8142	23.0301	23.2424
+	0.0658221	0.0182981	R4FNR0	R4FNR0	6	6	6	31.3	31.3	31.3	22.426	0	50.798	157150000	68	22.8554	22.8958	22.8455	22.5061	22.7276	22.8413	22.6605	22.8003
+	0.703255	0.216013	R4FNR1;T1HWA2	R4FNR1;T1HWA2	8	8	8	27.1	27.1	27.1	45.344	0	19.973	73037000	45	21.6712	20.9808	21.3985	21.4352	21.0556	21.1755	21.2527	21.1378
+	0.0943284	0.0443277	R4FNR2	R4FNR2	5	5	5	31	31	31	21.56	0	9.5236	42088000	27	21.0687	20.7274	21.0359	20.9016	20.6707	21.3139	20.9114	20.6602
+	1.99043	0.223828	R4FNR5	R4FNR5	22	22	22	56.1	56.1	56.1	48.216	0	142.88	1535900000	359	25.2094	25.1734	25.3238	25.1847	24.9354	24.9843	25.1444	24.9319
+	0.615887	-0.436239	R4FNS1;G1K050	R4FNS1;G1K050	6	6	6	27.3	27.3	27.3	25.484	0	7.387	138920000	52	22.6053	23.0627	22.6	21.7372	23.0595	22.3973	22.9999	23.2935
+	1.70843	-0.435969	R4FNS2	R4FNS2	14	14	14	39.8	39.8	39.8	49.235	0	67.179	310050000	124	22.9643	22.5675	22.8527	22.5527	23.1068	23.1538	22.9943	23.4261
+	0.185689	-0.0325933	R4FNT0;R4G8D6	R4FNT0;R4G8D6	6	6	6	34.1	34.1	34.1	28.245	0	29.604	167320000	88	22.9427	22.8657	22.905	22.7165	22.7606	22.8988	22.9109	22.9899
+	1.82081	-0.366222	R4FNT1	R4FNT1	16	16	16	43	43	43	50.362	0	42.746	146830000	120	21.5096	21.4239	21.7815	21.4551	21.838	21.8787	21.7993	22.119
+	2.13944	-1.3517	R4FNT4	R4FNT4	4	4	4	20.8	20.8	20.8	49.976	0	13.249	11172000	7	18.1427	18.4678	18.4473	18.0912	20.2014	18.7193	19.6793	19.9557
+	1.12037	0.230376	R4FNV0	R4FNV0	17	17	17	72.4	72.4	72.4	31.382	0	167.71	1337600000	278	25.7644	25.8873	25.5718	25.5994	25.3834	25.4109	25.7087	25.3986
+	0.0634856	0.0265236	R4FNV2	R4FNV2	18	18	18	41.6	41.6	41.6	58.731	0	46.031	219050000	116	23.0305	23.0941	23.0832	22.5679	22.7022	22.9025	23.0211	23.0438
+	2.7233	0.720195	R4FNV5	R4FNV5	9	9	9	47.1	47.1	47.1	32.544	0	21.415	155710000	68	22.6118	22.8233	23.0186	22.9586	22.2595	22.0735	21.87	22.3284
+	3.383	0.372074	R4FNV6	R4FNV6	32	32	32	61.4	61.4	61.4	58.442	0	262.9	8247800000	899	27.243	27.3601	27.1683	27.1619	26.8104	26.8737	26.9286	26.8322
+	0.855875	-0.469423	R4FNV8;R4G460;R4G8Z5;R4FPE5;R4G522;R4G8Z7;R4FKP5;R4G8Z6	R4FNV8;R4G460;R4G8Z5;R4FPE5;R4G522	7	7	3	22.1	22.1	6	66.59	0	30.073	46198000	32	20.6086	20.9186	20.0836	20.4653	20.5591	20.9161	20.8962	21.5825
+	0.434898	0.108995	T1HNL4;R4FNW9	T1HNL4;R4FNW9	39	39	39	49.7	49.7	49.7	100.83	0	189.84	1478400000	498	24.3389	24.136	24.5896	24.2324	24.243	24.0866	24.1844	24.3469
+	0.0554553	-0.0235381	R4FNY0	R4FNY0	4	4	4	26.5	26.5	26.5	25.644	0	35.382	33612000	20	21.1551	21.6044	20.9473	21.3769	21.2368	21.4378	21.2377	21.2655
+	0.041792	-0.116192	R4FP18	R4FP18	3	3	3	7.9	7.9	7.9	39.14	0	4.0129	19833000	12	17.8506	20.7223	18.427	20.8695	19.5121	19.4617	21.0836	18.2769
+	0.412812	-0.774552	R4FP22;T1HYK3;T1H9X6	R4FP22;T1HYK3;T1H9X6	2	2	2	9.3	9.3	9.3	42.002	0	35.958	15947000	4	17.3987	20.7519	20.8404	20.512	20.5668	20.6593	20.7608	20.6142
+	0.138514	0.0705528	R4FP34	R4FP34	7	7	7	22.8	22.8	22.8	43.081	0	47.571	29785000	29	20.8455	20.5123	21.1443	20.5384	20.5818	20.6974	20.4534	21.0257
+	0.698299	2.10072	R4FP38	R4FP38	7	1	1	37.8	9.2	9.2	37.631	0	8.5983	37979000	26	21.8484	21.8663	18.2625	22.0795	22.296	18.0797	17.4471	17.831
+	0.986111	-0.111887	R4FP41	R4FP41	6	6	6	19.7	19.7	19.7	42.164	0	14.909	42935000	42	21.1209	21.2553	21.2525	21.149	21.2065	21.4105	21.3558	21.2525
+	0.207938	0.471528	R4FP51;T1I240;T1I9Z7;T1I9I0	R4FP51;T1I240;T1I9Z7	5	5	5	13.3	13.3	13.3	71.139	0	13.152	21797000	15	19.1219	21.3946	19.2979	21.9026	19.6812	19.3223	21.5875	19.2398
+	0.0557905	0.0167503	R4FP64	R4FP64	7	7	7	20.5	20.5	20.5	46.346	0	11.422	42129000	35	21.2172	21.1427	21.4223	21.3823	21.2209	21.328	21.4688	21.0797
+	0.384607	0.841981	R4FP71	R4FP71	2	2	2	14.2	14.2	14.2	48.857	0	8.2425	21437000	17	19.7055	21.0662	18.6327	21.4026	19.2244	17.8366	21.2758	19.1023
+	1.47483	0.341741	R4FP78	R4FP78	10	10	10	34.4	34.4	34.4	53.156	0	66.321	101030000	104	21.5787	21.5348	21.9007	21.6039	21.126	21.2008	21.5354	21.3888
+	0.372347	0.186697	R4FP81	R4FP81	28	3	0	64.6	7.7	0	54.139	0	15.856	28868000	20	21.0392	20.6262	21.1325	21.5267	20.701	20.7465	20.9205	21.2099
+	0.234293	0.420609	R4FP91	R4FP91	8	8	8	18.6	18.6	18.6	68.603	0	16.697	33276000	30	19.0588	21.0843	19.4276	21.4507	19.7701	19.6701	20.9547	18.944
+	0.16873	-0.0809488	R4FPA1	R4FPA1	2	2	2	45.2	45.2	45.2	8.4602	0	16.863	4267800	13	19.0271	18.4678	18.6265	18.5838	19.1166	18.7688	18.434	18.7096
+	0.370637	-0.88064	R4FPA5	R4FPA5	2	2	2	22.4	22.4	22.4	8.5779	0	3.738	27525000	13	17.9895	21.7474	20.1607	22.2023	21.7133	20.3884	22.2674	21.2533
+	0.953289	0.350731	R4FPA8;T1HS86	R4FPA8;T1HS86	7	7	7	84.4	84.4	84.4	11.802	0	60.474	2023700000	257	26.2133	26.255	26.0482	25.8398	25.3761	26.1369	25.8354	25.605
+	1.32353	0.286563	R4FPB1;R4G492	R4FPB1	3	3	3	38.1	38.1	38.1	9.4571	0	5.3603	260570000	35	24.5921	24.7118	24.8396	24.3161	24.2818	24.2821	24.4	24.3495
+	0.0666338	0.0352607	R4FPC8;T1IBL2	R4FPC8	5	5	3	23.1	23.1	14.3	39.12	0	13.244	14078000	18	19.3598	19.5199	19.4499	19.3619	19.2509	19.9324	19.1143	19.2528
+	0.89088	0.249827	R4FPD2	R4FPD2	37	1	1	74.6	1.9	1.9	73.02	0	10.062	79960000	43	22.8194	22.5901	22.8272	22.9338	22.5802	22.7797	22.6098	22.2016
+	0.308555	-0.39463	T1I6C0;R4FPE4	T1I6C0;R4FPE4	2	2	2	20.7	20.7	20.7	12.846	0	4.9029	98558000	40	20.9968	22.7638	21.3395	22.7275	22.0882	22.0073	23.1852	22.1255
+	0.67365	-0.826384	R4FPF0	R4FPF0	142	8	8	70.3	7	7	161.22	0	70.655	436240000	90	24.2928	24.4959	22.8661	25.7095	25.0584	25.4757	25.059	25.0768
+	0.0564658	-0.0448103	R4FPF8	R4FPF8	4	4	4	40.9	40.9	40.9	14.418	0	36.749	28856000	27	20.8304	21.2422	20.3407	20.252	21.0483	20.8089	20.2859	20.7014
+	0.599008	-1.05624	R4FPI4;R4G5J6;T1IFK7	R4FPI4;R4G5J6	6	6	1	17.2	17.2	2.2	40.804	0	15.701	48094000	19	21.6114	21.1287	20.1361	20.6268	22.8477	20.3705	23.6014	20.9083
+	0.07963	0.177586	R4FPJ7	R4FPJ7	11	11	11	64.9	64.9	64.9	17.352	0	29.212	491430000	118	22.342	22.9574	23.6384	25.9929	23.7974	23.4311	23.397	23.5948
+	0.668545	0.24216	R4FPK3;A0A5P1HF66;T1I506	R4FPK3;A0A5P1HF66;T1I506	7	7	7	60.1	60.1	60.1	17.525	0	78.774	342420000	125	23.764	23.8455	23.674	23.2884	23.2088	23.6904	23.5216	23.1824
+	0.141521	0.0935526	R4FPL4	R4FPL4	6	6	6	54.7	54.7	54.7	18.084	0	42.33	180360000	43	24.1341	23.8571	23.9531	23.5248	23.6111	24.314	23.8756	23.2943
+	3.50044	0.758402	R4FPN0;T1I709	R4FPN0;T1I709	9	9	9	31.4	31.4	31.4	51.665	0	39.253	101890000	58	22.4917	22.4891	22.7253	22.6526	21.6132	21.8642	21.8273	22.0204
+	1.00951	1.40855	R4FPN4	R4FPN4	23	2	2	65	5.6	5.6	43.297	0	3.3484	16156000	9	20.5254	19.6967	19.7259	21.193	19.3885	19.9496	17.0858	19.0829
+	0.71945	0.262927	R4FPN5	R4FPN5	3	3	3	27.5	27.5	27.5	20.111	0	15.571	9418400	12	19.9572	19.6879	19.5073	19.6742	19.1208	19.8206	19.539	19.2945
+	0.347727	0.289817	T1I062;R4FPN7	T1I062;R4FPN7	7	7	2	57.3	57.3	12.9	20.684	0	37.958	224340000	90	23.4167	22.7969	24.1993	24.0883	23.5167	22.8922	23.4784	23.4546
+	0.733166	0.516163	R4FPP1;A0A4P6DAG0;A0A4P6D7Q0	R4FPP1;A0A4P6DAG0;A0A4P6D7Q0	5	5	5	19.2	19.2	19.2	33.434	0	3.7317	86276000	20	22.3044	21.7674	22.7591	23.2345	21.8591	21.7584	21.9761	22.4072
+	0.0941019	-0.119802	R4FPP5	R4FPP5	5	5	5	23.2	23.2	23.2	25.42	0	21.323	87618000	37	22.5897	23.0441	22.0715	20.9654	22.1484	22.0076	22.5492	22.4448
+	0.75208	-0.298138	T1I1S7;R4FPP6	T1I1S7;R4FPP6	8	8	8	25.6	25.6	25.6	49.243	0	34.573	145490000	90	22.6419	22.4488	22.5075	21.7802	22.5932	22.6276	22.6165	22.7336
+	0.958433	0.22913	R4FPP7	R4FPP7	8	8	8	53.3	53.3	53.3	20.499	0	28.753	77341000	67	21.8726	21.6045	22.1085	22.0437	21.6339	21.7908	21.7163	21.5719
+	0.134126	-0.0443482	R4FPR5;T1HW69;T1HWG5	R4FPR5;T1HW69	17	17	17	47.1	47.1	47.1	49.466	0	135.38	1702700000	414	25.2979	25.2627	25.2763	24.9532	24.9724	25.3123	25.4086	25.2742
+	0.369369	0.118566	R4FPS9	R4FPS9	5	5	5	31.7	31.7	31.7	22.257	0	12.545	32639000	24	21.0789	20.9004	20.9242	20.5726	20.5002	20.7704	20.8059	20.9254
+	0.119355	-0.129125	R4FPT4;T1HIC0	R4FPT4	12	12	11	72.8	72.8	67.3	22.586	0	59.776	568970000	157	24.6068	24.749	23.6128	23.0768	24.1338	24.1384	24.2474	24.0425
+	1.4987	0.187915	R4FPT9	R4FPT9	11	11	10	41.9	41.9	38.4	23.77	0	51.109	758600000	176	24.6878	24.5404	24.8169	24.6408	24.4451	24.4335	24.5874	24.4683
+	0.930557	0.332874	R4FPU8	R4FPU8	5	5	5	40.8	40.8	40.8	22.962	0	15.876	122520000	70	23.143	23.1416	23.2974	22.8865	22.3392	22.9744	23.0605	22.7628
+	0.498039	-0.145345	T1I987;R4FPV0	T1I987;R4FPV0	4	4	4	33.5	33.5	33.5	23.483	0	16.361	23789000	24	20.4852	20.5719	20.3567	20.2893	20.2226	20.6877	20.647	20.7272
+	0.651636	-0.165771	R4FPV9	R4FPV9	8	8	8	48.8	48.8	48.8	23.301	0	42.893	94073000	64	22.1912	22.2085	21.9994	21.692	22.1759	22.2028	22.2395	22.136
+	0.965382	-0.570547	R4FPX7;T1HP11	R4FPX7;T1HP11	6	6	6	37.5	37.5	37.5	30.071	0	15.813	50145000	25	21.0593	21.7387	21.1453	21.0413	22.3343	21.5276	21.2601	22.1447
+	0.0947369	0.036478	R4FPY0	R4FPY0	26	26	26	91.4	91.4	91.4	25.182	0	90.612	7092000000	837	27.485	27.6486	27.3159	27.0393	27.3526	27.4577	27.1977	27.3348
+	1.62924	-0.649548	R4FPY7;T1I5C8	R4FPY7;T1I5C8	9	9	9	26.7	26.7	26.7	59.092	0	75.681	53169000	45	21.0081	20.5175	20.8131	20.0294	21.1761	21.2929	21.2994	21.1978
+	0.230684	0.172192	R4FPZ2	R4FPZ2	5	5	5	31.6	31.6	31.6	26.716	0	16.48	78625000	46	22.4795	22.7247	22.1304	23.2829	22.7107	22.152	22.8608	22.2052
+	1.11251	0.717687	R4FPZ8	R4FPZ8	3	3	3	19.2	19.2	19.2	26.846	0	3.958	10747000	22	20.2164	19.6333	20.3707	19.733	19.1977	19.7554	19.6337	18.4958
+	0.116083	-0.065464	R4FQ03;T1HLC5;T1HLE2	R4FQ03	5	5	5	35.4	35.4	35.4	27.137	0	23.221	34592000	21	20.9417	20.9694	21.3611	20.8874	20.7697	20.8205	21.4051	21.4261
+	1.46037	0.268324	R4FQ09	R4FQ09	16	16	16	87.2	87.2	87.2	16.969	0	188.09	4587700000	537	27.0541	26.9509	26.9319	26.8702	26.4874	26.8742	26.7966	26.5757
+	0.281664	-0.132017	T1I424;R4FQ17	T1I424;R4FQ17	5	5	5	17.1	17.1	17.1	52.992	0	9.8971	36350000	23	22.011	21.6897	22.0709	21.2726	21.7689	22.0618	21.9315	21.81
+	1.20415	0.139316	R4FQ27	R4FQ27	16	16	16	66.3	66.3	66.3	29.123	0	86.409	1386700000	626	25.1248	25.1734	25.1976	25.0175	25.0239	24.983	25.0838	24.8653
+	2.91877	0.420408	R4FQ30	R4FQ30	11	11	11	62.8	62.8	62.8	27.878	0	91.484	519830000	158	24.834	24.7264	24.7406	24.933	24.2876	24.5175	24.4422	24.3049
+	0.322215	-0.315988	R4FQ35	R4FQ35	8	8	8	38.9	38.9	38.9	29.657	0	36.643	408810000	104	25.1786	25.3064	24.2196	23.5807	24.7744	24.7728	25.0716	24.9304
+	0.263947	0.59095	R4FQ38	R4FQ38	3	3	3	16.7	16.7	16.7	32.305	0	12.224	11964000	16	18.1465	20.0367	19.0786	20.7614	17.9237	19.6637	20.5697	17.5024
+	0.129907	-0.103227	R4FQ42	R4FQ42	8	8	8	45.6	45.6	45.6	30.391	0	27.818	71935000	50	22.5289	21.2973	22.5436	22.0379	22.0512	22.1972	22.3363	22.2359
+	0.340455	0.100485	R4FQ45;T1ID03	R4FQ45;T1ID03	10	10	10	45.1	45.1	45.1	30.355	0	20.302	189840000	55	23.0308	22.8108	22.9724	22.8461	22.6183	22.9278	23.0845	22.6277
+	0.11668	0.255972	R4FQ51	R4FQ51	7	7	7	29.9	29.9	29.9	30.769	0	28.722	164030000	46	21.2602	23.5692	21.9651	24.1077	22.2784	22.0343	23.8368	21.7287
+	0.422457	0.194346	R4FQ58	R4FQ58	11	11	11	45.4	45.4	45.4	33.092	0	62.784	140400000	82	21.6901	22.3278	21.7404	22.4582	21.7681	21.8728	21.9985	21.7997
+	0.0369481	-0.0828133	R4FQ65;T1HVC6	R4FQ65	10	10	8	37.7	37.7	32.1	33.125	0	13.996	110740000	59	20.8912	22.914	21.5253	23.7029	22.0849	22.0046	23.6223	21.6528
+	0.386068	-0.0914807	R4FQ79	R4FQ79	7	7	7	28.8	28.8	28.8	35.948	0	12.238	82734000	49	21.7802	21.8477	21.7269	21.7453	21.7019	21.6965	22.0981	21.9695
+	0.603708	-0.325743	R4FQ83	R4FQ83	11	11	11	48.5	48.5	48.5	36.261	0	40.137	176150000	93	22.9829	22.2134	23.4209	22.8364	23.0991	23.3385	23.1342	23.1847
+	0.757245	-0.507679	R4FQ90;R4FR88;T1I0Q5;C1KKU2	R4FQ90;R4FR88;T1I0Q5;C1KKU2	22	7	5	66	27.9	24.2	41.821	0	56.614	5231800000	517	27.8023	27.7659	26.6438	26.8182	27.4217	27.8772	27.9919	27.7701
+	4.31217	0.889015	R4FQ93	R4FQ93	6	6	6	24.5	24.5	24.5	37.664	0	11.889	48122000	27	21.8211	21.7655	21.7989	21.8402	20.6712	20.9648	21.0591	20.9745
+	0.197183	0.185284	R4FQ96;T1HYZ4	R4FQ96	17	17	17	57.9	57.9	57.9	39.858	0	262.62	623510000	162	24.4478	23.49	24.7997	25.1611	24.4301	24.4397	24.0497	24.2379
+	0.254281	0.149329	T1I729;R4FQA5	T1I729;R4FQA5	6	6	6	29	29	29	44.503	0	13.528	62464000	34	20.5602	21.1624	20.7884	20.5119	20.4685	20.9907	20.8226	20.1437
+	0.170798	-0.0605378	R4FQB0;T1I793;T1I791	R4FQB0;T1I793	11	11	11	49.9	49.9	49.9	41.637	0	85.685	243660000	194	23.1666	23.0273	23.1465	22.711	22.8715	23.2998	23.086	23.0362
+	0.114784	0.0342937	R4FQB5	R4FQB5	17	17	4	56.3	56.3	13.4	44.76	0	51.978	261990000	112	23.3008	23.2891	23.5759	23.3656	23.2679	23.1433	23.4406	23.5424
+	0.941911	0.132816	R4FQB8;T1HXD9	R4FQB8;T1HXD9	13	13	13	47.1	47.1	47.1	45.063	0	145.47	119170000	76	22.0827	22.008	22.1526	21.9286	21.9056	22.0191	21.7662	21.9498
+	0.936253	0.154373	R4FQC0	R4FQC0	32	32	32	69.8	69.8	69.8	46.445	0	86.129	2747200000	482	25.7534	26.0166	25.9794	25.698	25.6429	25.7625	25.7356	25.689
+	0.335006	-0.368029	R4FQC3	R4FQC3	3	3	3	9.6	9.6	9.6	49.476	0	5.2848	25974000	20	19.435	18.69	20.4125	20.3738	20.3528	20.4782	19.4822	20.0701
+	0.38816	-0.435282	T1HTU2;R4FQC6	T1HTU2;R4FQC6	6	6	6	19.8	19.8	19.8	45.641	0	13.207	41592000	45	20.887	19.2567	21.4683	20.9441	20.9193	20.8833	21.1612	21.3335
+	1.26597	0.259412	R4FQE2	R4FQE2	6	6	6	21.1	21.1	21.1	51.149	0	11.534	27653000	16	20.1314	20.3101	19.9942	20.25	19.9287	19.6869	20.089	19.9435
+	0.433997	-0.512822	R4FQE5;T1I6L9;T1I6M1;T1I6L7	R4FQE5;T1I6L9	4	4	4	13.1	13.1	13.1	53.362	0	5.0647	15000000	6	20.3522	20.3184	20.3764	18.2464	20.4005	20.3657	20.3471	20.2314
+	0.248886	0.333388	R4FQE8;T1HEJ1	R4FQE8;T1HEJ1	9	9	9	29.6	29.6	29.6	57.302	0	48.248	62673000	32	20.3368	21.3417	20.8822	22.4724	21.1264	20.352	21.6879	20.5333
+	2.19258	0.316172	R4FQF4	R4FQF4	35	35	35	79.8	79.8	79.8	55.816	0	323.31	10061000000	1604	27.3025	27.4237	27.5139	27.5805	27.1615	27.0926	27.2633	27.0385
+	0.239645	-0.120843	R4FQG1;R7WID4;A0A6P2CIC4	R4FQG1	36	36	36	54.3	54.3	54.3	59.587	0	155.41	5220300000	768	26.3684	26.5436	25.9371	25.7157	26.0941	26.1856	26.3614	26.4071
+	1.42187	0.407607	R4FQG8	R4FQG8	45	45	41	58.9	58.9	56.9	72.106	0	323.31	4742200000	1081	26.1323	26.6209	26.0097	26.5306	25.8197	25.8937	25.9837	25.966
+	1.34534	-2.00984	T1HLG9;R4FQH0	T1HLG9;R4FQH0	3	3	3	12.6	12.6	12.6	51.906	0	20.695	18161000	10	19.3007	17.7738	18.7691	17.5703	18.3768	21.3254	21.1945	20.5566
+	0.989691	0.350817	R4FQH4	R4FQH4	38	38	38	55.2	55.2	55.2	88.757	0	231.5	1039200000	345	23.7834	24.2807	23.6825	23.9586	23.5174	23.2724	23.6313	23.8808
+	1.18552	0.787914	R4FQS6;T1HLM2	R4FQS6;T1HLM2	11	11	11	36.1	36.1	36.1	41.582	0	45.74	394460000	120	24.8099	24.8576	24.2984	25.4815	23.487	24.1767	24.6982	23.9337
+	1.18258	0.495048	R4FQT4;T1I818;T1I819	R4FQT4;T1I818	12	12	12	72.1	72.1	72.1	23.67	0	51.029	1616700000	264	25.3094	26.0097	25.4166	25.1432	24.7502	25.2258	25.1058	24.8169
+	0.580314	0.0664048	R4FQU1;T1I770	R4FQU1	51	51	12	65.3	65.3	15.7	94.842	0	283.14	5489500000	1330	26.6738	26.7174	26.9068	26.7619	26.672	26.6717	26.7489	26.7017
+	0.17763	-0.0983343	R4FQW8;T1HKD8	R4FQW8;T1HKD8	8	8	8	62.6	62.6	62.6	18.215	0	23.633	104470000	59	22.0809	22.0008	21.4694	21.4882	22.0955	22.0288	21.4676	21.8405
+	1.63474	-0.25543	R4FQX9;T1I7A2;T1I7J8	R4FQX9;T1I7A2	18	18	18	51.3	51.3	51.3	49.997	0	52.362	737770000	227	24.7635	24.8506	24.9638	24.6509	25.0431	24.9338	25.1853	25.0883
+	1.43978	-1.25649	R4FR83;T1H8G5	R4FR83;T1H8G5	5	5	3	31.1	31.1	16.8	20.001	0	17.662	29276000	28	20.3524	19.8513	19.4023	18.8405	21.6661	20.1229	20.5327	21.1509
+	0.0338128	-0.0620427	R4G2Q1	R4G2Q1	7	7	7	8	8	8	117.68	0	11.247	5780400	9	18.0971	18.1154	16.9373	19.77	18.6557	17.9418	17.7967	18.7738
+	0.0474268	-0.10987	R4G2Q6;T1HGY2;T1HGY3	R4G2Q6	15	15	15	21.3	21.3	21.3	85.865	0	43.088	135050000	54	21.0102	21.014	22.6894	23.7189	22.9381	21.6608	21.2154	23.0576
+	0.575122	0.384295	R4G2U7	R4G2U7	8	8	8	25.8	25.8	25.8	51.676	0	23.449	47500000	45	20.84	20.7193	21.684	21.8688	21.174	20.9172	20.6092	20.8745
+	0.105365	-0.107282	T1HYY6;R4G2V0	T1HYY6;R4G2V0	6	6	6	37.2	37.2	37.2	24.616	0	27.817	249850000	52	23.1296	23.8417	22.6564	24.1139	23.2407	23.7333	23.9377	23.259
+	1.26083	-1.40286	R4G2V4	R4G2V4	3	3	3	12.5	12.5	12.5	30.548	0	7.9707	8929900	7	17.7402	18.3103	19.1621	17.0603	20.0588	18.9925	18.6375	20.1956
+	0.96093	-0.823682	R4G2V8	R4G2V8	5	5	5	12.1	12.1	12.1	47.93	0	6.6087	16914000	21	18.9388	19.1381	18.7872	19.7222	19.8444	19.4485	21.1022	19.486
+	1.20025	0.804571	R4G2V9	R4G2V9	3	3	3	53.6	53.6	53.6	10.98	0	5.4323	15744000	19	20.8874	20.8438	20.6877	20.3614	19.7834	20.6698	20.0459	19.0629
+	0.229654	-0.0671043	R4G2W1;T1IGL2;T1IGL1	R4G2W1;T1IGL2	4	4	4	34.5	34.5	34.5	13.296	0	5.548	156420000	15	24.041	23.8416	23.783	23.8126	23.7913	24.2378	23.8851	23.8324
+	0.480056	0.220324	R4G2X2	R4G2X2	11	11	11	57.6	57.6	57.6	28.341	0	30.772	336220000	145	23.1487	23.4198	22.718	23.4526	22.9358	22.7723	23.3124	22.8373
+	0.0649827	-0.105125	R4G2X4;T1H8Y2	R4G2X4	3	3	3	12.6	12.6	12.6	30.85	0	13.888	12990000	22	18.8071	20.4808	19.7172	20.8872	20.0651	20.6415	20.5047	19.1014
+	0.997755	0.729646	R4G2X6	R4G2X6	3	3	3	18.5	18.5	18.5	33.338	0	12.441	36977000	36	21.1039	21.902	20.5709	20.6874	19.7819	20.8347	20.203	20.5261
+	0.00343672	0.00172567	R4G2Z2	R4G2Z2	10	10	10	72.3	72.3	72.3	19.834	0	69.468	2488400000	256	26.4899	26.0416	26.3741	25.9331	25.9762	26.455	26.1233	26.2772
+	0.184447	0.0413947	R4G2Z7	R4G2Z7	13	13	13	67	67	67	30.824	0	66.38	371100000	128	23.869	23.9747	23.8931	23.7303	23.6591	23.8611	24.0004	23.7811
+	1.58558	0.297518	R4G2Z9	R4G2Z9	6	6	6	22.5	22.5	22.5	33.904	0	22.838	55589000	39	21.661	21.7348	21.4063	21.4977	21.1955	21.2803	21.4682	21.1657
+	0.519561	0.137537	T1HI96;R4G318	T1HI96;R4G318	5	5	5	24.1	24.1	24.1	22.135	0	4.7123	44694000	17	21.9423	21.7632	22.0178	21.7271	21.5162	21.9938	21.7267	21.6635
+	0.0249402	0.00465059	R4G322;T1HLA6	R4G322;T1HLA6	10	10	10	40.9	40.9	40.9	34.301	0	21.882	228020000	77	23.8968	23.9493	23.9293	23.698	23.8885	23.9126	23.8649	23.7889
+	0.309499	-0.164287	R4G324	R4G324	10	10	10	45.1	45.1	45.1	34.48	0	36.64	669140000	165	23.8547	24.0755	23.4096	23.7183	23.5495	24.309	24.1272	23.7297
+	1.73973	0.250539	R4G343	R4G343	5	5	5	33.1	33.1	33.1	19.743	0	6.3414	14670000	19	20.2474	19.9285	20.0402	19.9971	19.724	19.7677	19.8937	19.8257
+	1.11465	0.265892	R4G345	R4G345	4	4	4	40.2	40.2	40.2	21.893	0	36.657	30145000	30	20.6512	20.6932	20.4433	20.2229	20.2139	20.4128	20.1987	20.1217
+	0.48364	-1.04943	T1I6V1;R4G347;T1H8P8	T1I6V1;R4G347	4	4	4	24	24	24	22.399	0	29.866	63604000	34	21.758	22.0597	18.2274	22.1893	21.9068	22.3877	22.69	21.4476
+	0.294152	0.620871	R4G364	R4G364	5	5	5	16.2	16.2	16.2	61.015	0	14.486	37467000	16	19.5288	21.3796	19.9398	22.4271	19.7913	19.6837	21.9132	19.4036
+	0.892882	-0.151802	R4G368	R4G368	4	4	4	33.1	33.1	33.1	13.221	0	6.4151	20598000	14	20.4331	20.2043	20.4315	20.3238	20.6726	20.5366	20.3842	20.4064
+	1.07975	-0.252438	T1IFD9;R4G379	T1IFD9;R4G379	9	9	8	41.6	41.6	41.6	21.446	0	13.469	224110000	61	22.7162	23.1528	22.9361	22.7435	23.2558	23.0518	22.9968	23.2539
+	1.31537	-1.43728	R4G382	R4G382	30	6	6	62.4	15.5	15.5	48.948	0	48.84	274390000	66	23.1157	23.2362	21.8276	24.5403	24.6809	24.8267	24.1017	24.8597
+	0.109346	0.42625	R4G388	R4G388	3	3	3	8.9	8.9	8.9	52.343	0	5.9418	11729000	11	18.0131	18.3609	19.538	22.0429	21.2376	19.3279	15.9478	19.7367
+	0.557698	-0.219546	R4G398	R4G398	7	7	7	19	19	19	54.293	0	20.559	33492000	26	20.6008	20.8019	20.5331	20.6235	21.0552	20.4122	20.7668	21.2032
+	0.326867	-0.560644	R4G3A4	R4G3A4	2	2	2	20.6	20.6	20.6	17.387	0	5.3252	12295000	8	20.2229	19.9888	19.9735	17.1797	19.8257	20.1584	19.9191	19.7043
+	0.715974	0.588402	T1H845;R4G3B3	T1H845;R4G3B3	4	4	4	29.4	29.4	29.4	18.639	0	16.798	126480000	39	23.3228	23.9053	23.2131	23.2628	22.592	22.341	22.4905	23.9269
+	0.471389	-0.199269	R4G3B4	R4G3B4	6	6	6	44.1	44.1	44.1	24.802	0	14.783	52472000	39	21.864	21.495	21.7242	21.3426	21.9892	21.7478	21.4023	22.0837
+	0.197052	0.0388436	R4G3C0	R4G3C0	8	8	8	38.7	38.7	38.7	31.758	0	22.941	351560000	108	23.6709	23.8071	23.5931	23.498	23.5804	23.5829	23.7239	23.5265
+	1.19299	0.292605	R4G3C4	R4G3C4	4	4	4	25.7	25.7	25.7	24.446	0	10.534	50237000	28	21.9833	22.3193	21.7921	22.1671	21.8386	21.6181	21.7404	21.8942
+	0.254145	-0.531165	R4G3D3	R4G3D3	2	2	2	5.3	5.3	5.3	46.901	0	3.5142	9076600	6	19.4892	17.4199	20.2241	17.4789	19.538	19.0647	17.9433	20.1908
+	0.357714	0.0864825	R4G3D4	R4G3D4	4	4	4	9.6	9.6	9.6	70.149	0	9.7446	12280000	14	19.5256	19.563	19.5577	19.1542	19.3481	19.431	19.3962	19.2792
+	0.519363	0.171003	R4G3D6	R4G3D6	17	17	17	82.7	82.7	82.7	24.455	0	108.63	2280900000	430	26.0687	26.6249	26.2782	26.3548	26.2134	26.2683	25.8683	26.2926
+	1.24109	0.220091	R4G3D9	R4G3D9	20	20	20	60.4	60.4	60.4	54.48	0	167.87	1958600000	563	25.8395	25.8163	25.8292	26.1271	25.5848	25.636	25.8451	25.6658
+	0.616359	0.169394	R4G3E0	R4G3E0	4	4	4	17.5	17.5	17.5	38.797	0	15.085	98855000	50	23.0417	22.8403	22.8119	22.7539	22.3784	22.8163	22.9	22.6757
+	1.01549	-0.863988	R4G3E6	R4G3E6	3	3	3	17.5	17.5	17.5	21.568	0	4.8848	19937000	15	18.9994	20.3631	19.4278	20.621	21.1898	20.2273	20.9346	20.5156
+	0.305564	-0.212523	R4G3F8;T1HY28	R4G3F8;T1HY28	3	3	3	37.1	37.1	37.1	12.874	0	8.7469	8280500	9	19.508	19.2471	18.2691	19.1478	19.2899	19.0085	19.1696	19.5541
+	1.22328	-1.99589	R4G3G5;R4G916	R4G3G5;R4G916	4	4	4	26.2	26.2	26.2	23.581	0	11.816	15073000	10	18.3696	17.7117	18.7387	17.7232	21.7204	18.2385	21.2818	19.286
+	0.450408	-0.172702	R4G3G6	R4G3G6	3	3	3	21.9	21.9	21.9	25.573	0	26.687	10136000	13	19.7718	19.6157	19.4179	19.124	19.8538	19.774	19.5897	19.4028
+	1.05781	-0.250753	R4G3G8	R4G3G8	3	3	3	21.1	21.1	21.1	25.847	0	37.527	18892000	24	19.9522	20.0952	20.0655	19.8288	20.2497	20.0316	20.1355	20.528
+	0.133348	-0.063087	R4G3H2	R4G3H2	4	4	4	20.2	20.2	20.2	27.473	0	8.3102	16376000	14	19.5335	19.1072	19.5535	19.4145	19.2841	19.151	19.7199	19.7059
+	0.106735	0.0224595	R4G3H5	R4G3H5	6	6	6	29.9	29.9	29.9	32.623	0	25.949	191040000	58	23.6943	23.8649	23.9508	23.952	23.9528	23.7267	23.8097	23.883
+	0.154287	0.485541	R4G3H7	R4G3H7	3	3	3	14.7	14.7	14.7	36.506	0	4.9998	23479000	8	21.72	21.6492	21.6175	17.5038	20.6586	20.8132	20.7645	18.3121
+	0.444258	1.07384	R4G3I6;T1HY84;T1IDU8;R4FJQ6	R4G3I6;T1HY84;T1IDU8;R4FJQ6	2	2	2	4.8	4.8	4.8	49.827	0	3.2658	24536000	10	21.4219	21.0486	21.3777	21.2069	16.9578	21.2093	21.442	21.1507
+	0.0560944	0.0214949	R4G3I8	R4G3I8	14	14	14	40.8	40.8	40.8	44.15	0	24.734	363510000	106	23.7938	23.9432	23.7303	23.5624	23.4293	23.7281	23.871	23.9154
+	0.00391581	-0.00175142	R4G3J1	R4G3J1	10	10	10	67.1	67.1	67.1	18.381	0	49.132	201690000	108	22.3778	22.5902	22.3883	21.9642	22.2845	22.5425	22.2329	22.2677
+	1.76132	0.371797	T1HLZ6;R4G3J2	T1HLZ6;R4G3J2	21	21	21	40.8	40.8	40.8	61.016	0	61.674	1618500000	379	25.1429	25.1183	25.0955	25.4135	24.8405	24.5734	24.8979	24.9713
+	0.0371327	0.0643258	R4G3K0;G1K0C7	R4G3K0;G1K0C7	2	2	2	17.6	17.6	17.6	12.2	0.0030891	1.8885	8310900	9	19.4669	19.2252	19.4574	17.7211	19.3999	17.6359	19.4526	19.1249
+	0.0217807	-0.0325589	R4G3K3	R4G3K3	4	4	4	42.4	42.4	42.4	13.876	0	9.8928	15756000	24	18.7645	19.8305	18.8736	20.1589	19.3341	19.4154	20.4119	18.5963
+	0.463056	-0.122895	R4G3K4	R4G3K4	8	8	8	38.1	38.1	38.1	38.189	0	45.041	71637000	44	21.8187	21.9654	21.8436	21.5742	21.7683	22.0127	21.787	22.1254
+	1.53597	-0.36607	R4G3K5;T1HKA2	R4G3K5;T1HKA2	3	3	3	8.7	8.7	8.7	38.104	0	5.9163	13966000	16	19.8909	19.7633	19.8269	20.0402	20.3418	19.9714	20.5014	20.1708
+	0.580422	0.201579	R4G3K8	R4G3K8	8	8	8	23.7	23.7	23.7	47.766	0	17.172	107970000	76	22.7454	22.855	22.8168	22.6226	22.2572	22.7539	22.8882	22.3341
+	0.513011	0.495615	T1IG52;R4G3L2	T1IG52;R4G3L2	3	3	3	11.2	11.2	11.2	52.356	0	3.9783	6009200	6	18.4831	18.7404	18.4673	19.8119	18.2211	17.9653	19.2941	18.0398
+	0.345372	0.217166	R4G3L6	R4G3L6	2	2	2	18.5	18.5	18.5	14.73	0	7.8591	26313000	34	20.8626	20.2162	21.2919	21.0918	20.8408	20.8384	20.2672	20.6474
+	0.367462	0.122013	R4G3M0	R4G3M0	4	4	4	25.4	25.4	25.4	23.917	0	12.782	53119000	32	21.5622	21.4509	22.0055	21.5841	21.6089	21.6874	21.3374	21.4808
+	0.170096	-0.195956	R4G3M1	R4G3M1	2	2	2	10.2	10.2	10.2	26.774	0	4.6224	6707100	9	19.1919	18.3	19.8513	19.3705	18.4996	19.8622	19.4097	19.726
+	0.292942	-0.155838	R4G3M6	R4G3M6	3	3	3	19	19	19	27.42	0	11.83	40836000	26	21.2116	21.341	21.1904	20.7396	21.0696	21.7243	21.3941	20.918
+	0.571092	-0.2732	R4G3M9;G1K057	R4G3M9	3	3	3	16.9	16.9	16.9	29.856	0	14.987	35441000	18	21.0915	21.1942	21.0036	20.5593	21.665	21.0186	20.8907	21.3672
+	0.208457	0.0844092	T1I8N4;R4G3N2	T1I8N4;R4G3N2	7	7	7	31	31	31	34.532	0	29.499	86928000	62	21.8323	21.4733	21.6072	21.165	21.2292	21.3855	21.5702	21.5552
+	0.1581	-0.0442243	R4G3N4	R4G3N4	10	10	10	33.7	33.7	33.7	36.677	0	43.341	208790000	77	23.0101	22.9385	23.1447	22.9511	22.9276	22.8536	23.206	23.2343
+	1.65403	0.32773	R4G3N5	R4G3N5	5	5	5	23.3	23.3	23.3	42.089	0	22.906	96682000	41	23.3348	23.4927	23.2911	23.3034	23.2968	23.0364	22.8751	22.9028
+	0.0765597	-0.145478	R4G3N8	R4G3N8	2	2	2	15.9	15.9	15.9	37.974	0	4.6086	9748600	13	19.9421	19.6693	17.8409	20.0567	19.5391	20.3829	19.874	18.2948
+	0.0867061	-0.0696278	R4G3P3	R4G3P3	9	9	9	31.4	31.4	31.4	43.555	0	78.836	212040000	79	23.2419	23.3831	22.8315	22.1738	22.7104	23.1961	23.0898	22.9125
+	0.877253	-1.02686	R4G3Q1	R4G3Q1	3	3	3	12.1	12.1	12.1	58.25	0	17.399	12016000	5	18.6537	19.7698	17.4545	19.7492	19.898	19.527	20.5364	19.7732
+	1.38497	-1.88487	R4G3Q5	R4G3Q5	2	2	2	33.7	33.7	33.7	10.36	0	50.547	32016000	14	19.1612	19.7603	20.1839	19.7596	22.6486	20.071	20.777	22.9078
+	0.302741	0.104058	T1I0I3;R4G3Q8	T1I0I3;R4G3Q8	3	3	3	33	33	33	12.081	0	41.575	30239000	20	20.843	21.3401	21.3015	20.9837	20.8952	21.0794	20.8749	21.2026
+	0.130405	0.0796862	R4G3R0	R4G3R0	6	6	6	48.5	48.5	48.5	14.474	0	167.1	404310000	117	23.7799	24.2298	23.6171	23.5458	23.4541	24.2031	23.6912	23.5054
+	1.0059	0.342621	R4G3R2;T1H7V0;T1I3F5	R4G3R2;T1H7V0;T1I3F5	4	4	4	32.3	32.3	32.3	14.591	0	6.3868	41852000	23	21.3167	21.3957	21.1793	20.748	20.6047	21.0863	20.7896	20.7887
+	0.427424	-0.115877	T1I761;R4G3R9	T1I761;R4G3R9	11	11	11	37.7	37.7	37.7	34.714	0	30.145	73322000	34	21.4862	21.6501	21.2163	21.1708	21.5671	21.4858	21.5473	21.3867
+	2.25105	0.878242	R4G3S4;T1HZP9;T1HZR0	R4G3S4;T1HZP9	5	5	5	19.8	19.8	19.8	56.681	0	25.382	33664000	25	20.7324	21.3331	20.6354	21.1629	19.9623	19.8104	20.2168	20.3614
+	0.0274732	-0.0597239	R4G3S6	R4G3S6	9	9	9	26.5	26.5	26.5	66.151	0	33.018	72455000	49	19.2366	20.8978	19.6426	21.8185	20.2513	20.0385	21.7858	19.7588
+	0.354157	-0.146993	R4G3S8	R4G3S8	6	5	5	24.9	21.4	21.4	23.836	0	4.6551	147230000	34	22.7072	22.9219	23.2068	22.7818	22.8018	22.8149	23.267	23.322
+	1.89602	0.62324	R4G3T5	R4G3T5	13	13	13	72.2	72.2	72.2	24.717	0	99.053	818710000	186	25.4183	25.5397	25.5187	24.9418	24.5413	25.0282	24.7592	24.5968
+	0.689465	0.0805249	R4G3T6	R4G3T6	2	2	2	6.8	6.8	6.8	26.629	0.0030422	1.7117	14847000	8	20.6376	20.6433	20.7325	20.7444	20.6793	20.7063	20.5346	20.5155
+	0.771817	-0.421181	R4G3U3;A0A4P6DA23	R4G3U3;A0A4P6DA23	10	10	10	56.7	56.7	56.7	23.29	0	23.755	172990000	66	22.7754	22.6659	22.6711	22.0286	23.0669	22.7411	22.5306	23.4871
+	0.197998	-0.394218	R4G3U5	R4G3U5	2	2	2	7.4	7.4	7.4	31.567	0	5.7938	10857000	12	20.2923	18.0742	18.0542	20.0641	18.0755	20.0222	19.7048	20.2593
+	0.732543	0.216899	R4G3V0	R4G3V0	8	8	8	38.9	38.9	38.9	28.763	0	131.23	1079900000	277	24.9546	24.9223	25.3397	25.3732	24.8037	25.1543	24.9339	24.8304
+	0.158674	-0.0634947	R4G3V1	R4G3V1	13	13	13	55.1	55.1	55.1	35.357	0	56.74	517360000	204	23.5238	23.4415	23.3479	22.9515	23.1671	23.5884	23.4131	23.35
+	0.992508	-1.87011	R4G3V2;T1HEK6;T1HEK7	R4G3V2;T1HEK6;T1HEK7	2	2	2	10	10	10	44.082	0	5.2185	13791000	10	18.2409	18.9298	18.1092	17.5918	21.1502	20.8705	17.3076	21.0238
+	0.790396	-0.713202	R4G3V7;T1IES0;T1IER8	R4G3V7;T1IES0;T1IER8	2	2	2	6.9	6.9	6.9	37.498	0.00095923	2.671	12269000	13	19.8482	19.681	19.5628	17.9599	20.1441	20.0085	19.7218	20.0303
+	0.116366	0.0538692	R4G3V8;T1HRN0	R4G3V8;T1HRN0	8	8	8	30.4	30.4	30.4	42.98	0	16.194	159580000	41	23.3388	23.4453	23.3313	22.7675	22.9978	23.1923	23.1081	23.3692
+	1.51411	0.575633	R4G3W5;T1HVN9;A0A4P6D6Z4	R4G3W5;T1HVN9;A0A4P6D6Z4	11	11	11	42.9	42.9	42.9	43.954	0	49.707	361040000	170	23.4618	22.8017	23.3041	23.604	22.7827	22.9489	22.698	22.4394
+	0.0448715	0.0773997	R4G3W6	R4G3W6	8	8	8	78	78	78	9.826	0	13.448	78447000	35	20.4802	22.1902	20.801	22.6584	21.2206	21.3866	22.2756	20.9374
+	0.623678	0.243162	R4G3X6	R4G3X6	10	10	10	63.3	63.3	63.3	23.703	0	30.062	445700000	96	24.1755	23.9478	23.8579	23.709	23.6379	23.981	23.8427	23.2561
+	1.20838	0.210877	R4G3Y0;T1HYL8	R4G3Y0	16	16	16	75.5	75.5	75.5	26.844	0	51.903	1105200000	305	24.2196	24.3296	24.2175	24.0518	23.9666	24.0674	24.1365	23.8046
+	0.20955	0.117595	R4G3Y3	R4G3Y3	3	3	3	40	40	40	12.719	0	30.553	34075000	37	21.6148	21.8426	21.1481	21.2668	21.674	21.3733	21.4304	20.9242
+	0.761645	-0.609827	R4G3Y8	R4G3Y8	6	6	6	25.2	25.2	25.2	37.842	0	12.108	106710000	43	22.8962	21.3593	23.0126	22.41	22.9201	22.7887	23.0749	23.3337
+	1.09064	0.227901	R4G3Y9	R4G3Y9	3	3	3	45	45	45	12.417	0	15.406	90271000	44	22.4045	22.3953	22.3982	22.0983	21.9307	22.3084	22.09	22.0555
+	0.145401	0.0952954	R4G3Z1	R4G3Z1	5	5	5	65.9	65.9	65.9	13.773	0	29.96	355570000	100	24.4723	24.2856	24.0555	23.6083	23.9087	24.3867	24.1366	23.6086
+	0.294874	-0.110684	R4G3Z4	R4G3Z4	11	11	11	38.7	38.7	38.7	47.35	0	50.647	119150000	61	22.4691	22.2863	22.3892	21.9407	22.1083	22.4783	22.5996	22.3419
+	0.199135	-0.30624	R4G3Z7	R4G3Z7	4	4	4	23	23	23	17.36	0	4.6429	26827000	23	21.7499	22.236	20.603	19.7191	21.0491	21.0226	21.9336	21.5276
+	0.466823	0.165988	R4G3Z8;T1I997	R4G3Z8	12	12	12	34.1	34.1	34.1	45.791	0	40.944	140350000	78	21.5811	21.8675	21.5733	21.9148	21.5066	21.7538	21.7927	21.2198
+	1.29479	-0.337919	R4G400	R4G400	16	16	16	49.3	49.3	49.3	49.055	0	58.853	404680000	161	23.3806	23.3566	23.4862	22.9387	23.4788	23.7936	23.6778	23.5636
+	1.26603	0.28114	R4G401	R4G401	11	11	10	61	61	61	17.929	0	30.208	3542100000	486	26.906	26.7405	26.7266	26.7415	26.3078	26.7954	26.3597	26.5272
+	1.0563	0.453328	T1I573;R4G405	T1I573;R4G405	11	11	11	52.5	52.5	52.5	19.844	0	55.196	1666600000	264	26.7456	26.6987	26.5861	26.2423	25.9744	26.5841	26.2201	25.6807
+	0.942949	0.384295	R4G406;T1HS97;T1HS87	R4G406;T1HS97	15	15	14	42.8	42.8	41.2	62.769	0	67.167	284110000	109	22.6495	22.4037	22.95	23.2911	22.5537	22.5318	22.467	22.2046
+	1.85733	0.224424	R4G408	R4G408	40	40	40	59.4	59.4	59.4	84.818	0	323.31	10804000000	1394	27.0392	27.1544	27.1707	27.2782	26.8425	26.9743	27.0373	26.8906
+	0.227489	0.366261	R4G412	R4G412	4	4	4	41.1	41.1	41.1	13.543	0	9.9001	57511000	33	20.3954	22.1143	20.4754	22.3274	20.7393	20.7706	22.0768	20.2607
+	0.312629	-0.129701	R4G414;G1K080;G1K047	R4G414;G1K080;G1K047	6	6	6	61.9	61.9	61.9	14.651	0	35.763	753190000	149	25.4771	25.2604	25.518	24.9935	25.2842	25.8214	25.3494	25.3128
+	1.34582	0.310026	R4G417	R4G417	19	19	19	88.8	88.8	88.8	23.969	0	138.59	9965200000	1165	27.9709	28.1283	28.2523	27.8463	27.5572	27.9016	27.865	27.634
+	0.956333	-1.45093	R4G418	R4G418	2	2	2	24.2	24.2	24.2	18.176	0	3.3619	10137000	7	18.4069	20.7719	18.4212	17.3073	20.4288	19.3913	20.467	20.4239
+	1.0772	-0.798358	R4G420	R4G420	8	8	8	52.3	52.3	52.3	19.072	0	27.694	65429000	51	21.0113	21.483	21.7724	21.7595	22.9369	21.7277	21.6996	22.8554
+	0.78714	0.329572	R4G430	R4G430	8	8	8	41.5	41.5	41.5	30.641	0	44.574	431040000	161	23.9669	24.0751	23.9953	24.647	23.624	23.9983	24.1312	23.6126
+	0.686238	0.201948	R4G431;T1HM45;T1HM76;T1HM78	R4G431	7	7	7	37.7	37.7	37.7	23.925	0	41.167	214460000	77	22.9324	23.5425	22.9686	23.1968	23.0252	22.9129	22.9628	22.9317
+	1.48522	0.356977	R4G433	R4G433	14	14	14	66.4	66.4	66.4	31.878	0	130.47	2371900000	314	26.262	26.4615	26.2747	26.1106	25.8753	26.1195	26.0489	25.6373
+	0.282077	-0.520872	T1I6I6;R4G434	T1I6I6;R4G434	2	2	2	17.2	17.2	17.2	22.645	0	13.598	7378400	4	18.6925	17.8489	17.4442	20.6756	19.2679	18.512	19.8139	19.1509
+	0.680825	-0.253734	R4G435	R4G435	10	10	10	51.7	51.7	51.7	31.543	0	89.504	54456000	55	20.8255	20.7278	20.6567	20.133	20.9791	20.7933	20.5984	20.987
+	0.444285	0.086834	R4G448	R4G448	14	14	14	54.3	54.3	54.3	37.55	0	81.764	1734500000	474	25.8545	25.9932	25.7158	25.9538	25.6792	25.9681	25.7459	25.7769
+	1.47157	0.316941	R4G455	R4G455	20	20	19	49	49	47.3	48.315	0	54.628	498170000	169	23.4964	23.5635	23.5983	23.1349	23.177	22.9989	23.1531	23.1964
+	1.32531	0.274931	T1HR77;R4G458	T1HR77;R4G458	15	15	15	61.5	61.5	61.5	37.948	0	61.459	628800000	235	24.0983	24.192	24.2615	23.9186	23.651	23.8885	24.0398	23.7914
+	0.284337	-0.409719	R4G461	R4G461	5	5	5	20.4	20.4	20.4	54.04	0	13.452	14738000	42	20.315	20.1069	20.1912	17.8472	19.9223	19.9866	19.8753	20.3148
+	0.147632	0.13909	R4G468	R4G468	8	8	8	29.5	29.5	29.5	46.417	0	19.076	88077000	55	22.0988	22.1051	21.1672	21.0944	20.924	21.5004	22.0196	21.4652
+	0.0214057	0.0082798	R4G474	R4G474	8	8	8	44	44	44	14.569	0	11.834	162940000	47	22.4322	22.5176	22.3997	21.9944	22.303	22.4449	22.1663	22.3966
+	0.81292	-0.185756	R4G476	R4G476	12	12	12	36.4	36.4	36.4	53.192	0	37.055	180540000	89	22.7741	22.6312	22.7448	22.5976	22.6684	22.7163	23.0192	23.0867
[truncated: 1,217 more rows]

## Sheet: C
Up-regulated proteins at 6 hours following T. cruzi infection
[truncated: 243 more rows]

## Sheet: D
Down-regulated proteins at 6 hours following T. cruzi infection
[truncated: 19 more rows]

[truncated: 2 more sheets: E, F]
